# Supplementary material for: Understanding of the structural chemistry in the uranium oxo-tellurium system under HT/HP conditions
Source: Front Chem. 2023 Mar 10;11:1152113. doi: 10.3389/fchem.2023.1152113 (PMC10037309; doi:10.3389/fchem.2023.1152113)
Supplement: Supplementary file 1 [file DataSheet2.zip]

Archive with 9 entries (8 files):
- CIF and chceckcif/
- CIF and chceckcif/K2UO2Te2O7-checkcif.pdf
- CIF and chceckcif/K2UO2Te2O7.cif
- CIF and chceckcif/Mg(UO2)(Te2O6)-checkcif.pdf
- CIF and chceckcif/Mg(UO2)(Te2O6).cif
- CIF and chceckcif/Sr(UO2)(TeO3)2-checkcif.pdf
- CIF and chceckcif/SrUO2(TeO5)-checkcif.pdf
- CIF and chceckcif/Sr[(UO2)(TeO3)2].cif
- CIF and chceckcif/Sr[UO2)(TeO5)].cif
