# Supplementary material for: Understanding of the structural chemistry in the uranium oxo-tellurium system under HT/HP conditions
Source: Front Chem. 2023 Mar 10;11:1152113. doi: 10.3389/fchem.2023.1152113 (PMC10037309; doi:10.3389/fchem.2023.1152113)
Supplement: Supplementary file 1 [file DataSheet2.zip › CIF and chceckcif/K2UO2Te2O7.cif]

 
data_K(UO2)2Te2O7
 
_audit_creation_method            SHELXL-97
_chemical_name_systematic
;
 ?
;
_chemical_name_common             ?
_chemical_melting_point           ?
_chemical_formula_moiety          ?
_chemical_formula_sum
 'K2 O9 Te2 U'
_chemical_formula_weight          715.43
 
loop_
 _atom_type_symbol
 _atom_type_description
 _atom_type_scat_dispersion_real
 _atom_type_scat_dispersion_imag
 _atom_type_scat_source
 'K'  'K'   0.2009   0.2494
 'International Tables Vol C Tables 4.2.6.8 and 6.1.1.4'
 'O'  'O'   0.0106   0.0060
 'International Tables Vol C Tables 4.2.6.8 and 6.1.1.4'
 'Te'  'Te'  -0.5308   1.6751
 'International Tables Vol C Tables 4.2.6.8 and 6.1.1.4'
 'U'  'U'  -9.6767   9.6646
 'International Tables Vol C Tables 4.2.6.8 and 6.1.1.4'
 
_symmetry_cell_setting            Monoclinic
_symmetry_space_group_name_H-M    'C 2/c'
 
loop_
 _symmetry_equiv_pos_as_xyz
 'x, y, z'
 '-x, y, -z+1/2'
 'x+1/2, y+1/2, z'
 '-x+1/2, y+1/2, -z+1/2'
 '-x, -y, -z'
 'x, -y, z-1/2'
 '-x+1/2, -y+1/2, -z'
 'x+1/2, -y+1/2, z-1/2'
 
_cell_length_a                    10.7640(8)
_cell_length_b                    10.1671(12)
_cell_length_c                    7.1707(10)
_cell_angle_alpha                 90.00
_cell_angle_beta                  93.101(10)
_cell_angle_gamma                 90.00
_cell_volume                      783.60(15)
_cell_formula_units_Z             4
_cell_measurement_temperature     293(2)
_cell_measurement_reflns_used     865
_cell_measurement_theta_min       3.0221
_cell_measurement_theta_max       29.0371
 
_exptl_crystal_description        block
_exptl_crystal_colour             yellow
_exptl_crystal_size_max           0.1
_exptl_crystal_size_mid           0.08
_exptl_crystal_size_min           0.07
_exptl_crystal_density_meas       ?
_exptl_crystal_density_diffrn     6.064
_exptl_crystal_density_method     'not measured'
_exptl_crystal_F_000              1224
_exptl_absorpt_coefficient_mu     29.103
_exptl_absorpt_correction_type    multi-scan
_exptl_absorpt_correction_T_min   0.85415
_exptl_absorpt_correction_T_max   1.00000
_exptl_absorpt_process_details
;
 ?
;
 
_exptl_special_details
;
 ?
;
 
_diffrn_ambient_temperature       293(2)
_diffrn_radiation_wavelength      0.71073
_diffrn_radiation_type            MoK\a
_diffrn_radiation_source          'fine-focus sealed tube'
_diffrn_radiation_monochromator   graphite
_diffrn_measurement_device_type   'SuperNova, Dual, Cu at zero, Eos'
_diffrn_measurement_method        '\w scans'
_diffrn_detector_area_resol_mean  15.9834
_diffrn_standards_number          ?
_diffrn_standards_interval_count  ?
_diffrn_standards_interval_time   ?
_diffrn_standards_decay_%         ?
_diffrn_reflns_number             2664
_diffrn_reflns_av_R_equivalents   0.0201
_diffrn_reflns_av_sigmaI/netI     0.0188
_diffrn_reflns_limit_h_min        -13
_diffrn_reflns_limit_h_max        13
_diffrn_reflns_limit_k_min        -12
_diffrn_reflns_limit_k_max        12
_diffrn_reflns_limit_l_min        -4
_diffrn_reflns_limit_l_max        9
_diffrn_reflns_theta_min          3.79
_diffrn_reflns_theta_max          27.05
_reflns_number_total              859
_reflns_number_gt                 840
_reflns_threshold_expression      >2sigma(I)
 
_computing_data_collection
;
 ?
;
_computing_cell_refinement
;
 ?
;
_computing_data_reduction
;
 ?
;
_computing_structure_solution     'SHELXS-97 (Sheldrick, 1990)'
_computing_structure_refinement   'SHELXL-97 (Sheldrick, 1997)'
_computing_molecular_graphics     ?
_computing_publication_material   ?
 
_refine_special_details
;
 Refinement of F^2^ against ALL reflections.  The weighted R-factor wR and
 goodness of fit S are based on F^2^, conventional R-factors R are based
 on F, with F set to zero for negative F^2^. The threshold expression of
 F^2^ > 2sigma(F^2^) is used only for calculating R-factors(gt) etc. and is
 not relevant to the choice of reflections for refinement.  R-factors based
 on F^2^ are statistically about twice as large as those based on F, and R-
 factors based on ALL data will be even larger.
;
 
_refine_ls_structure_factor_coef  Fsqd
_refine_ls_matrix_type            full
_refine_ls_weighting_scheme       calc
_refine_ls_weighting_details
 'calc w=1/[\s^2^(Fo^2^)+(0.0326P)^2^+14.5507P] where P=(Fo^2^+2Fc^2^)/3'
_atom_sites_solution_primary      direct
_atom_sites_solution_secondary    difmap
_atom_sites_solution_hydrogens    .
_refine_ls_hydrogen_treatment     .
_refine_ls_extinction_method      SHELXL
_refine_ls_extinction_coef        0.00050(8)
_refine_ls_extinction_expression
 'Fc^*^=kFc[1+0.001xFc^2^\l^3^/sin(2\q)]^-1/4^'
_refine_ls_number_reflns          859
_refine_ls_number_parameters      67
_refine_ls_number_restraints      6
_refine_ls_R_factor_all           0.0206
_refine_ls_R_factor_gt            0.0201
_refine_ls_wR_factor_ref          0.0563
_refine_ls_wR_factor_gt           0.0561
_refine_ls_goodness_of_fit_ref    1.081
_refine_ls_restrained_S_all       1.079
_refine_ls_shift/su_max           0.000
_refine_ls_shift/su_mean          0.000
 
loop_
 _atom_site_label
 _atom_site_type_symbol
 _atom_site_fract_x
 _atom_site_fract_y
 _atom_site_fract_z
 _atom_site_U_iso_or_equiv
 _atom_site_adp_type
 _atom_site_occupancy
 _atom_site_symmetry_multiplicity
 _atom_site_calc_flag
 _atom_site_refinement_flags
 _atom_site_disorder_assembly
 _atom_site_disorder_group
U1 U 0.2500 0.2500 0.5000 0.00529(14) Uani 1 2 d S . .
Te1 Te 0.16383(3) 0.00628(3) 0.29675(5) 0.00322(15) Uani 1 1 d . . .
K1 K 0.42019(14) 0.18053(15) 0.0214(2) 0.0153(3) Uani 1 1 d . . .
O1 O 0.0000 -0.0719(6) 0.2500 0.0067(12) Uani 1 2 d S . .
O2 O 0.3219(4) 0.0919(4) 0.3702(6) 0.0071(8) Uani 1 1 d . . .
O3 O 0.0966(4) 0.1668(4) 0.3858(6) 0.0071(8) Uani 1 1 d . . .
O4 O 0.1671(4) -0.0755(5) 0.5474(6) 0.0077(9) Uani 1 1 d . . .
O5 O 0.2424(4) -0.1540(4) 0.2418(6) 0.0078(8) Uani 1 1 d U . .
 
loop_
 _atom_site_aniso_label
 _atom_site_aniso_U_11
 _atom_site_aniso_U_22
 _atom_site_aniso_U_33
 _atom_site_aniso_U_23
 _atom_site_aniso_U_13
 _atom_site_aniso_U_12
U1 0.0073(2) 0.0052(2) 0.0033(2) -0.00014(10) 0.00009(13) -0.00050(10)
Te1 0.0052(2) 0.0032(2) 0.0012(2) -0.00049(13) 0.00009(15) 0.00006(13)
K1 0.0142(7) 0.0139(7) 0.0176(7) 0.0013(6) -0.0006(5) -0.0020(5)
O1 0.009(3) 0.006(3) 0.005(3) 0.000 -0.001(2) 0.000
O2 0.0066(19) 0.008(2) 0.007(2) -0.0024(16) 0.0023(16) -0.0022(16)
O3 0.0048(19) 0.006(2) 0.010(2) -0.0030(17) -0.0023(16) -0.0006(16)
O4 0.011(2) 0.009(2) 0.003(2) -0.0006(16) 0.0005(17) 0.0015(16)
O5 0.0090(11) 0.0078(11) 0.0066(11) -0.0005(9) 0.0002(9) 0.0007(9)
 
_geom_special_details
;
 All esds (except the esd in the dihedral angle between two l.s. planes)
 are estimated using the full covariance matrix.  The cell esds are taken
 into account individually in the estimation of esds in distances, angles
 and torsion angles; correlations between esds in cell parameters are only
 used when they are defined by crystal symmetry.  An approximate (isotropic)
 treatment of cell esds is used for estimating esds involving l.s. planes.
;
 
loop_
 _geom_bond_atom_site_label_1
 _geom_bond_atom_site_label_2
 _geom_bond_distance
 _geom_bond_site_symmetry_2
 _geom_bond_publ_flag
U1 O3 1.992(4) 7_556 ?
U1 O3 1.992(4) . ?
U1 O5 1.995(4) 4 ?
U1 O5 1.995(4) 6_556 ?
U1 O2 2.031(4) 7_556 ?
U1 O2 2.031(4) . ?
U1 Te1 2.9963(4) 7_556 ?
U1 Te1 2.9964(4) . ?
U1 Te1 3.5201(5) 4 ?
U1 Te1 3.5201(5) 6_556 ?
U1 K1 3.6310(15) 8_456 ?
U1 K1 3.6310(15) 2_655 ?
Te1 O5 1.888(4) . ?
Te1 O3 1.909(4) . ?
Te1 O4 1.924(4) 6 ?
Te1 O1 1.947(3) . ?
Te1 O2 1.958(4) . ?
Te1 O4 1.979(4) . ?
Te1 U1 3.5201(5) 4_545 ?
Te1 K1 3.6520(15) 6_556 ?
Te1 K1 3.6897(16) 4_545 ?
Te1 K1 3.9038(16) . ?
Te1 K1 3.9925(16) 7 ?
K1 O3 2.676(5) 8 ?
K1 O4 2.688(5) 4 ?
K1 O5 2.709(5) 6 ?
K1 O2 2.911(5) . ?
K1 O4 2.942(4) 6 ?
K1 O2 2.982(5) 2_655 ?
K1 O5 3.016(5) 4 ?
K1 O1 3.099(5) 3 ?
K1 O2 3.138(5) 6 ?
K1 O3 3.304(5) 7 ?
K1 K1 3.617(3) 2_655 ?
K1 U1 3.6310(15) 2_655 ?
O1 Te1 1.947(3) 2 ?
O1 K1 3.100(5) 4_545 ?
O1 K1 3.100(5) 3_445 ?
O2 K1 2.982(5) 2_655 ?
O2 K1 3.138(5) 6_556 ?
O3 K1 2.676(5) 8_456 ?
O3 K1 3.304(5) 7 ?
O4 Te1 1.924(4) 6_556 ?
O4 K1 2.688(5) 4_545 ?
O4 K1 2.942(4) 6_556 ?
O5 U1 1.995(4) 4_545 ?
O5 K1 2.709(5) 6_556 ?
O5 K1 3.016(5) 4_545 ?
 
loop_
 _geom_angle_atom_site_label_1
 _geom_angle_atom_site_label_2
 _geom_angle_atom_site_label_3
 _geom_angle
 _geom_angle_site_symmetry_1
 _geom_angle_site_symmetry_3
 _geom_angle_publ_flag
O3 U1 O3 179.999(2) 7_556 . ?
O3 U1 O5 94.44(18) 7_556 4 ?
O3 U1 O5 85.56(18) . 4 ?
O3 U1 O5 85.56(18) 7_556 6_556 ?
O3 U1 O5 94.44(18) . 6_556 ?
O5 U1 O5 180.0 4 6_556 ?
O3 U1 O2 78.66(17) 7_556 7_556 ?
O3 U1 O2 101.35(17) . 7_556 ?
O5 U1 O2 92.63(18) 4 7_556 ?
O5 U1 O2 87.38(18) 6_556 7_556 ?
O3 U1 O2 101.35(17) 7_556 . ?
O3 U1 O2 78.65(17) . . ?
O5 U1 O2 87.38(18) 4 . ?
O5 U1 O2 92.62(18) 6_556 . ?
O2 U1 O2 180.0 7_556 . ?
O3 U1 Te1 38.81(12) 7_556 7_556 ?
O3 U1 Te1 141.19(12) . 7_556 ?
O5 U1 Te1 89.55(12) 4 7_556 ?
O5 U1 Te1 90.45(12) 6_556 7_556 ?
O2 U1 Te1 40.39(12) 7_556 7_556 ?
O2 U1 Te1 139.62(12) . 7_556 ?
O3 U1 Te1 141.19(12) 7_556 . ?
O3 U1 Te1 38.81(12) . . ?
O5 U1 Te1 90.45(12) 4 . ?
O5 U1 Te1 89.55(12) 6_556 . ?
O2 U1 Te1 139.62(12) 7_556 . ?
O2 U1 Te1 40.38(12) . . ?
Te1 U1 Te1 180.0 7_556 . ?
O3 U1 Te1 72.19(13) 7_556 4 ?
O3 U1 Te1 107.81(13) . 4 ?
O5 U1 Te1 24.23(12) 4 4 ?
O5 U1 Te1 155.77(12) 6_556 4 ?
O2 U1 Te1 79.09(12) 7_556 4 ?
O2 U1 Te1 100.92(12) . 4 ?
Te1 U1 Te1 66.243(10) 7_556 4 ?
Te1 U1 Te1 113.756(10) . 4 ?
O3 U1 Te1 107.81(13) 7_556 6_556 ?
O3 U1 Te1 72.19(13) . 6_556 ?
O5 U1 Te1 155.77(12) 4 6_556 ?
O5 U1 Te1 24.23(12) 6_556 6_556 ?
O2 U1 Te1 100.92(12) 7_556 6_556 ?
O2 U1 Te1 79.08(12) . 6_556 ?
Te1 U1 Te1 113.758(10) 7_556 6_556 ?
Te1 U1 Te1 66.243(10) . 6_556 ?
Te1 U1 Te1 180.0 4 6_556 ?
O3 U1 K1 133.69(13) 7_556 8_456 ?
O3 U1 K1 46.31(13) . 8_456 ?
O5 U1 K1 91.59(13) 4 8_456 ?
O5 U1 K1 88.41(13) 6_556 8_456 ?
O2 U1 K1 55.20(12) 7_556 8_456 ?
O2 U1 K1 124.80(12) . 8_456 ?
Te1 U1 K1 95.52(3) 7_556 8_456 ?
Te1 U1 K1 84.48(3) . 8_456 ?
Te1 U1 K1 99.89(3) 4 8_456 ?
Te1 U1 K1 80.11(3) 6_556 8_456 ?
O3 U1 K1 46.31(13) 7_556 2_655 ?
O3 U1 K1 133.69(13) . 2_655 ?
O5 U1 K1 88.41(13) 4 2_655 ?
O5 U1 K1 91.59(13) 6_556 2_655 ?
O2 U1 K1 124.80(12) 7_556 2_655 ?
O2 U1 K1 55.20(12) . 2_655 ?
Te1 U1 K1 84.48(3) 7_556 2_655 ?
Te1 U1 K1 95.52(3) . 2_655 ?
Te1 U1 K1 80.11(3) 4 2_655 ?
Te1 U1 K1 99.89(3) 6_556 2_655 ?
K1 U1 K1 180.0 8_456 2_655 ?
O5 Te1 O3 171.94(19) . . ?
O5 Te1 O4 95.23(19) . 6 ?
O3 Te1 O4 91.41(19) . 6 ?
O5 Te1 O1 91.3(2) . . ?
O3 Te1 O1 92.88(19) . . ?
O4 Te1 O1 92.93(14) 6 . ?
O5 Te1 O2 92.73(19) . . ?
O3 Te1 O2 82.50(18) . . ?
O4 Te1 O2 91.61(18) 6 . ?
O1 Te1 O2 173.60(14) . . ?
O5 Te1 O4 80.83(19) . . ?
O3 Te1 O4 92.50(19) . . ?
O4 Te1 O4 176.04(15) 6 . ?
O1 Te1 O4 87.48(14) . . ?
O2 Te1 O4 88.29(18) . . ?
O5 Te1 U1 133.25(14) . . ?
O3 Te1 U1 40.84(12) . . ?
O4 Te1 U1 97.40(14) 6 . ?
O1 Te1 U1 132.46(14) . . ?
O2 Te1 U1 42.24(13) . . ?
O4 Te1 U1 85.18(13) . . ?
O5 Te1 U1 25.71(14) . 4_545 ?
O3 Te1 U1 162.18(13) . 4_545 ?
O4 Te1 U1 71.96(14) 6 4_545 ?
O1 Te1 U1 81.93(13) . 4_545 ?
O2 Te1 U1 103.79(13) . 4_545 ?
O4 Te1 U1 104.22(13) . 4_545 ?
U1 Te1 U1 145.227(13) . 4_545 ?
O5 Te1 K1 46.10(14) . 6_556 ?
O3 Te1 K1 126.02(13) . 6_556 ?
O4 Te1 K1 123.31(13) 6 6_556 ?
O1 Te1 K1 121.29(16) . 6_556 ?
O2 Te1 K1 59.19(13) . 6_556 ?
O4 Te1 K1 53.48(12) . 6_556 ?
U1 Te1 K1 90.51(3) . 6_556 ?
U1 Te1 K1 70.38(3) 4_545 6_556 ?
O5 Te1 K1 54.54(14) . 4_545 ?
O3 Te1 K1 122.98(14) . 4_545 ?
O4 Te1 K1 132.38(14) 6 4_545 ?
O1 Te1 K1 57.13(15) . 4_545 ?
O2 Te1 K1 122.02(13) . 4_545 ?
O4 Te1 K1 45.13(13) . 4_545 ?
U1 Te1 K1 130.22(3) . 4_545 ?
U1 Te1 K1 68.09(3) 4_545 4_545 ?
K1 Te1 K1 64.60(4) 6_556 4_545 ?
O5 Te1 K1 87.10(14) . . ?
O3 Te1 K1 94.16(13) . . ?
O4 Te1 K1 46.77(13) 6 . ?
O1 Te1 K1 139.17(5) . . ?
O2 Te1 K1 46.09(13) . . ?
O4 Te1 K1 132.20(12) . . ?
U1 Te1 K1 70.24(2) . . ?
U1 Te1 K1 79.26(3) 4_545 . ?
K1 Te1 K1 85.48(4) 6_556 . ?
K1 Te1 K1 141.22(3) 4_545 . ?
O5 Te1 K1 131.27(14) . 7 ?
O3 Te1 K1 55.34(13) . 7 ?
O4 Te1 K1 36.09(14) 6 7 ?
O1 Te1 K1 92.99(14) . 7 ?
O2 Te1 K1 88.04(13) . 7 ?
O4 Te1 K1 147.84(13) . 7 ?
U1 Te1 K1 70.91(2) . 7 ?
U1 Te1 K1 107.69(3) 4_545 7 ?
K1 Te1 K1 144.03(2) 6_556 7 ?
K1 Te1 K1 149.94(4) 4_545 7 ?
K1 Te1 K1 59.57(4) . 7 ?
O3 K1 O4 69.25(13) 8 4 ?
O3 K1 O5 105.99(14) 8 6 ?
O4 K1 O5 74.34(13) 4 6 ?
O3 K1 O2 142.18(14) 8 . ?
O4 K1 O2 107.68(13) 4 . ?
O5 K1 O2 109.27(14) 6 . ?
O3 K1 O4 155.70(13) 8 6 ?
O4 K1 O4 91.77(14) 4 6 ?
O5 K1 O4 52.49(13) 6 6 ?
O2 K1 O4 56.78(12) . 6 ?
O3 K1 O2 66.49(12) 8 2_655 ?
O4 K1 O2 129.63(14) 4 2_655 ?
O5 K1 O2 140.65(14) 6 2_655 ?
O2 K1 O2 93.40(13) . 2_655 ?
O4 K1 O2 136.59(13) 6 2_655 ?
O3 K1 O5 109.01(14) 8 4 ?
O4 K1 O5 51.77(12) 4 4 ?
O5 K1 O5 93.66(13) 6 4 ?
O2 K1 O5 55.94(12) . 4 ?
O4 K1 O5 66.37(12) 6 4 ?
O2 K1 O5 125.62(13) 2_655 4 ?
O3 K1 O1 62.56(10) 8 3 ?
O4 K1 O1 55.39(11) 4 3 ?
O5 K1 O1 129.54(12) 6 3 ?
O2 K1 O1 84.28(11) . 3 ?
O4 K1 O1 119.50(10) 6 3 ?
O2 K1 O1 83.11(11) 2_655 3 ?
O5 K1 O1 53.28(9) 4 3 ?
O3 K1 O2 128.27(13) 8 6 ?
O4 K1 O2 130.02(13) 4 6 ?
O5 K1 O2 56.28(12) 6 6 ?
O2 K1 O2 83.81(9) . 6 ?
O4 K1 O2 53.50(12) 6 6 ?
O2 K1 O2 96.62(12) 2_655 6 ?
O5 K1 O2 119.45(12) 4 6 ?
O1 K1 O2 168.05(11) 3 6 ?
O3 K1 O3 53.99(15) 8 7 ?
O4 K1 O3 53.29(12) 4 7 ?
O5 K1 O3 52.40(12) 6 7 ?
O2 K1 O3 154.15(13) . 7 ?
O4 K1 O3 102.71(12) 6 7 ?
O2 K1 O3 112.21(12) 2_655 7 ?
O5 K1 O3 103.29(12) 4 7 ?
O1 K1 O3 94.94(10) 3 7 ?
O2 K1 O3 96.20(12) 6 7 ?
O3 K1 K1 91.01(10) 8 2_655 ?
O4 K1 K1 108.09(10) 4 2_655 ?
O5 K1 K1 162.26(12) 6 2_655 ?
O2 K1 K1 53.02(9) . 2_655 ?
O4 K1 K1 109.80(10) 6 2_655 ?
O2 K1 K1 51.24(9) 2_655 2_655 ?
O5 K1 K1 75.62(10) 4 2_655 ?
O1 K1 K1 54.30(7) 3 2_655 ?
O2 K1 K1 116.61(8) 6 2_655 ?
O3 K1 K1 143.28(9) 7 2_655 ?
O3 K1 U1 32.56(9) 8 2_655 ?
O4 K1 U1 98.37(10) 4 2_655 ?
O5 K1 U1 129.87(11) 6 2_655 ?
O2 K1 U1 119.89(9) . 2_655 ?
O4 K1 U1 169.84(10) 6 2_655 ?
O2 K1 U1 34.01(9) 2_655 2_655 ?
O5 K1 U1 120.92(9) 4 2_655 ?
O1 K1 U1 67.72(3) 3 2_655 ?
O2 K1 U1 117.99(9) 6 2_655 ?
O3 K1 U1 82.99(8) 7 2_655 ?
K1 K1 U1 67.72(4) 2_655 2_655 ?
Te1 O1 Te1 131.8(3) 2 . ?
Te1 O1 K1 130.18(15) 2 4_545 ?
Te1 O1 K1 91.03(11) . 4_545 ?
Te1 O1 K1 91.03(11) 2 3_445 ?
Te1 O1 K1 130.18(15) . 3_445 ?
K1 O1 K1 71.40(14) 4_545 3_445 ?
Te1 O2 U1 97.37(19) . . ?
Te1 O2 K1 104.93(17) . . ?
U1 O2 K1 108.30(18) . . ?
Te1 O2 K1 171.1(2) . 2_655 ?
U1 O2 K1 90.79(15) . 2_655 ?
K1 O2 K1 75.74(11) . 2_655 ?
Te1 O2 K1 88.41(15) . 6_556 ?
U1 O2 K1 132.06(19) . 6_556 ?
K1 O2 K1 116.02(15) . 6_556 ?
K1 O2 K1 83.38(12) 2_655 6_556 ?
Te1 O3 U1 100.35(19) . . ?
Te1 O3 K1 155.1(2) . 8_456 ?
U1 O3 K1 101.12(17) . 8_456 ?
Te1 O3 K1 96.28(16) . 7 ?
U1 O3 K1 99.68(16) . 7 ?
K1 O3 K1 92.44(13) 8_456 7 ?
Te1 O4 Te1 133.6(3) 6_556 . ?
Te1 O4 K1 119.0(2) 6_556 4_545 ?
Te1 O4 K1 103.42(17) . 4_545 ?
Te1 O4 K1 104.78(16) 6_556 6_556 ?
Te1 O4 K1 93.78(15) . 6_556 ?
K1 O4 K1 88.23(14) 4_545 6_556 ?
Te1 O5 U1 130.1(2) . 4_545 ?
Te1 O5 K1 103.77(18) . 6_556 ?
U1 O5 K1 122.28(19) 4_545 6_556 ?
Te1 O5 K1 94.81(18) . 4_545 ?
U1 O5 K1 105.59(17) 4_545 4_545 ?
K1 O5 K1 86.34(13) 6_556 4_545 ?
 
loop_
 _geom_torsion_atom_site_label_1
 _geom_torsion_atom_site_label_2
 _geom_torsion_atom_site_label_3
 _geom_torsion_atom_site_label_4
 _geom_torsion
 _geom_torsion_site_symmetry_1
 _geom_torsion_site_symmetry_2
 _geom_torsion_site_symmetry_3
 _geom_torsion_site_symmetry_4
 _geom_torsion_publ_flag
O3 U1 Te1 O5 7.9(3) 7_556 . . . ?
O3 U1 Te1 O5 -172.1(3) . . . . ?
O5 U1 Te1 O5 105.58(17) 4 . . . ?
O5 U1 Te1 O5 -74.42(17) 6_556 . . . ?
O2 U1 Te1 O5 -159.8(3) 7_556 . . . ?
O2 U1 Te1 O5 20.2(3) . . . . ?
Te1 U1 Te1 O5 36(3) 7_556 . . . ?
Te1 U1 Te1 O5 98.74(19) 4 . . . ?
Te1 U1 Te1 O5 -81.26(19) 6_556 . . . ?
K1 U1 Te1 O5 -162.86(19) 8_456 . . . ?
K1 U1 Te1 O5 17.14(19) 2_655 . . . ?
O3 U1 Te1 O3 180.0 7_556 . . . ?
O5 U1 Te1 O3 -82.3(2) 4 . . . ?
O5 U1 Te1 O3 97.7(2) 6_556 . . . ?
O2 U1 Te1 O3 12.2(3) 7_556 . . . ?
O2 U1 Te1 O3 -167.8(3) . . . . ?
Te1 U1 Te1 O3 -152(3) 7_556 . . . ?
Te1 U1 Te1 O3 -89.2(2) 4 . . . ?
Te1 U1 Te1 O3 90.8(2) 6_556 . . . ?
K1 U1 Te1 O3 9.2(2) 8_456 . . . ?
K1 U1 Te1 O3 -170.8(2) 2_655 . . . ?
O3 U1 Te1 O4 -96.5(2) 7_556 . . 6 ?
O3 U1 Te1 O4 83.5(2) . . . 6 ?
O5 U1 Te1 O4 1.20(18) 4 . . 6 ?
O5 U1 Te1 O4 -178.80(18) 6_556 . . 6 ?
O2 U1 Te1 O4 95.8(2) 7_556 . . 6 ?
O2 U1 Te1 O4 -84.2(2) . . . 6 ?
Te1 U1 Te1 O4 -68(3) 7_556 . . 6 ?
Te1 U1 Te1 O4 -5.64(13) 4 . . 6 ?
Te1 U1 Te1 O4 174.36(13) 6_556 . . 6 ?
K1 U1 Te1 O4 92.76(13) 8_456 . . 6 ?
K1 U1 Te1 O4 -87.24(13) 2_655 . . 6 ?
O3 U1 Te1 O1 162.7(2) 7_556 . . . ?
O3 U1 Te1 O1 -17.3(2) . . . . ?
O5 U1 Te1 O1 -99.68(18) 4 . . . ?
O5 U1 Te1 O1 80.32(18) 6_556 . . . ?
O2 U1 Te1 O1 -5.1(2) 7_556 . . . ?
O2 U1 Te1 O1 174.9(2) . . . . ?
Te1 U1 Te1 O1 -169(3) 7_556 . . . ?
Te1 U1 Te1 O1 -106.52(13) 4 . . . ?
Te1 U1 Te1 O1 73.48(13) 6_556 . . . ?
K1 U1 Te1 O1 -8.12(13) 8_456 . . . ?
K1 U1 Te1 O1 171.88(13) 2_655 . . . ?
O3 U1 Te1 O2 -12.2(3) 7_556 . . . ?
O3 U1 Te1 O2 167.8(3) . . . . ?
O5 U1 Te1 O2 85.4(2) 4 . . . ?
O5 U1 Te1 O2 -94.6(2) 6_556 . . . ?
O2 U1 Te1 O2 180.0 7_556 . . . ?
Te1 U1 Te1 O2 16(3) 7_556 . . . ?
Te1 U1 Te1 O2 78.57(19) 4 . . . ?
Te1 U1 Te1 O2 -101.43(19) 6_556 . . . ?
K1 U1 Te1 O2 176.97(19) 8_456 . . . ?
K1 U1 Te1 O2 -3.03(19) 2_655 . . . ?
O3 U1 Te1 O4 80.5(2) 7_556 . . . ?
O3 U1 Te1 O4 -99.5(2) . . . . ?
O5 U1 Te1 O4 178.19(18) 4 . . . ?
O5 U1 Te1 O4 -1.81(18) 6_556 . . . ?
O2 U1 Te1 O4 -87.2(2) 7_556 . . . ?
O2 U1 Te1 O4 92.8(2) . . . . ?
Te1 U1 Te1 O4 109(3) 7_556 . . . ?
Te1 U1 Te1 O4 171.34(12) 4 . . . ?
Te1 U1 Te1 O4 -8.66(12) 6_556 . . . ?
K1 U1 Te1 O4 -90.26(12) 8_456 . . . ?
K1 U1 Te1 O4 89.74(12) 2_655 . . . ?
O3 U1 Te1 U1 -27.6(2) 7_556 . . 4_545 ?
O3 U1 Te1 U1 152.4(2) . . . 4_545 ?
O5 U1 Te1 U1 70.08(13) 4 . . 4_545 ?
O5 U1 Te1 U1 -109.92(13) 6_556 . . 4_545 ?
O2 U1 Te1 U1 164.66(19) 7_556 . . 4_545 ?
O2 U1 Te1 U1 -15.34(19) . . . 4_545 ?
Te1 U1 Te1 U1 1(3) 7_556 . . 4_545 ?
Te1 U1 Te1 U1 63.23(2) 4 . . 4_545 ?
Te1 U1 Te1 U1 -116.77(2) 6_556 . . 4_545 ?
K1 U1 Te1 U1 161.63(3) 8_456 . . 4_545 ?
K1 U1 Te1 U1 -18.37(3) 2_655 . . 4_545 ?
O3 U1 Te1 K1 27.3(2) 7_556 . . 6_556 ?
O3 U1 Te1 K1 -152.7(2) . . . 6_556 ?
O5 U1 Te1 K1 124.91(13) 4 . . 6_556 ?
O5 U1 Te1 K1 -55.09(13) 6_556 . . 6_556 ?
O2 U1 Te1 K1 -140.51(19) 7_556 . . 6_556 ?
O2 U1 Te1 K1 39.49(19) . . . 6_556 ?
Te1 U1 Te1 K1 56(3) 7_556 . . 6_556 ?
Te1 U1 Te1 K1 118.06(3) 4 . . 6_556 ?
Te1 U1 Te1 K1 -61.94(3) 6_556 . . 6_556 ?
K1 U1 Te1 K1 -143.54(5) 8_456 . . 6_556 ?
K1 U1 Te1 K1 36.46(5) 2_655 . . 6_556 ?
O3 U1 Te1 K1 83.6(2) 7_556 . . 4_545 ?
O3 U1 Te1 K1 -96.4(2) . . . 4_545 ?
O5 U1 Te1 K1 -178.75(13) 4 . . 4_545 ?
O5 U1 Te1 K1 1.25(13) 6_556 . . 4_545 ?
O2 U1 Te1 K1 -84.17(19) 7_556 . . 4_545 ?
O2 U1 Te1 K1 95.83(19) . . . 4_545 ?
Te1 U1 Te1 K1 112(3) 7_556 . . 4_545 ?
Te1 U1 Te1 K1 174.40(3) 4 . . 4_545 ?
Te1 U1 Te1 K1 -5.60(3) 6_556 . . 4_545 ?
K1 U1 Te1 K1 -87.20(4) 8_456 . . 4_545 ?
K1 U1 Te1 K1 92.80(4) 2_655 . . 4_545 ?
O3 U1 Te1 K1 -57.8(2) 7_556 . . . ?
O3 U1 Te1 K1 122.2(2) . . . . ?
O5 U1 Te1 K1 39.89(13) 4 . . . ?
O5 U1 Te1 K1 -140.11(13) 6_556 . . . ?
O2 U1 Te1 K1 134.48(19) 7_556 . . . ?
O2 U1 Te1 K1 -45.52(19) . . . . ?
Te1 U1 Te1 K1 -29(3) 7_556 . . . ?
Te1 U1 Te1 K1 33.05(2) 4 . . . ?
Te1 U1 Te1 K1 -146.95(2) 6_556 . . . ?
K1 U1 Te1 K1 131.45(4) 8_456 . . . ?
K1 U1 Te1 K1 -48.55(4) 2_655 . . . ?
O3 U1 Te1 K1 -121.3(2) 7_556 . . 7 ?
O3 U1 Te1 K1 58.7(2) . . . 7 ?
O5 U1 Te1 K1 -23.67(13) 4 . . 7 ?
O5 U1 Te1 K1 156.33(13) 6_556 . . 7 ?
O2 U1 Te1 K1 70.91(19) 7_556 . . 7 ?
O2 U1 Te1 K1 -109.09(19) . . . 7 ?
Te1 U1 Te1 K1 -93(3) 7_556 . . 7 ?
Te1 U1 Te1 K1 -30.52(2) 4 . . 7 ?
Te1 U1 Te1 K1 149.48(2) 6_556 . . 7 ?
K1 U1 Te1 K1 67.88(4) 8_456 . . 7 ?
K1 U1 Te1 K1 -112.12(4) 2_655 . . 7 ?
O5 Te1 O1 Te1 -163.07(14) . . . 2 ?
O3 Te1 O1 Te1 23.80(13) . . . 2 ?
O4 Te1 O1 Te1 -67.76(14) 6 . . 2 ?
O2 Te1 O1 Te1 67.4(17) . . . 2 ?
O4 Te1 O1 Te1 116.18(13) . . . 2 ?
U1 Te1 O1 Te1 35.05(9) . . . 2 ?
U1 Te1 O1 Te1 -139.072(18) 4_545 . . 2 ?
K1 Te1 O1 Te1 159.82(5) 6_556 . . 2 ?
K1 Te1 O1 Te1 151.85(6) 4_545 . . 2 ?
K1 Te1 O1 Te1 -75.95(19) . . . 2 ?
K1 Te1 O1 Te1 -31.62(2) 7 . . 2 ?
O5 Te1 O1 K1 45.08(15) . . . 4_545 ?
O3 Te1 O1 K1 -128.05(15) . . . 4_545 ?
O4 Te1 O1 K1 140.39(15) 6 . . 4_545 ?
O2 Te1 O1 K1 -84.4(18) . . . 4_545 ?
O4 Te1 O1 K1 -35.67(14) . . . 4_545 ?
U1 Te1 O1 K1 -116.80(14) . . . 4_545 ?
U1 Te1 O1 K1 69.08(7) 4_545 . . 4_545 ?
K1 Te1 O1 K1 7.97(10) 6_556 . . 4_545 ?
K1 Te1 O1 K1 132.20(15) . . . 4_545 ?
K1 Te1 O1 K1 176.53(6) 7 . . 4_545 ?
O5 Te1 O1 K1 -21.2(2) . . . 3_445 ?
O3 Te1 O1 K1 165.7(2) . . . 3_445 ?
O4 Te1 O1 K1 74.1(2) 6 . . 3_445 ?
O2 Te1 O1 K1 -150.7(16) . . . 3_445 ?
O4 Te1 O1 K1 -101.9(2) . . . 3_445 ?
U1 Te1 O1 K1 176.92(9) . . . 3_445 ?
U1 Te1 O1 K1 2.80(16) 4_545 . . 3_445 ?
K1 Te1 O1 K1 -58.31(14) 6_556 . . 3_445 ?
K1 Te1 O1 K1 -66.3(2) 4_545 . . 3_445 ?
K1 Te1 O1 K1 65.9(4) . . . 3_445 ?
K1 Te1 O1 K1 110.25(18) 7 . . 3_445 ?
O5 Te1 O2 U1 -165.4(2) . . . . ?
O3 Te1 O2 U1 8.04(18) . . . . ?
O4 Te1 O2 U1 99.2(2) 6 . . . ?
O1 Te1 O2 U1 -36.0(18) . . . . ?
O4 Te1 O2 U1 -84.71(19) . . . . ?
U1 Te1 O2 U1 171.06(11) 4_545 . . . ?
K1 Te1 O2 U1 -132.2(2) 6_556 . . . ?
K1 Te1 O2 U1 -116.38(13) 4_545 . . . ?
K1 Te1 O2 U1 111.2(2) . . . . ?
K1 Te1 O2 U1 63.33(14) 7 . . . ?
O5 Te1 O2 K1 83.33(19) . . . . ?
O3 Te1 O2 K1 -103.19(19) . . . . ?
O4 Te1 O2 K1 -11.99(19) 6 . . . ?
O1 Te1 O2 K1 -147.2(17) . . . . ?
O4 Te1 O2 K1 164.06(18) . . . . ?
U1 Te1 O2 K1 -111.2(2) . . . . ?
U1 Te1 O2 K1 59.83(15) 4_545 . . . ?
K1 Te1 O2 K1 116.54(18) 6_556 . . . ?
K1 Te1 O2 K1 132.39(10) 4_545 . . . ?
K1 Te1 O2 K1 -47.90(13) 7 . . . ?
O5 Te1 O2 K1 -9.7(14) . . . 2_655 ?
O3 Te1 O2 K1 163.7(14) . . . 2_655 ?
O4 Te1 O2 K1 -105.1(14) 6 . . 2_655 ?
O1 Te1 O2 K1 119.7(18) . . . 2_655 ?
O4 Te1 O2 K1 71.0(14) . . . 2_655 ?
U1 Te1 O2 K1 155.7(15) . . . 2_655 ?
U1 Te1 O2 K1 -33.2(14) 4_545 . . 2_655 ?
K1 Te1 O2 K1 23.5(13) 6_556 . . 2_655 ?
K1 Te1 O2 K1 39.3(14) 4_545 . . 2_655 ?
K1 Te1 O2 K1 -93.1(14) . . . 2_655 ?
K1 Te1 O2 K1 -141.0(14) 7 . . 2_655 ?
O5 Te1 O2 K1 -33.21(16) . . . 6_556 ?
O3 Te1 O2 K1 140.27(17) . . . 6_556 ?
O4 Te1 O2 K1 -128.53(16) 6 . . 6_556 ?
O1 Te1 O2 K1 96.2(17) . . . 6_556 ?
O4 Te1 O2 K1 47.52(15) . . . 6_556 ?
U1 Te1 O2 K1 132.2(2) . . . 6_556 ?
U1 Te1 O2 K1 -56.71(10) 4_545 . . 6_556 ?
K1 Te1 O2 K1 15.85(16) 4_545 . . 6_556 ?
K1 Te1 O2 K1 -116.54(18) . . . 6_556 ?
K1 Te1 O2 K1 -164.44(8) 7 . . 6_556 ?
O3 U1 O2 Te1 172.21(18) 7_556 . . . ?
O3 U1 O2 Te1 -7.79(18) . . . . ?
O5 U1 O2 Te1 -93.8(2) 4 . . . ?
O5 U1 O2 Te1 86.2(2) 6_556 . . . ?
O2 U1 O2 Te1 46(4) 7_556 . . . ?
Te1 U1 O2 Te1 180.0 7_556 . . . ?
Te1 U1 O2 Te1 -113.99(14) 4 . . . ?
Te1 U1 O2 Te1 66.01(14) 6_556 . . . ?
K1 U1 O2 Te1 -3.7(2) 8_456 . . . ?
K1 U1 O2 Te1 176.3(2) 2_655 . . . ?
O3 U1 O2 K1 -79.34(19) 7_556 . . . ?
O3 U1 O2 K1 100.66(19) . . . . ?
O5 U1 O2 K1 14.66(18) 4 . . . ?
O5 U1 O2 K1 -165.34(18) 6_556 . . . ?
O2 U1 O2 K1 154(4) 7_556 . . . ?
Te1 U1 O2 K1 -71.6(2) 7_556 . . . ?
Te1 U1 O2 K1 108.4(2) . . . . ?
Te1 U1 O2 K1 -5.54(15) 4 . . . ?
Te1 U1 O2 K1 174.46(15) 6_556 . . . ?
K1 U1 O2 K1 104.77(14) 8_456 . . . ?
K1 U1 O2 K1 -75.23(14) 2_655 . . . ?
O3 U1 O2 K1 -4.12(18) 7_556 . . 2_655 ?
O3 U1 O2 K1 175.88(18) . . . 2_655 ?
O5 U1 O2 K1 89.89(16) 4 . . 2_655 ?
O5 U1 O2 K1 -90.12(16) 6_556 . . 2_655 ?
O2 U1 O2 K1 -131(4) 7_556 . . 2_655 ?
Te1 U1 O2 K1 3.7(2) 7_556 . . 2_655 ?
Te1 U1 O2 K1 -176.3(2) . . . 2_655 ?
Te1 U1 O2 K1 69.69(10) 4 . . 2_655 ?
Te1 U1 O2 K1 -110.31(10) 6_556 . . 2_655 ?
K1 U1 O2 K1 180.0 8_456 . . 2_655 ?
O3 U1 O2 K1 77.7(3) 7_556 . . 6_556 ?
O3 U1 O2 K1 -102.3(3) . . . 6_556 ?
O5 U1 O2 K1 171.7(3) 4 . . 6_556 ?
O5 U1 O2 K1 -8.3(3) 6_556 . . 6_556 ?
O2 U1 O2 K1 -49(4) 7_556 . . 6_556 ?
Te1 U1 O2 K1 85.5(3) 7_556 . . 6_556 ?
Te1 U1 O2 K1 -94.5(3) . . . 6_556 ?
Te1 U1 O2 K1 151.48(19) 4 . . 6_556 ?
Te1 U1 O2 K1 -28.52(19) 6_556 . . 6_556 ?
K1 U1 O2 K1 -98.2(2) 8_456 . . 6_556 ?
K1 U1 O2 K1 81.8(2) 2_655 . . 6_556 ?
O3 K1 O2 Te1 168.26(18) 8 . . . ?
O4 K1 O2 Te1 89.55(19) 4 . . . ?
O5 K1 O2 Te1 10.4(2) 6 . . . ?
O4 K1 O2 Te1 9.34(15) 6 . . . ?
O2 K1 O2 Te1 -136.85(10) 2_655 . . . ?
O5 K1 O2 Te1 91.5(2) 4 . . . ?
O1 K1 O2 Te1 140.43(18) 3 . . . ?
O2 K1 O2 Te1 -40.56(17) 6 . . . ?
O3 K1 O2 Te1 50.9(4) 7 . . . ?
K1 K1 O2 Te1 -170.8(2) 2_655 . . . ?
U1 K1 O2 Te1 -159.39(12) 2_655 . . . ?
O3 K1 O2 U1 65.1(3) 8 . . . ?
O4 K1 O2 U1 -13.6(2) 4 . . . ?
O5 K1 O2 U1 -92.75(19) 6 . . . ?
O4 K1 O2 U1 -93.8(2) 6 . . . ?
O2 K1 O2 U1 119.96(19) 2_655 . . . ?
O5 K1 O2 U1 -11.65(14) 4 . . . ?
O1 K1 O2 U1 37.24(16) 3 . . . ?
O2 K1 O2 U1 -143.74(10) 6 . . . ?
O3 K1 O2 U1 -52.3(4) 7 . . . ?
K1 K1 O2 U1 86.04(16) 2_655 . . . ?
U1 K1 O2 U1 97.43(16) 2_655 . . . ?
O3 K1 O2 K1 -21.0(3) 8 . . 2_655 ?
O4 K1 O2 K1 -99.67(12) 4 . . 2_655 ?
O5 K1 O2 K1 -178.79(11) 6 . . 2_655 ?
O4 K1 O2 K1 -179.88(17) 6 . . 2_655 ?
O2 K1 O2 K1 33.92(16) 2_655 . . 2_655 ?
O5 K1 O2 K1 -97.69(14) 4 . . 2_655 ?
O1 K1 O2 K1 -48.80(8) 3 . . 2_655 ?
O2 K1 O2 K1 130.22(11) 6 . . 2_655 ?
O3 K1 O2 K1 -138.3(2) 7 . . 2_655 ?
U1 K1 O2 K1 11.39(13) 2_655 . . 2_655 ?
O3 K1 O2 K1 -96.1(2) 8 . . 6_556 ?
O4 K1 O2 K1 -174.81(14) 4 . . 6_556 ?
O5 K1 O2 K1 106.07(17) 6 . . 6_556 ?
O4 K1 O2 K1 104.98(19) 6 . . 6_556 ?
O2 K1 O2 K1 -41.22(17) 2_655 . . 6_556 ?
O5 K1 O2 K1 -172.8(2) 4 . . 6_556 ?
O1 K1 O2 K1 -123.94(14) 3 . . 6_556 ?
O2 K1 O2 K1 55.1(2) 6 . . 6_556 ?
O3 K1 O2 K1 146.5(2) 7 . . 6_556 ?
K1 K1 O2 K1 -75.14(13) 2_655 . . 6_556 ?
U1 K1 O2 K1 -63.75(16) 2_655 . . 6_556 ?
O5 Te1 O3 U1 45.8(14) . . . . ?
O4 Te1 O3 U1 -99.7(2) 6 . . . ?
O1 Te1 O3 U1 167.29(16) . . . . ?
O2 Te1 O3 U1 -8.26(19) . . . . ?
O4 Te1 O3 U1 79.7(2) . . . . ?
U1 Te1 O3 U1 -120.4(3) 4_545 . . . ?
K1 Te1 O3 U1 34.5(2) 6_556 . . . ?
K1 Te1 O3 U1 115.25(14) 4_545 . . . ?
K1 Te1 O3 U1 -52.95(16) . . . . ?
K1 Te1 O3 U1 -101.1(2) 7 . . . ?
O5 Te1 O3 K1 -103.4(13) . . . 8_456 ?
O4 Te1 O3 K1 111.2(5) 6 . . 8_456 ?
O1 Te1 O3 K1 18.1(5) . . . 8_456 ?
O2 Te1 O3 K1 -157.4(5) . . . 8_456 ?
O4 Te1 O3 K1 -69.5(5) . . . 8_456 ?
U1 Te1 O3 K1 -149.1(6) . . . 8_456 ?
U1 Te1 O3 K1 90.5(7) 4_545 . . 8_456 ?
K1 Te1 O3 K1 -114.7(5) 6_556 . . 8_456 ?
K1 Te1 O3 K1 -33.9(6) 4_545 . . 8_456 ?
K1 Te1 O3 K1 157.9(5) . . . 8_456 ?
K1 Te1 O3 K1 109.8(5) 7 . . 8_456 ?
O5 Te1 O3 K1 146.8(13) . . . 7 ?
O4 Te1 O3 K1 1.37(16) 6 . . 7 ?
O1 Te1 O3 K1 -91.64(12) . . . 7 ?
O2 Te1 O3 K1 92.80(16) . . . 7 ?
O4 Te1 O3 K1 -179.25(15) . . . 7 ?
U1 Te1 O3 K1 101.1(2) . . . 7 ?
U1 Te1 O3 K1 -19.3(5) 4_545 . . 7 ?
K1 Te1 O3 K1 135.55(8) 6_556 . . 7 ?
K1 Te1 O3 K1 -143.68(8) 4_545 . . 7 ?
K1 Te1 O3 K1 48.11(11) . . . 7 ?
O3 U1 O3 Te1 25(15) 7_556 . . . ?
O5 U1 O3 Te1 96.3(2) 4 . . . ?
O5 U1 O3 Te1 -83.7(2) 6_556 . . . ?
O2 U1 O3 Te1 -171.95(18) 7_556 . . . ?
O2 U1 O3 Te1 8.05(18) . . . . ?
Te1 U1 O3 Te1 180.0 7_556 . . . ?
Te1 U1 O3 Te1 106.01(15) 4 . . . ?
Te1 U1 O3 Te1 -73.99(15) 6_556 . . . ?
K1 U1 O3 Te1 -167.3(3) 8_456 . . . ?
K1 U1 O3 Te1 12.7(3) 2_655 . . . ?
O3 U1 O3 K1 -168(15) 7_556 . . 8_456 ?
O5 U1 O3 K1 -96.47(19) 4 . . 8_456 ?
O5 U1 O3 K1 83.53(19) 6_556 . . 8_456 ?
O2 U1 O3 K1 -4.7(2) 7_556 . . 8_456 ?
O2 U1 O3 K1 175.3(2) . . . 8_456 ?
Te1 U1 O3 K1 -12.7(3) 7_556 . . 8_456 ?
Te1 U1 O3 K1 167.3(3) . . . 8_456 ?
Te1 U1 O3 K1 -86.72(14) 4 . . 8_456 ?
Te1 U1 O3 K1 93.28(14) 6_556 . . 8_456 ?
K1 U1 O3 K1 180.0 2_655 . . 8_456 ?
O3 U1 O3 K1 -74(15) 7_556 . . 7 ?
O5 U1 O3 K1 -2.02(16) 4 . . 7 ?
O5 U1 O3 K1 177.98(16) 6_556 . . 7 ?
O2 U1 O3 K1 89.78(16) 7_556 . . 7 ?
O2 U1 O3 K1 -90.22(16) . . . 7 ?
Te1 U1 O3 K1 81.7(2) 7_556 . . 7 ?
Te1 U1 O3 K1 -98.3(2) . . . 7 ?
Te1 U1 O3 K1 7.73(14) 4 . . 7 ?
Te1 U1 O3 K1 -172.27(14) 6_556 . . 7 ?
K1 U1 O3 K1 94.45(17) 8_456 . . 7 ?
K1 U1 O3 K1 -85.55(17) 2_655 . . 7 ?
O5 Te1 O4 Te1 155.6(3) . . . 6_556 ?
O3 Te1 O4 Te1 -19.8(3) . . . 6_556 ?
O4 Te1 O4 Te1 151(3) 6 . . 6_556 ?
O1 Te1 O4 Te1 -112.6(3) . . . 6_556 ?
O2 Te1 O4 Te1 62.6(3) . . . 6_556 ?
U1 Te1 O4 Te1 20.4(3) . . . 6_556 ?
U1 Te1 O4 Te1 166.4(3) 4_545 . . 6_556 ?
K1 Te1 O4 Te1 114.6(3) 6_556 . . 6_556 ?
K1 Te1 O4 Te1 -156.3(4) 4_545 . . 6_556 ?
K1 Te1 O4 Te1 78.1(3) . . . 6_556 ?
K1 Te1 O4 Te1 -21.0(5) 7 . . 6_556 ?
O5 Te1 O4 K1 -48.05(18) . . . 4_545 ?
O3 Te1 O4 K1 136.49(17) . . . 4_545 ?
O4 Te1 O4 K1 -52(3) 6 . . 4_545 ?
O1 Te1 O4 K1 43.71(19) . . . 4_545 ?
O2 Te1 O4 K1 -141.09(18) . . . 4_545 ?
U1 Te1 O4 K1 176.70(13) . . . 4_545 ?
U1 Te1 O4 K1 -37.30(15) 4_545 . . 4_545 ?
K1 Te1 O4 K1 -89.08(16) 6_556 . . 4_545 ?
K1 Te1 O4 K1 -125.60(12) . . . 4_545 ?
K1 Te1 O4 K1 135.33(16) 7 . . 4_545 ?
O5 Te1 O4 K1 41.03(16) . . . 6_556 ?
O3 Te1 O4 K1 -134.43(16) . . . 6_556 ?
O4 Te1 O4 K1 37(3) 6 . . 6_556 ?
O1 Te1 O4 K1 132.80(18) . . . 6_556 ?
O2 Te1 O4 K1 -52.01(16) . . . 6_556 ?
U1 Te1 O4 K1 -94.21(10) . . . 6_556 ?
U1 Te1 O4 K1 51.78(12) 4_545 . . 6_556 ?
K1 Te1 O4 K1 89.08(16) 4_545 . . 6_556 ?
K1 Te1 O4 K1 -36.5(2) . . . 6_556 ?
K1 Te1 O4 K1 -135.59(15) 7 . . 6_556 ?
O3 Te1 O5 U1 -170.3(11) . . . 4_545 ?
O4 Te1 O5 U1 -24.9(3) 6 . . 4_545 ?
O1 Te1 O5 U1 68.1(3) . . . 4_545 ?
O2 Te1 O5 U1 -116.8(3) . . . 4_545 ?
O4 Te1 O5 U1 155.4(3) . . . 4_545 ?
U1 Te1 O5 U1 -130.2(2) . . . 4_545 ?
K1 Te1 O5 U1 -157.6(4) 6_556 . . 4_545 ?
K1 Te1 O5 U1 115.0(3) 4_545 . . 4_545 ?
K1 Te1 O5 U1 -71.1(3) . . . 4_545 ?
K1 Te1 O5 U1 -27.0(4) 7 . . 4_545 ?
O3 Te1 O5 K1 -12.7(14) . . . 6_556 ?
O4 Te1 O5 K1 132.63(18) 6 . . 6_556 ?
O1 Te1 O5 K1 -134.30(14) . . . 6_556 ?
O2 Te1 O5 K1 40.76(19) . . . 6_556 ?
O4 Te1 O5 K1 -47.07(18) . . . 6_556 ?
U1 Te1 O5 K1 27.3(3) . . . 6_556 ?
U1 Te1 O5 K1 157.6(4) 4_545 . . 6_556 ?
K1 Te1 O5 K1 -87.40(17) 4_545 . . 6_556 ?
K1 Te1 O5 K1 86.52(14) . . . 6_556 ?
K1 Te1 O5 K1 130.53(12) 7 . . 6_556 ?
O3 Te1 O5 K1 74.7(13) . . . 4_545 ?
O4 Te1 O5 K1 -139.98(16) 6 . . 4_545 ?
O1 Te1 O5 K1 -46.90(11) . . . 4_545 ?
O2 Te1 O5 K1 128.16(16) . . . 4_545 ?
O4 Te1 O5 K1 40.33(15) . . . 4_545 ?
U1 Te1 O5 K1 114.74(13) . . . 4_545 ?
U1 Te1 O5 K1 -115.0(3) 4_545 . . 4_545 ?
K1 Te1 O5 K1 87.40(17) 6_556 . . 4_545 ?
K1 Te1 O5 K1 173.92(10) . . . 4_545 ?
K1 Te1 O5 K1 -142.07(9) 7 . . 4_545 ?
 
_diffrn_measured_fraction_theta_max    0.993
_diffrn_reflns_theta_full              27.05
_diffrn_measured_fraction_theta_full   0.993
_refine_diff_density_max    1.292
_refine_diff_density_min   -1.712
_refine_diff_density_rms    0.270
