# Supplementary material for: Understanding of the structural chemistry in the uranium oxo-tellurium system under HT/HP conditions
Source: Front Chem. 2023 Mar 10;11:1152113. doi: 10.3389/fchem.2023.1152113 (PMC10037309; doi:10.3389/fchem.2023.1152113)
Supplement: Supplementary file 1 [file DataSheet2.zip › CIF and chceckcif/Mg(UO2)(Te2O6).cif]

 
data_shelx
 
_audit_creation_method            'SHELXL-2018/3'
_shelx_SHELXL_version_number      '2018/3'
_chemical_name_systematic         ?
_chemical_name_common             ?
_chemical_melting_point           ?
_chemical_formula_moiety          ?
_chemical_formula_sum
 'Mg O8 Te2 U' 
_chemical_formula_weight          645.54

loop_
 _atom_type_symbol
 _atom_type_description
 _atom_type_scat_dispersion_real
 _atom_type_scat_dispersion_imag
 _atom_type_scat_source
 'O'  'O'   0.0106   0.0060
 'International Tables Vol C Tables 4.2.6.8 and 6.1.1.4'
 'Mg'  'Mg'   0.0486   0.0363
 'International Tables Vol C Tables 4.2.6.8 and 6.1.1.4'
 'Te'  'Te'  -0.5308   1.6751
 'International Tables Vol C Tables 4.2.6.8 and 6.1.1.4'
 'U'  'U'  -9.6767   9.6646
 'International Tables Vol C Tables 4.2.6.8 and 6.1.1.4'
 
_space_group_crystal_system       orthorhombic
_space_group_IT_number            64
_space_group_name_H-M_alt         'C m c a'
_space_group_name_Hall            '-C 2bc 2'
 
_shelx_space_group_comment
;
The symmetry employed for this shelxl refinement is uniquely defined
by the following loop, which should always be used as a source of
symmetry information in preference to the above space-group names.
They are only intended as comments.
;
 
loop_
 _space_group_symop_operation_xyz
 'x, y, z'
 '-x, -y+1/2, z+1/2'
 '-x, y+1/2, -z+1/2'
 'x, -y, -z'
 'x+1/2, y+1/2, z'
 '-x+1/2, -y+1, z+1/2'
 '-x+1/2, y+1, -z+1/2'
 'x+1/2, -y+1/2, -z'
 '-x, -y, -z'
 'x, y-1/2, -z-1/2'
 'x, -y-1/2, z-1/2'
 '-x, y, z'
 '-x+1/2, -y+1/2, -z'
 'x+1/2, y, -z-1/2'
 'x+1/2, -y, z-1/2'
 '-x+1/2, y+1/2, z'
 
_cell_length_a                    7.5864(4)
_cell_length_b                    11.5172(5)
_cell_length_c                    7.5143(3)
_cell_angle_alpha                 90
_cell_angle_beta                  90
_cell_angle_gamma                 90
_cell_volume                      656.56(5)
_cell_formula_units_Z             4
_cell_measurement_temperature     293(2)
_cell_measurement_reflns_used     965
_cell_measurement_theta_min       3
_cell_measurement_theta_max       29
 
_exptl_crystal_description        block
_exptl_crystal_colour             yellow
_exptl_crystal_density_meas       ?
_exptl_crystal_density_method     ?
_exptl_crystal_density_diffrn     6.531          
_exptl_crystal_F_000              1088
_exptl_transmission_factor_min    ?
_exptl_transmission_factor_max    ?
_exptl_crystal_size_max           0.09
_exptl_crystal_size_mid           0.07
_exptl_crystal_size_min           0.04
_exptl_absorpt_coefficient_mu     33.536
_shelx_estimated_absorpt_T_min    ?
_shelx_estimated_absorpt_T_max    ?
_exptl_absorpt_correction_type    multi-scan
_exptl_absorpt_correction_T_min   0.85415
_exptl_absorpt_correction_T_max   1.00000
_exptl_absorpt_process_details    ?
_exptl_absorpt_special_details    ?
_diffrn_ambient_temperature       293(2)
_diffrn_radiation_wavelength      0.71073
_diffrn_radiation_type            MoK\a
_diffrn_source                    ?
_diffrn_measurement_device_type   'SuperNova, Dual, Cu at zero, Eos'
_diffrn_measurement_method        ?
_diffrn_detector_area_resol_mean  ?
_diffrn_reflns_number             1176
_diffrn_reflns_av_unetI/netI      0.0213
_diffrn_reflns_av_R_equivalents   0.0178
_diffrn_reflns_limit_h_min        -10
_diffrn_reflns_limit_h_max        8
_diffrn_reflns_limit_k_min        -16
_diffrn_reflns_limit_k_max        6
_diffrn_reflns_limit_l_min        -10
_diffrn_reflns_limit_l_max        9
_diffrn_reflns_theta_min          4.207
_diffrn_reflns_theta_max          30.493
_diffrn_reflns_theta_full         25.242
_diffrn_measured_fraction_theta_max   0.998
_diffrn_measured_fraction_theta_full  0.997
_diffrn_reflns_Laue_measured_fraction_max    0.998
_diffrn_reflns_Laue_measured_fraction_full   0.997
_diffrn_reflns_point_group_measured_fraction_max   0.998
_diffrn_reflns_point_group_measured_fraction_full  0.997
_reflns_number_total              541
_reflns_number_gt                 447
_reflns_threshold_expression      'I > 2\s(I)'
_reflns_Friedel_coverage          0.000
_reflns_Friedel_fraction_max      .
_reflns_Friedel_fraction_full     .
 
_reflns_special_details
;
 Reflections were merged by SHELXL according to the crystal
 class for the calculation of statistics and refinement.
 
 _reflns_Friedel_fraction is defined as the number of unique
 Friedel pairs measured divided by the number that would be
 possible theoretically, ignoring centric projections and
 systematic absences.
;
 
_computing_data_collection        ?
_computing_cell_refinement        ?
_computing_data_reduction         ?
_computing_structure_solution     ?
_computing_structure_refinement 'SHELXL-2018/3 (Sheldrick, 2018)'
_computing_molecular_graphics     ?
_computing_publication_material   ?
_refine_special_details           ?
_refine_ls_structure_factor_coef  Fsqd
_refine_ls_matrix_type            full
_refine_ls_weighting_scheme       calc
_refine_ls_weighting_details
'w=1/[\s^2^(Fo^2^)+(0.0435P)^2^] where P=(Fo^2^+2Fc^2^)/3'
_atom_sites_solution_primary      ?
_atom_sites_solution_secondary    ?
_atom_sites_solution_hydrogens    .
_refine_ls_hydrogen_treatment     undef
_refine_ls_extinction_method      none
_refine_ls_extinction_coef        .
_refine_ls_number_reflns          541
_refine_ls_number_parameters      35
_refine_ls_number_restraints      0
_refine_ls_R_factor_all           0.0337
_refine_ls_R_factor_gt            0.0267
_refine_ls_wR_factor_ref          0.0662
_refine_ls_wR_factor_gt           0.0639
_refine_ls_goodness_of_fit_ref    1.035
_refine_ls_restrained_S_all       1.035
_refine_ls_shift/su_max           0.001
_refine_ls_shift/su_mean          0.000
 
loop_
 _atom_site_label
 _atom_site_type_symbol
 _atom_site_fract_x
 _atom_site_fract_y
 _atom_site_fract_z
 _atom_site_U_iso_or_equiv
 _atom_site_adp_type
 _atom_site_occupancy
 _atom_site_site_symmetry_order  
 _atom_site_calc_flag
 _atom_site_refinement_flags_posn
 _atom_site_refinement_flags_adp
 _atom_site_refinement_flags_occupancy
 _atom_site_disorder_assembly
 _atom_site_disorder_group
U1 U 0.500000 0.500000 0.500000 0.01580(15) Uani 1 4 d S T P . .
Te1 Te 0.750000 0.70788(5) 0.750000 0.01548(16) Uani 1 2 d S T P . .
Mg1 Mg 1.000000 0.500000 0.500000 0.0161(9) Uani 1 4 d S T P . .
O1 O 0.500000 0.4305(6) 0.7153(8) 0.0172(13) Uani 1 2 d S T P . .
O2 O 0.500000 0.6754(6) 0.6627(9) 0.0183(13) Uani 1 2 d S T P . .
O3 O 0.7879(6) 0.6027(4) 0.5624(6) 0.0198(10) Uani 1 1 d . . . . .
 
loop_
 _atom_site_aniso_label
 _atom_site_aniso_U_11
 _atom_site_aniso_U_22
 _atom_site_aniso_U_33
 _atom_site_aniso_U_23
 _atom_site_aniso_U_13
 _atom_site_aniso_U_12
U1 0.0163(2) 0.0170(2) 0.0141(2) 0.0000(2) 0.000 0.000
Te1 0.0154(3) 0.0162(3) 0.0149(3) 0.000 0.0002(2) 0.000
Mg1 0.015(2) 0.017(2) 0.016(2) -0.001(2) 0.000 0.000
O1 0.018(3) 0.018(3) 0.015(3) -0.001(2) 0.000 0.000
O2 0.016(3) 0.018(3) 0.020(3) -0.003(3) 0.000 0.000
O3 0.019(2) 0.022(2) 0.019(2) -0.0067(19) 0.0006(17) 0.0019(17)
 
_geom_special_details
;
 All esds (except the esd in the dihedral angle between two l.s. planes)
 are estimated using the full covariance matrix.  The cell esds are taken
 into account individually in the estimation of esds in distances, angles
 and torsion angles; correlations between esds in cell parameters are only
 used when they are defined by crystal symmetry.  An approximate (isotropic)
 treatment of cell esds is used for estimating esds involving l.s. planes.
;
 
loop_
 _geom_bond_atom_site_label_1
 _geom_bond_atom_site_label_2
 _geom_bond_distance
 _geom_bond_site_symmetry_2
 _geom_bond_publ_flag
U1 O1 1.805(6) 9_666 ?
U1 O1 1.805(6) . ?
U1 O2 2.361(7) . ?
U1 O2 2.361(7) 9_666 ?
U1 O3 2.527(5) . ?
U1 O3 2.527(5) 9_666 ?
U1 O3 2.527(5) 12_655 ?
U1 O3 2.527(5) 4_566 ?
U1 Te1 3.5858(4) . ?
U1 Te1 3.5859(4) 9_666 ?
U1 Te1 3.5859(4) 6_654 ?
U1 Te1 3.5859(4) 14_457 ?
Te1 O3 1.881(4) 7_646 ?
Te1 O3 1.881(4) . ?
Te1 O2 2.042(3) 14_557 ?
Te1 O2 2.042(3) . ?
Mg1 O3 2.051(5) . ?
Mg1 O3 2.051(5) 12_755 ?
Mg1 O3 2.051(5) 4_566 ?
Mg1 O3 2.051(5) 9_766 ?
Mg1 O1 2.284(6) 14_557 ?
Mg1 O1 2.284(6) 6_654 ?
 
loop_
 _geom_angle_atom_site_label_1
 _geom_angle_atom_site_label_2
 _geom_angle_atom_site_label_3
 _geom_angle
 _geom_angle_site_symmetry_1
 _geom_angle_site_symmetry_3
 _geom_angle_publ_flag
O1 U1 O1 180.0 9_666 . ?
O1 U1 O2 94.9(3) 9_666 . ?
O1 U1 O2 85.1(3) . . ?
O1 U1 O2 85.1(3) 9_666 9_666 ?
O1 U1 O2 94.9(3) . 9_666 ?
O2 U1 O2 180.00(17) . 9_666 ?
O1 U1 O3 87.64(16) 9_666 . ?
O1 U1 O3 92.36(16) . . ?
O2 U1 O3 60.25(10) . . ?
O2 U1 O3 119.75(11) 9_666 . ?
O1 U1 O3 92.36(16) 9_666 9_666 ?
O1 U1 O3 87.64(16) . 9_666 ?
O2 U1 O3 119.75(11) . 9_666 ?
O2 U1 O3 60.25(10) 9_666 9_666 ?
O3 U1 O3 180.0 . 9_666 ?
O1 U1 O3 87.64(16) 9_666 12_655 ?
O1 U1 O3 92.36(16) . 12_655 ?
O2 U1 O3 60.25(10) . 12_655 ?
O2 U1 O3 119.75(11) 9_666 12_655 ?
O3 U1 O3 119.6(2) . 12_655 ?
O3 U1 O3 60.4(2) 9_666 12_655 ?
O1 U1 O3 92.36(16) 9_666 4_566 ?
O1 U1 O3 87.64(16) . 4_566 ?
O2 U1 O3 119.75(11) . 4_566 ?
O2 U1 O3 60.25(10) 9_666 4_566 ?
O3 U1 O3 60.4(2) . 4_566 ?
O3 U1 O3 119.6(2) 9_666 4_566 ?
O3 U1 O3 180.0 12_655 4_566 ?
O1 U1 Te1 99.99(19) 9_666 . ?
O1 U1 Te1 80.01(19) . . ?
O2 U1 Te1 32.60(3) . . ?
O2 U1 Te1 147.40(3) 9_666 . ?
O3 U1 Te1 29.94(10) . . ?
O3 U1 Te1 150.06(10) 9_666 . ?
O3 U1 Te1 92.73(10) 12_655 . ?
O3 U1 Te1 87.27(10) 4_566 . ?
O1 U1 Te1 80.01(19) 9_666 9_666 ?
O1 U1 Te1 99.99(19) . 9_666 ?
O2 U1 Te1 147.40(3) . 9_666 ?
O2 U1 Te1 32.60(3) 9_666 9_666 ?
O3 U1 Te1 150.06(10) . 9_666 ?
O3 U1 Te1 29.94(10) 9_666 9_666 ?
O3 U1 Te1 87.27(10) 12_655 9_666 ?
O3 U1 Te1 92.73(10) 4_566 9_666 ?
Te1 U1 Te1 180.0 . 9_666 ?
O1 U1 Te1 80.01(19) 9_666 6_654 ?
O1 U1 Te1 99.99(19) . 6_654 ?
O2 U1 Te1 147.40(3) . 6_654 ?
O2 U1 Te1 32.60(3) 9_666 6_654 ?
O3 U1 Te1 87.27(10) . 6_654 ?
O3 U1 Te1 92.73(10) 9_666 6_654 ?
O3 U1 Te1 150.06(10) 12_655 6_654 ?
O3 U1 Te1 29.94(10) 4_566 6_654 ?
Te1 U1 Te1 116.136(8) . 6_654 ?
Te1 U1 Te1 63.864(8) 9_666 6_654 ?
O1 U1 Te1 99.99(19) 9_666 14_457 ?
O1 U1 Te1 80.01(19) . 14_457 ?
O2 U1 Te1 32.60(3) . 14_457 ?
O2 U1 Te1 147.40(3) 9_666 14_457 ?
O3 U1 Te1 92.73(10) . 14_457 ?
O3 U1 Te1 87.27(10) 9_666 14_457 ?
O3 U1 Te1 29.94(10) 12_655 14_457 ?
O3 U1 Te1 150.06(10) 4_566 14_457 ?
Te1 U1 Te1 63.864(8) . 14_457 ?
Te1 U1 Te1 116.136(8) 9_666 14_457 ?
Te1 U1 Te1 180.0 6_654 14_457 ?
O3 Te1 O3 99.8(3) 7_646 . ?
O3 Te1 O2 77.5(2) 7_646 14_557 ?
O3 Te1 O2 88.9(2) . 14_557 ?
O3 Te1 O2 88.9(2) 7_646 . ?
O3 Te1 O2 77.5(2) . . ?
O2 Te1 O2 158.9(4) 14_557 . ?
O3 Te1 U1 83.21(15) 7_646 . ?
O3 Te1 U1 42.11(15) . . ?
O2 Te1 U1 122.49(19) 14_557 . ?
O2 Te1 U1 38.53(18) . . ?
O3 Te1 U1 42.11(15) 7_646 6_655 ?
O3 Te1 U1 83.21(15) . 6_655 ?
O2 Te1 U1 38.54(18) 14_557 6_655 ?
O2 Te1 U1 122.49(19) . 6_655 ?
U1 Te1 U1 96.224(14) . 6_655 ?
O3 Mg1 O3 103.4(3) . 12_755 ?
O3 Mg1 O3 76.6(3) . 4_566 ?
O3 Mg1 O3 180.0 12_755 4_566 ?
O3 Mg1 O3 180.0 . 9_766 ?
O3 Mg1 O3 76.6(3) 12_755 9_766 ?
O3 Mg1 O3 103.4(3) 4_566 9_766 ?
O3 Mg1 O1 89.32(17) . 14_557 ?
O3 Mg1 O1 89.32(18) 12_755 14_557 ?
O3 Mg1 O1 90.68(18) 4_566 14_557 ?
O3 Mg1 O1 90.68(17) 9_766 14_557 ?
O3 Mg1 O1 90.68(17) . 6_654 ?
O3 Mg1 O1 90.68(18) 12_755 6_654 ?
O3 Mg1 O1 89.32(18) 4_566 6_654 ?
O3 Mg1 O1 89.32(17) 9_766 6_654 ?
O1 Mg1 O1 180.0 14_557 6_654 ?
O3 Mg1 U1 103.21(13) . 6_654 ?
O3 Mg1 U1 103.21(13) 12_755 6_654 ?
O3 Mg1 U1 76.79(13) 4_566 6_654 ?
O3 Mg1 U1 76.79(13) 9_766 6_654 ?
O1 Mg1 U1 159.48(18) 14_557 6_654 ?
O1 Mg1 U1 20.52(18) 6_654 6_654 ?
O3 Mg1 U1 76.79(13) . 6_655 ?
O3 Mg1 U1 76.79(13) 12_755 6_655 ?
O3 Mg1 U1 103.21(13) 4_566 6_655 ?
O3 Mg1 U1 103.21(13) 9_766 6_655 ?
O1 Mg1 U1 20.52(18) 14_557 6_655 ?
O1 Mg1 U1 159.48(18) 6_654 6_655 ?
U1 Mg1 U1 180.0 6_654 6_655 ?
O3 Mg1 U1 38.32(13) . . ?
O3 Mg1 U1 141.68(13) 12_755 . ?
O3 Mg1 U1 38.32(13) 4_566 . ?
O3 Mg1 U1 141.68(13) 9_766 . ?
O1 Mg1 U1 90.000(1) 14_557 . ?
O1 Mg1 U1 90.000(1) 6_654 . ?
U1 Mg1 U1 90.0 6_654 . ?
U1 Mg1 U1 90.0 6_655 . ?
O3 Mg1 U1 141.68(13) . 1_655 ?
O3 Mg1 U1 38.32(13) 12_755 1_655 ?
O3 Mg1 U1 141.68(13) 4_566 1_655 ?
O3 Mg1 U1 38.32(13) 9_766 1_655 ?
O1 Mg1 U1 90.000(1) 14_557 1_655 ?
O1 Mg1 U1 90.000(1) 6_654 1_655 ?
U1 Mg1 U1 90.0 6_654 1_655 ?
U1 Mg1 U1 90.0 6_655 1_655 ?
U1 Mg1 U1 180.0 . 1_655 ?
U1 O1 Mg1 133.2(4) . 6_655 ?
Te1 O2 Te1 136.6(3) . 14_457 ?
Te1 O2 U1 108.87(19) . . ?
Te1 O2 U1 108.87(19) 14_457 . ?
Te1 O3 Mg1 131.5(2) . . ?
Te1 O3 U1 107.9(2) . . ?
Mg1 O3 U1 111.5(2) . . ?
 
_refine_diff_density_max    3.109
_refine_diff_density_min   -1.551
_refine_diff_density_rms    0.366

_shelx_res_file
;
TITL shelxt_b.res in Cmca
    shelx.res
    created by SHELXL-2018/3 at 14:13:37 on 12-Jan-2023
REM Old TITL shelxt_a.res in Cmc2(1)
REM SHELXT solution in Cmca: R1 0.095, Rweak 0.014, Alpha 0.012
REM <I/s>   0.602 for   45 systematic absences,  Orientation as input
REM Formula found by SHELXT:  O8 Mg Te3

CELL  0.71073   7.5864  11.5172   7.5143   90.000   90.000   90.000
ZERR    4.000   0.0004   0.0005   0.0003    0.000    0.000    0.000
LATT  7
SYMM -X, 1/2-Y, 1/2+Z
SYMM -X, 1/2+Y, 1/2-Z
SYMM X, -Y, -Z
SFAC O MG TE U
UNIT 32 4 8 4
L.S. 10
BOND
shel 0.70 99
aCTA
FMAP 2
PLAN 20

WGHT    0.043500
FVAR       1.56792
U1    4    0.500000    0.500000    0.500000    10.25000    0.01632    0.01699 =
         0.01408    0.00001    0.00000    0.00000
TE1   3    0.750000    0.707878    0.750000    10.50000    0.01542    0.01615 =
         0.01486    0.00000    0.00021    0.00000
MG1   2    1.000000    0.500000    0.500000    10.25000    0.01476    0.01715 =
         0.01626   -0.00076    0.00000    0.00000
O1    1    0.500000    0.430500    0.715326    10.50000    0.01849    0.01813 =
         0.01512   -0.00089    0.00000    0.00000
O2    1    0.500000    0.675350    0.662695    10.50000    0.01639    0.01825 =
         0.02029   -0.00287    0.00000    0.00000
O3    1    0.787904    0.602652    0.562356    11.00000    0.01902    0.02158 =
         0.01870   -0.00668    0.00060    0.00189
HKLF 4


REM  shelxt_b.res in Cmca
REM wR2 = 0.0662, GooF = S = 1.035, Restrained GooF = 1.035 for all data
REM R1 = 0.0267 for 447 Fo > 4sig(Fo) and 0.0337 for all 541 data
REM 35 parameters refined using 0 restraints

END

WGHT      0.0383      0.0000

REM Highest difference peak  3.109,  deepest hole -1.551,  1-sigma level  0.366
Q1    1   0.6082  0.5000  0.5000  10.50000  0.05    3.11
Q2    1   0.6463  0.7069  0.7538  11.00000  0.05    2.39
Q3    1   0.5000  0.4354  0.5043  10.50000  0.05    2.09
Q4    1   0.4463  0.6968  0.7396  11.00000  0.05    1.57
Q5    1   0.5000  0.4603  0.6088  10.50000  0.05    1.42
Q6    1   0.7103  0.5000  0.5000  10.50000  0.05    1.33
Q7    1   0.7500  0.7575  0.7500  10.50000  0.05    1.19
Q8    1   0.7500  0.6468  0.7500  10.50000  0.05    1.07
Q9    1   0.7485  0.6717  0.8355  11.00000  0.05    1.00
Q10   1   0.5000  0.4853  0.7247  10.50000  0.05    0.93
Q11   1   1.1007  0.5000  0.5000  10.50000  0.05    0.80
Q12   1   0.5000  0.6164  0.6662  10.50000  0.05    0.79
Q13   1   0.8193  0.5000  0.5000  10.50000  0.05    0.74
Q14   1   0.5000  0.5455  0.8004  10.50000  0.05    0.70
Q15   1   0.5893  0.4924  0.6745  11.00000  0.05    0.65
Q16   1   0.4229  0.6176  0.5623  11.00000  0.05    0.63
Q17   1   0.8182  0.6955  0.5505  11.00000  0.05    0.62
Q18   1   0.6742  0.5977  0.5336  11.00000  0.05    0.59
Q19   1   0.8625  0.5979  0.7500  11.00000  0.05    0.55
Q20   1   0.7903  0.6177  0.4899  11.00000  0.05    0.54
;
_shelx_res_checksum   36991

_shelx_hkl_file
;
   0   0  -2 4316.92 226.716   1
   0   0  -4 742223. 4862.75   4
   0   0  -5 788.083 394.526   4
   0   0  -6 3266.07 536.136   4
   0   0  -7 28.5465 330.019   4
   0   0  -8 168320. 2929.90   4
   0   0  -9 89.7491 350.605   4
   0   0 -10 1307.22 400.434   4
   0   0 -11-76.7505 316.903   4
   0  -2   1 151562. 1913.35   2
   0  -2  -1 151378. 2120.69   2
   0   2  -2 961377. 3502.24   4
   0  -2  -2 999999. 5243.78   2
   0  -2  -3 9248.67 604.663   1
   0   2  -3 7124.43 426.679   4
   0  -2  -3 8370.61 650.843   2
   0   2  -4 6286.29 471.368   4
   0  -2  -4 6396.02 503.865   2
   0  -2  -4 5998.69 490.099   1
   0   2  -5 47018.8 1270.96   4
   0  -2  -5 46571.3 1144.54   1
   0  -2  -6 305131. 3976.21   4
   0   2  -6 296289. 3365.64   4
   0  -2  -7 10739.8 875.264   4
   0   2  -7 9734.63 686.431   4
   0   2  -8 1797.81 417.632   4
   0  -2  -8 884.531 465.722   4
   0   2  -9 9380.67 731.376   4
   0  -2  -9 9303.65 850.148   4
   0  -2 -10 95003.6 2499.87   4
   0   2 -10 90933.9 2174.37   4
   0   2 -11 9280.63 746.942   4
   0  -2 -11 9594.92 849.563   4
   0  -4   0 338021. 4133.13   2
   0  -4  -1 309184. 3916.68   2
   0  -4   1 302948. 3904.49   2
   0  -4  -2 25756.9 1250.01   2
   0  -4  -3 233837. 3223.61   2
   0  -4  -3 229962. 3297.21   1
   0  -4  -4 324814. 3873.66   1
   0  -4  -4 329552. 3759.40   2
   0  -4  -5 65588.8 1720.63   1
   0  -4  -5 68757.0 1640.34   2
   0   4  -5 70500.7 1477.02   4
   0   4  -6 27086.7 991.690   4
   0  -4  -6 24596.8 1061.40   1
   0  -4  -7 47450.6 1354.64   1
   0   4  -7 49630.3 1388.41   4
   0  -4  -7 49732.2 1867.13   4
   0  -4  -8 126656. 3007.46   4
   0   4  -8 123072. 2234.00   4
   0   4  -9 27175.1 1084.59   4
   0  -4  -9 27201.2 1477.37   4
   0  -4 -10 8592.06 885.548   4
   0  -4 -11 12221.5 1038.32   4
   0  -6   0 122915. 2938.71   2
   0  -6   1 161627. 3382.69   2
   0  -6  -1 168294. 3315.45   2
   0  -6  -2 129457. 2882.81   2
   0  -6  -3 176815. 3318.34   2
   0  -6  -4 85524.8 2395.68   1
   0  -6  -4 91152.3 2327.84   2
   0  -6  -5 73126.6 2027.41   2
   0  -6  -5 68255.6 2093.10   1
   0  -6  -6 93612.4 2331.40   1
   0  -6  -7 57256.6 1796.99   1
   0  -6  -8 45566.5 1495.60   1
   0  -6  -8 48193.4 2029.84   4
   0  -6  -9 32192.0 1693.68   4
   0  -6 -10 20637.3 1345.14   4
   0  -8   0 14834.3 1395.55   2
   0  -8  -1 97322.8 2729.44   2
   0  -8   1 91424.1 2776.41   2
   0  -8  -2 335173. 4779.25   2
   0  -8  -3 49034.1 1958.47   2
   0  -8  -3 53773.4 2116.81   1
   0  -8  -4 14853.6 1174.74   2
   0  -8  -4 19755.5 1420.55   1
   0  -8  -5 73758.6 2360.64   1
   0  -8  -6 105323. 2729.75   1
   0  -8  -7 27950.5 1427.56   1
   0  -8  -8 5571.76 851.001   4
   0  -8  -8 4967.40 672.959   1
   0  -8  -9 16243.4 1300.25   4
   0  -8 -10 35096.1 1829.34   4
   0 -10   0 375090. 5390.83   2
   0 -10  -1 21510.8 1466.81   2
   0 -10  -2 8608.22 1068.12   1
   0 -10  -2 2743.34 821.665   2
   0 -10  -3 23059.8 1419.70   1
   0 -10  -3 19882.9 1346.28   2
   0 -10  -4 212799. 3946.67   1
   0 -10  -5 19387.8 1337.91   1
   0 -10  -6 1376.87 649.469   1
   0 -10  -7 7096.82 856.637   1
   0 -10  -8 65981.4 2177.50   1
   0 -10  -8 67083.4 2478.40   4
   0 -10  -9 4068.25 745.264   4
   0 -12   0 3851.32 697.987   1
   0 -12  -1 4139.45 741.693   1
   0 -12   1 3657.94 664.084   1
   0 -12   2 173181. 2829.19   1
   0 -12  -2 180758. 3341.02   1
   0 -12  -3 1763.31 743.797   1
   0 -12  -4 2498.48 692.678   1
   0 -12  -5 1149.30 603.887   1
   0 -12  -6 113076. 2962.56   1
   0 -12  -7-525.495 547.890   1
   0 -12  -8-100.073 518.615   1
   0 -12  -8 1648.21 556.842   4
   0 -14   0 97325.1 2329.67   1
   0 -14  -1 8816.44 865.588   1
   0 -14   1 9131.40 797.878   1
   0 -14  -2 1544.28 564.964   1
   0 -14   2 1426.32 441.560   1
   0 -14  -3 9888.61 960.138   1
   0 -14  -4 90382.7 2482.39   1
   0 -14  -5 6091.12 815.804   1
   0 -14  -6 103.075 476.503   1
   0 -14  -7 4935.46 655.199   4
   0 -14  -7 3846.74 662.322   1
   0 -16   0 4962.12 631.831   1
   0 -16   1 11733.6 817.883   1
   0 -16  -1 11753.4 883.412   1
   0 -16  -2 34941.2 1498.52   1
   0 -16  -3 16743.9 1098.66   1
   0 -16  -4 3779.64 633.697   1
   0 -16  -5 10611.0 919.470   1
   0 -18   0 11760.4 831.318   1
   0 -18  -1 15274.9 959.258   1
  -1  -1  -1 193752. 1579.57   4
  -1   1   1 191656. 1411.43   3
  -1   1  -2 1840.71 249.313   4
  -1  -1  -2 1529.32 298.447   4
   1  -1   3 74363.5 1035.16   2
  -1  -1  -3 76055.3 1470.30   4
  -1   1  -3 75165.0 1341.24   4
  -1  -1  -4 1269.06 363.221   4
   1   1  -4 688.257 106.817   1
  -1   1  -4 1701.18 340.740   4
  -1   1  -5 95362.4 1829.23   4
   1  -1  -5 97218.3 1539.67   1
  -1  -1  -5 96972.1 2003.88   4
  -1   1  -6 388.570 342.018   4
  -1  -1  -6 246.281 409.662   4
   1  -1  -6 258.113 257.218   1
   1   1  -6 491.570 362.868   4
   1  -1  -7 43586.0 1556.37   4
  -1  -1  -7 42506.1 1494.49   4
   1   1  -7 42833.6 1397.63   4
  -1   1  -7 40555.6 1379.11   4
  -1   1  -8 255.541 331.045   4
   1   1  -8 363.469 318.410   4
   1  -1  -8 633.487 447.428   4
  -1  -1  -8 553.824 397.435   4
   1  -1  -9 28611.6 1352.44   4
  -1  -1  -9 27863.4 1303.53   4
  -1   1  -9 28548.7 1248.43   4
   1   1  -9 28426.7 1242.29   4
  -1  -1 -10-96.1471 362.648   4
   1  -1 -10 213.334 353.817   4
  -1   1 -10 413.818 347.960   4
   1   1 -10 100.259 297.886   4
   1  -1 -11 13419.9 1002.49   4
  -1  -1 -11 13220.3 953.503   4
  -1   1 -11 12349.3 885.001   4
   1   1 -11 12727.3 900.155   4
  -1  -3   0 120.546 280.517   1
  -1  -3   1 125520. 1251.06   1
   1  -3   1 130985. 2196.44   2
  -1  -3  -1 127482. 1714.58   1
  -1  -3  -1 127468. 1171.85   3
  -1  -3  -2 3939.35 455.828   1
   1   3  -2 3792.50 197.789   4
  -1   3   2 3916.73 224.289   3
   1  -3   2 4407.05 752.723   2
   1   3  -3 147214. 1513.94   4
   1  -3   3 146489. 2417.17   2
  -1  -3  -3 148345. 2097.81   1
  -1   3  -3 147277. 1844.52   4
  -1  -3  -4-23.6918 390.194   1
  -1  -3  -4 736.781 426.921   4
   1   3  -4 316.941 217.564   4
  -1   3  -4 364.842 246.271   4
   1  -3  -5 69018.7 1761.43   1
   1   3  -5 64932.2 1364.80   4
   1  -3  -5 68277.6 1609.25   2
  -1   3  -5 64698.3 1483.44   4
  -1  -3  -5 69204.1 1907.35   4
  -1  -3  -6 974.762 547.557   4
   1   3  -6 1033.90 309.445   4
  -1   3  -6 1096.89 352.949   4
   1  -3  -6 1748.40 472.576   1
   1  -3  -7 35738.0 1128.23   1
   1   3  -7 34429.0 1148.08   4
  -1   3  -7 32927.8 1188.74   4
  -1  -3  -7 34277.2 1491.48   4
   1   3  -8-79.5730 279.103   4
  -1   3  -8 633.847 322.477   4
   1  -3  -8 798.161 507.833   4
  -1  -3  -8 302.920 439.132   4
  -1  -3  -9 27519.3 1388.71   4
  -1   3  -9 25736.9 1122.73   4
   1  -3  -9 28872.8 1459.51   4
   1   3  -9 28458.6 1146.26   4
  -1  -3 -10-20.4801 357.776   4
   1  -3 -10 74.8704 407.450   4
  -1   3 -10-111.429 268.385   4
  -1   3 -11 11984.7 814.311   4
   1  -3 -11 11850.6 984.519   4
  -1  -3 -11 12405.6 989.021   4
   1  -5   0 10.5145 740.867   2
  -1  -5   0 1208.88 508.625   1
   1  -5   1 135703. 2877.57   2
   1  -5  -1 133060. 2703.73   2
  -1  -5   1 133191. 1964.46   1
  -1  -5  -1 132815. 2365.43   1
  -1  -5  -1 132966. 1398.18   3
   1  -5   2 3087.55 871.431   2
   1  -5  -2 2349.58 739.993   2
  -1  -5  -2 3601.64 681.182   1
  -1  -5   2 2863.38 349.151   1
  -1  -5   3 75351.9 918.512   1
  -1  -5  -3 84924.2 2025.14   1
   1  -5  -3 75157.0 2040.28   2
   1  -5   3 81481.8 2313.07   2
  -1  -5  -4 1853.39 563.716   1
  -1   5   4 2084.46 189.298   3
   1  -5  -4 2491.16 772.048   2
   1   5  -4 3606.46 379.371   4
  -1  -5  -5 53387.6 1606.43   1
   1  -5  -5 52700.9 1779.16   2
   1  -5  -6 981.377 598.907   1
  -1  -5  -6-630.262 467.102   1
   1   5  -6 302.999 250.391   4
  -1  -5  -6 637.000 549.913   4
   1  -5  -6 235.844 511.660   2
  -1  -5  -7 40649.4 1740.32   4
   1   5  -7 47492.4 1305.03   4
   1  -5  -7 42052.9 1490.47   1
  -1   5  -7 47204.5 1454.41   4
  -1   5  -8-4.94729 273.489   4
  -1  -5  -8 113.268 465.642   4
   1  -5  -8-181.278 369.281   1
   1  -5  -9 16355.8 1241.09   4
  -1  -5  -9 15571.8 1171.17   4
  -1   5  -9 16492.8 904.520   4
  -1  -5 -10 77.5281 375.915   4
   1  -5 -10-1.76825 423.970   4
   1  -5 -11 12466.4 1059.68   4
  -1  -5 -11 12342.6 1036.27   4
  -1  -7   0 1596.35 682.189   1
   1  -7   0 449.947 967.702   2
  -1  -7  -1 70602.9 2065.34   1
  -1  -7  -1 70562.9 1168.95   3
   1  -7   1 73011.1 2346.48   2
   1  -7  -1 76570.8 2421.92   2
  -1  -7   1 70431.1 1813.93   1
  -1  -7   2 2589.01 520.662   1
  -1  -7  -2 1436.42 177.928   3
   1  -7  -2 2905.57 995.513   2
  -1  -7  -2 2703.53 848.181   1
   1  -7   2 1485.28 908.693   2
  -1  -7  -3 71293.9 2217.63   1
  -1  -7   3 68786.1 1349.86   1
   1  -7  -3 68518.5 2201.84   2
   1  -7  -4 576.711 767.471   2
  -1  -7  -4 491.236 697.102   1
  -1  -7  -5 39153.0 1618.96   1
   1  -7  -5 37519.8 1551.73   2
   1  -7  -6 890.391 675.291   1
   1  -7  -6 398.524 537.172   2
  -1  -7  -6 465.719 559.930   4
  -1  -7  -6-326.206 550.481   1
  -1  -7  -7 34968.2 1729.40   4
   1  -7  -7 33906.5 1531.34   1
   1  -7  -8-346.071 458.083   1
  -1  -7  -8 367.297 517.667   4
   1  -7  -9 13817.2 1214.10   4
  -1  -7  -9 12823.5 1126.01   4
  -1  -7 -10-140.198 418.471   4
   1  -7 -10 108.968 457.624   4
  -1  -9   0 1845.40 753.663   1
   1  -9   0 399.216 960.346   2
   1  -9  -1 40651.0 1851.53   2
  -1  -9   1 40119.5 1535.93   1
  -1  -9  -1 44127.1 1783.82   1
   1  -9   1 41758.9 1911.09   2
  -1  -9  -1 39762.6 913.912   3
  -1  -9   2 616.668 509.779   1
   1  -9   2-1086.48 985.573   2
   1  -9  -2 437.518 856.115   2
  -1  -9  -2 1233.21 781.801   1
   1  -9   3 58691.0 2210.77   2
  -1  -9   3 52701.4 1421.20   1
  -1  -9  -3 57036.5 2104.11   1
   1  -9  -3 56910.8 2007.10   2
   1  -9  -4 3.04944 645.564   2
  -1  -9  -4-0.86797 657.185   1
   1  -9  -5 29563.1 1474.54   2
   1  -9  -5 32666.3 1657.89   1
  -1  -9  -5 29235.5 1537.69   1
   1  -9  -6-19.5587 537.060   2
  -1  -9  -6-47.3966 578.413   1
  -1  -9  -7 23784.9 1343.23   1
   1  -9  -7 25211.0 1405.45   1
  -1  -9  -7 23245.8 1506.11   4
   1  -9  -8 117.717 466.630   1
  -1  -9  -8 2.46120 493.023   4
   1  -9  -9 14999.8 1247.99   4
   1  -9  -9 14072.4 1000.11   1
  -1  -9  -9 15208.4 1242.80   4
  -1  -9 -10-81.6542 458.645   4
   1 -11   0-934.483 830.328   2
  -1 -11   0 762.443 577.104   1
   1 -11  -1 39728.4 1798.86   2
  -1 -11  -1 42022.8 1697.81   1
   1 -11   1 39559.9 1833.59   2
  -1 -11   1 39680.7 1523.79   1
  -1 -11  -2 580.723 629.243   1
   1 -11  -2-28.4611 720.364   2
   1 -11   2-590.604 877.870   2
  -1 -11   2 564.229 439.189   1
   1 -11  -3 25367.6 1467.15   2
  -1 -11  -3 27319.9 1494.32   1
   1 -11  -4-141.055 629.410   2
  -1 -11  -4 434.682 639.323   1
   1 -11  -5 31297.9 1562.21   1
  -1 -11  -5 27746.9 1546.25   1
   1 -11  -5 28384.5 1460.42   2
   1 -11  -6 1143.60 658.379   1
  -1 -11  -6 461.563 494.167   4
   1 -11  -7 19480.3 1275.45   1
  -1 -11  -7 21000.7 1384.74   4
  -1 -11  -7 18459.8 1242.99   1
  -1 -11  -8 318.495 429.483   4
   1 -11  -8-392.086 509.825   1
   1 -11  -9 10024.8 1021.19   4
   1 -11  -9 8899.73 856.993   1
  -1 -11  -9 10103.8 1010.60   4
   1 -13   0-1566.08 796.743   2
  -1 -13   0 117.960 453.119   1
  -1 -13   1 26679.2 1246.25   1
   1 -13  -1 27964.5 1546.66   2
  -1 -13  -1 27858.1 1380.82   1
   1 -13  -2-898.763 713.257   2
  -1 -13   2-84.5805 381.001   1
  -1 -13  -2 302.754 504.590   1
   1 -13  -3 23624.5 1313.74   1
   1 -13  -3 21634.4 1360.75   2
  -1 -13  -3 21401.2 1313.47   1
  -1 -13  -4 54.1437 585.434   1
   1 -13  -4-564.482 648.597   2
  -1 -13  -5 20705.2 1321.21   1
   1 -13  -5 22608.6 1352.82   1
   1 -13  -6 814.933 505.667   1
  -1 -13  -6-414.720 590.241   1
  -1 -13  -6 209.900 388.724   4
  -1 -13  -7 9901.54 933.423   1
   1 -13  -7 10826.7 973.541   1
  -1 -13  -7 10168.4 944.915   4
   1 -13  -8-421.305 455.961   1
  -1 -13  -8 132.600 367.734   4
   1 -15   0 1202.90 511.248   1
  -1 -15   0-253.767 423.433   1
  -1 -15  -1 17627.3 1094.29   1
  -1 -15   1 17582.6 1005.68   1
   1 -15   1 17433.4 1003.77   1
   1 -15  -1 17269.5 1075.17   1
   1 -15  -2 1641.85 585.219   1
  -1 -15  -2-224.652 463.333   1
   1 -15  -3 16777.7 1127.09   1
  -1 -15  -3 16413.9 1122.11   1
   1 -15  -4 624.106 506.157   1
  -1 -15  -4-474.904 500.479   1
  -1 -15  -5 12833.2 1021.59   1
   1 -15  -5 13667.0 1018.27   1
  -1 -15  -6-681.369 522.158   1
   1 -15  -6 134.074 394.537   1
  -1 -17   0-397.288 382.570   1
   1 -17   0 429.962 370.611   1
  -1 -17  -1 11383.0 873.288   1
   1 -17  -1 11244.5 877.700   1
  -1 -17  -2-411.423 434.627   1
   1 -17  -2 380.996 389.839   1
  -1 -17  -3 7654.40 774.677   1
   1 -17  -3 8228.93 794.682   1
  -2   0   0 2759.71 338.167   3
  -2   0   1 414.720 322.858   3
  -2   0  -1 708.261 406.652   3
  -2   0  -2 554724. 3407.32   4
  -2   0  -3 387.222 280.563   4
  -2   0  -4 2552.83 431.822   4
  -2   0  -5 221.273 370.555   4
   2   0  -6 423569. 2666.25   1
  -2   0  -6 422569. 4311.94   4
  -2   0  -7 476.060 359.005   4
  -2   0  -8 1911.99 519.851   4
   2   0  -8 1933.54 500.240   4
  -2   0  -9 227.080 353.816   4
   2   0  -9-15.9098 345.225   4
   2   0 -10 111640. 2573.75   4
  -2   0 -10 106599. 2499.44   4
  -2   0 -11 41.5550 272.238   4
   2   0 -11-11.3208 308.190   4
  -2  -2   0 917132. 4411.63   3
  -2   2   0 916913. 4406.26   3
  -2  -2  -1 103376. 1425.51   3
  -2   2   1 103520. 1354.79   3
  -2  -2  -1 102510. 1336.63   4
  -2   2   2 2102.84 306.851   3
  -2  -2  -2 1664.60 300.604   4
  -2  -2  -3 29888.6 1021.70   4
  -2   2  -3 28874.0 914.081   4
  -2  -2  -4 558588. 4659.94   4
   2  -2   4 555062. 3862.62   2
  -2   2  -4 548774. 4182.27   4
  -2   2  -5 67543.5 1565.45   4
  -2  -2  -5 74063.7 1878.75   4
   2   2  -6 2175.51 418.090   4
  -2   2  -6 1370.10 378.311   4
  -2  -2  -6 1624.91 500.970   4
  -2   2  -7 15451.3 878.985   4
  -2  -2  -7 15814.0 983.741   4
   2   2  -7 17144.3 878.885   4
  -2   2  -8 160695. 2740.47   4
   2   2  -8 170046. 2705.65   4
  -2  -2  -8 167734. 3092.52   4
   2   2  -9 6572.44 616.082   4
  -2   2  -9 6265.37 619.630   4
  -2  -2  -9 7033.56 743.200   4
   2  -2  -9 7082.99 799.916   4
   2  -2 -10 1384.69 464.788   4
  -2   2 -10 1704.66 442.350   4
  -2  -2 -10 1585.48 444.965   4
  -2   2 -11 4839.13 579.589   4
  -2  -2 -11 5287.83 668.357   4
   2  -2 -11 5055.79 662.670   4
  -2  -4   0 71760.9 1442.44   3
  -2  -4   0 75039.6 926.604   4
  -2  -4  -1 72761.8 1268.13   3
  -2  -4  -1 73658.5 1236.19   4
  -2  -4  -2 473637. 3640.05   4
  -2   4   2 473193. 2580.46   3
  -2  -4  -2 475062. 3188.65   3
   2   4  -3 130719. 1180.49   4
  -2   4   3 127799. 1409.88   3
  -2  -4  -3 125318. 2195.19   4
   2  -4   3 126161. 2490.85   2
   2   4  -4 29490.9 719.879   4
   2  -4   4 26840.1 1307.67   2
  -2   4   4 28521.4 780.244   3
  -2  -4  -4 28198.1 1182.12   4
  -2  -4  -5 67405.0 1856.41   4
   2   4  -5 73517.7 1310.36   4
   2  -4   5 70338.6 1724.67   2
   2  -4  -6 144177. 2492.85   2
  -2   4  -6 151434. 2517.79   4
   2   4  -6 150230. 2054.89   4
   2   4  -7 55200.0 1342.78   4
   2  -4  -7 56690.7 1700.52   1
  -2   4  -7 54085.0 1581.38   4
  -2  -4  -8 7923.83 834.487   4
  -2   4  -8 6665.59 622.467   4
  -2  -4  -9 25839.8 1379.62   4
  -2   4  -9 26253.5 1173.15   4
  -2  -4 -10 45627.4 1847.02   4
   2  -4 -10 45808.0 1944.46   4
  -2   4 -10 42849.5 1492.71   4
  -2  -4 -11 11413.9 976.258   4
   2  -4 -11 10877.4 1004.81   4
  -2  -6   0 192605. 2579.59   1
  -2  -6   0 195052. 1722.72   4
  -2  -6  -1 150233. 1925.56   3
   2  -6   1 147309. 3033.64   2
  -2  -6  -1 154224. 2507.13   1
   2  -6  -1 150086. 2948.47   2
  -2  -6  -1 151471. 1978.06   4
  -2  -6   1 152991. 2079.85   1
  -2  -6  -2 168221. 2723.42   1
   2  -6  -2 166081. 3122.91   2
   2  -6   2 166299. 3225.93   2
  -2  -6  -2 163938. 2446.67   4
  -2  -6  -2 162741. 1841.17   3
   2  -6   3 159320. 3226.34   2
  -2  -6  -3 170762. 2795.00   1
   2  -6  -3 163442. 3113.32   2
  -2  -6  -3 162592. 2710.18   4
  -2  -6  -4 71893.1 1882.18   1
   2  -6  -4 67529.4 2062.58   2
  -2  -6  -4 69303.0 1965.98   4
   2  -6   4 69901.4 2055.82   2
  -2   6   4 68903.4 895.530   3
   2  -6  -5 72547.0 2077.67   2
  -2  -6  -5 73671.3 2165.16   4
   2  -6   5 75712.0 2052.70   2
   2  -6  -6 59832.0 1880.29   2
  -2  -6  -6 60462.2 2040.50   4
   2  -6  -7 55744.9 1910.63   1
  -2  -6  -7 51896.7 1920.29   4
   2  -6  -8 27533.9 1299.24   1
  -2  -6  -8 26472.8 1468.57   4
  -2  -6  -9 29125.6 1600.17   4
  -2  -6 -10 13710.6 1093.68   4
   2  -6 -10 15020.6 1250.77   4
   2  -8   0 153366. 3414.32   2
  -2  -8   0 156045. 2757.26   1
  -2  -8   0 155731. 1771.34   4
   2  -8   1 101923. 2807.09   2
  -2  -8  -1 100673. 2388.96   1
   2  -8  -1 101784. 2845.94   2
  -2  -8  -1 101776. 1649.43   3
  -2  -8   1 103126. 2115.16   1
  -2  -8  -1 100354. 1792.44   4
   2  -8   2 23153.8 1541.10   2
  -2  -8   2 23781.8 943.760   1
  -2  -8  -2 23010.3 1027.99   4
   2  -8  -2 22443.6 1539.56   2
  -2  -8  -2 22541.5 1260.38   1
  -2  -8  -2 23723.2 721.086   3
   2  -8  -3 49431.9 1989.61   2
  -2  -8  -3 48214.9 1810.20   1
  -2  -8  -3 45574.4 1609.41   4
   2  -8   3 48972.2 1927.41   2
   2  -8  -4 149928. 3233.24   2
  -2  -8  -4 159731. 3149.76   1
  -2  -8  -4 150339. 3009.33   4
   2  -8   4 156888. 3160.36   2
   2  -8  -5 54067.2 1990.26   2
  -2  -8  -5 55870.8 1881.37   1
  -2  -8  -5 52548.3 1928.53   4
   2  -8  -6 10307.9 930.211   2
  -2  -8  -6 9083.54 934.280   4
   2  -8  -7 23550.4 1390.02   1
  -2  -8  -7 21148.2 1357.22   4
  -2  -8  -8 67257.3 2382.58   4
   2  -8  -8 68356.6 2140.36   1
  -2  -8  -9 13337.5 1157.54   4
  -2  -8 -10 4314.21 737.396   4
   2  -8 -10 4784.70 803.306   4
  -2 -10   0 1406.97 544.586   1
   2 -10   0 2171.15 926.709   2
   2 -10   1 16237.0 1312.60   2
  -2 -10   1 15538.6 982.456   1
  -2 -10  -1 14685.7 1078.27   1
  -2 -10  -1 16052.3 764.945   4
   2 -10  -1 17958.3 1432.47   2
   2 -10  -2 199549. 3826.12   2
  -2 -10  -2 200934. 3613.97   1
  -2 -10   2 196759. 2923.34   1
  -2 -10  -2 191076. 2885.61   4
   2 -10   2 200473. 3735.57   2
   2 -10  -3 9265.96 1137.72   2
   2 -10   3 10589.7 1071.74   2
  -2 -10  -3 9667.98 965.543   1
  -2 -10  -3 11323.0 849.984   4
   2 -10   4 159.831 656.213   2
  -2 -10  -4 870.454 610.611   1
   2 -10  -4 1809.54 777.301   2
  -2 -10  -4 1129.60 466.268   4
  -2 -10  -5 7379.36 827.352   4
  -2 -10  -5 7187.89 862.367   1
   2 -10  -5 7753.45 894.888   2
  -2 -10  -6 126843. 3119.10   4
   2 -10  -6 130014. 3016.56   1
   2 -10  -6 131659. 2834.98   2
  -2 -10  -7 4319.32 728.972   4
   2 -10  -7 6211.63 841.487   1
  -2 -10  -8 1253.99 558.964   4
   2 -10  -8 1805.79 555.464   1
  -2 -10  -9 4548.39 756.749   4
  -2 -12   0 199468. 3495.99   1
   2 -12   0 191880. 3767.57   2
   2 -12   1 168.310 674.817   2
  -2 -12  -1-116.399 534.294   1
   2 -12  -1 833.214 732.882   2
  -2 -12   1-64.0731 490.573   1
  -2 -12  -2 1736.43 607.686   1
  -2 -12   2 941.682 380.075   1
   2 -12  -2 2074.17 757.035   2
   2 -12   2 951.879 676.658   2
   2 -12  -3 1222.92 712.036   2
   2 -12   3 293.839 675.673   2
  -2 -12  -3 479.416 609.557   1
  -2 -12  -4 135180. 3205.61   1
  -2 -12  -4 138890. 2849.79   4
   2 -12  -4 134638. 3085.28   2
   2 -12  -5 553.236 557.025   2
  -2 -12  -5 1034.07 445.163   4
   2 -12  -6 1943.62 632.247   1
   2 -12  -6 428.179 477.376   2
  -2 -12  -6 706.486 423.392   4
  -2 -12  -7 73.6034 373.841   4
   2 -12  -7 603.715 480.847   1
   2 -12  -8 63310.3 2113.92   1
  -2 -12  -8 62649.3 2275.24   4
   2 -14   0 1483.03 672.732   2
  -2 -14   0 1294.92 457.506   1
  -2 -14   1 8672.99 765.230   1
  -2 -14  -1 7510.77 805.169   1
   2 -14  -1 9264.56 1047.70   2
   2 -14   1 7724.77 974.210   2
  -2 -14  -2 103646. 2633.24   1
   2 -14   2 103340. 2843.16   2
   2 -14  -2 102910. 2792.90   2
  -2 -14  -3 9489.90 920.081   1
   2 -14  -3 9635.25 1035.10   2
   2 -14  -4 1050.03 583.182   2
  -2 -14  -4 474.734 560.715   1
  -2 -14  -5 3916.68 671.900   1
   2 -14  -5 4275.70 707.863   2
   2 -14  -6 49286.4 1809.88   1
   2 -14  -7 3951.98 622.613   1
  -2 -16   0 49178.2 1670.28   1
  -2 -16  -1 18798.3 1103.10   1
  -2 -16  -2 3957.31 608.024   1
   2 -16  -2 5530.78 731.841   1
  -2 -16  -3 17632.9 1118.72   1
   2 -16  -3 18272.4 1134.92   1
  -2 -16  -4 34378.1 1533.74   1
   2 -16  -4 32122.1 1449.31   1
   2 -18   0 10867.3 844.963   1
  -3  -1   0-314.593 346.216   3
  -3   1   0 187.626 333.962   3
  -3   1   1 201009. 2301.41   3
  -3  -1   1 201077. 2458.84   3
  -3  -1  -1 203146. 2393.80   3
  -3   1   2 5408.21 492.798   3
  -3  -1  -2 4582.35 430.320   4
  -3  -1  -3 68671.2 1481.42   4
  -3   1  -4 408.714 337.027   4
  -3  -1  -4 317.133 343.762   4
  -3   1  -5 70595.2 1704.91   4
  -3  -1  -5 69768.5 1753.02   4
  -3   1  -6-58.2412 326.533   4
  -3  -1  -6 177.324 371.049   4
  -3   1  -7 25094.2 1106.18   4
  -3  -1  -7 26512.8 1208.38   4
  -3  -1  -8 335.884 373.051   4
   3   1  -8 843.475 380.918   4
  -3   1  -8 498.305 346.029   4
  -3  -1  -9 20330.1 1123.48   4
  -3   1  -9 19624.3 1086.50   4
   3   1  -9 21439.0 1115.47   4
   3  -1  -9 20812.9 1199.57   4
  -3   1 -10-17.6273 293.501   4
  -3  -1 -10 488.610 349.055   4
   3  -1 -10 321.536 428.099   4
  -3  -1 -11 9625.78 815.270   4
   3  -1 -11 10561.6 887.742   4
  -3   1 -11 9969.45 812.103   4
  -3  -3   0 60.3573 342.674   3
  -3  -3  -1 74597.1 1489.95   3
  -3  -3   1 78121.0 1710.37   3
  -3  -3  -1 73206.5 1308.76   4
  -3   3   1 74129.8 1382.83   3
  -3  -3  -2 802.780 381.588   3
  -3   3   2 187.115 253.468   3
  -3  -3  -2 423.180 253.448   4
  -3   3   3 97223.4 1565.27   3
  -3  -3  -3 98560.3 1882.97   4
  -3  -3  -4 5064.55 578.796   4
  -3   3   4 5617.96 500.838   3
   3  -3   5 51122.1 1412.96   2
  -3  -3  -5 52627.9 1609.00   4
  -3  -3  -6-386.241 444.045   4
  -3  -3  -7 31336.3 1394.16   4
   3   3  -7 34194.5 1134.34   4
  -3   3  -7 31952.1 1258.53   4
  -3   3  -8 156.883 305.954   4
  -3  -3  -8 446.052 398.794   4
  -3  -3  -9 27369.6 1360.81   4
  -3   3  -9 26481.1 1206.86   4
  -3  -3 -10 162.873 354.830   4
   3  -3 -10 741.024 485.234   4
   3  -3 -11 11195.3 994.163   4
  -3  -3 -11 10799.8 916.402   4
  -3  -5   0-42.3701 377.621   3
  -3  -5  -1 60564.9 1394.72   3
  -3  -5  -1 62341.6 1252.82   4
  -3  -5  -2 1586.87 353.112   4
  -3  -5  -2 1908.75 431.233   3
  -3   5   2 2268.48 355.719   3
  -3   5   3 47270.2 951.078   3
   3  -5   3 49810.8 1668.18   2
  -3  -5  -3 52220.2 1439.16   4
  -3   5   4 1084.38 251.930   3
   3   5  -4 1392.58 188.640   4
  -3  -5  -4 737.917 401.417   4
   3  -5   4 904.401 647.401   2
   3  -5   5 45900.0 1546.17   2
  -3   5   5 47531.1 1032.31   3
  -3  -5  -5 48527.0 1674.53   4
  -3  -5  -6-18.8320 428.730   4
  -3  -5  -7 42703.1 1678.65   4
  -3  -5  -8-15.9583 394.071   4
  -3  -5  -9 19048.4 1230.29   4
  -3  -5 -10 34.3877 377.645   4
  -3  -7   0 246.598 142.801   4
  -3  -7   0 90.9597 424.074   3
  -3  -7  -1 54729.6 1389.58   3
   3  -7   1 54303.9 2024.69   2
  -3  -7  -1 57944.0 1294.02   4
  -3  -7  -2 178.321 335.369   3
  -3  -7  -2-171.388 316.241   4
   3  -7   2-779.926 933.152   2
   3  -7   3 52773.5 1990.02   2
   3  -7  -3 54519.4 2029.73   2
  -3  -7  -3 54138.2 1567.51   4
   3  -7  -4 833.682 770.375   2
   3  -7   4 2015.38 768.618   2
  -3  -7  -4 1939.73 479.564   4
   3  -7  -5 33482.7 1569.42   2
  -3  -7  -5 30565.0 1414.83   4
   3  -7   5 29995.8 1343.70   2
  -3  -7  -6 51.3252 430.488   4
   3  -7  -6 534.812 547.620   2
  -3  -7  -7 31590.7 1580.28   4
  -3  -7  -8-157.661 479.534   4
   3  -7  -8 869.812 540.367   1
  -3  -7  -9 12501.2 1067.79   4
  -3  -7 -10 115.318 416.371   4
  -3  -9   0-6.47525 356.337   3
   3  -9   0 55.5531 933.820   2
  -3  -9  -1 47640.4 1267.94   3
   3  -9   1 45361.6 2037.28   2
   3  -9  -1 47487.8 2102.59   2
  -3  -9  -1 47089.2 1190.61   4
   3  -9   2 803.961 847.561   2
  -3  -9  -2 245.132 288.372   4
   3  -9  -2-501.159 904.488   2
   3  -9   3 51384.2 2014.47   2
   3  -9  -3 52114.6 2122.56   2
  -3  -9  -3 49189.3 1578.25   4
   3  -9   4 676.433 636.115   2
  -3  -9  -4 80.1916 351.819   4
   3  -9  -4 321.172 777.109   2
   3  -9  -5 21749.6 1400.15   2
  -3  -9  -5 20192.3 1215.40   4
   3  -9   5 20943.2 1196.79   2
   3  -9  -6 274.043 574.220   2
  -3  -9  -6-172.030 429.401   4
  -3  -9  -7 15833.5 1194.44   4
   3  -9  -8 659.804 540.372   1
  -3  -9  -8-258.617 452.120   4
  -3  -9  -9 9107.72 952.747   4
   3 -11   0 820.540 844.516   2
   3 -11   1 38756.0 1879.87   2
   3 -11  -1 40137.3 1983.67   2
   3 -11  -2 698.696 865.491   2
   3 -11   2 309.111 719.600   2
   3 -11  -3 25104.2 1622.52   2
  -3 -11  -3 22308.8 1057.24   4
   3 -11   3 24265.0 1421.30   2
   3 -11   4 85.3087 585.497   2
   3 -11  -4 603.916 752.016   2
  -3 -11  -4-45.5906 329.129   4
   3 -11  -5 20728.5 1353.94   2
  -3 -11  -5 19466.8 1160.01   4
   3 -11   5 19932.2 1199.94   2
   3 -11  -6 874.582 550.121   2
  -3 -11  -6 175.753 382.672   4
   3 -11  -7 14708.1 1064.94   1
  -3 -11  -7 13472.0 1096.82   4
   3 -11  -8 524.014 452.174   1
  -3 -11  -8-463.189 420.128   4
   3 -13   0 622.606 687.813   2
   3 -13  -1 19728.7 1366.53   2
   3 -13   1 18676.8 1344.65   2
   3 -13   2 153.869 638.531   2
   3 -13  -2 1078.45 742.631   2
   3 -13   3 16855.6 1238.90   2
   3 -13  -3 15758.7 1272.25   2
   3 -13  -4 988.288 656.601   2
   3 -13   4-605.843 639.766   2
   3 -13  -5 17330.0 1230.76   2
   3 -13  -6-220.213 476.672   2
   3 -13  -6 2279.23 566.561   1
   3 -13  -7 10442.9 882.424   1
  -3 -13  -8 33.1136 280.591   4
   3 -15   0-365.838 623.696   2
   3 -15   1 11721.6 1114.39   2
   3 -15  -1 11895.1 1150.97   2
   3 -15   2-481.513 636.287   2
   3 -15  -2-69.1285 593.156   2
   3 -15  -3 13162.2 1150.14   2
   3 -15  -4-386.612 583.879   2
   3 -15  -5 12573.5 963.956   1
   3 -15  -5 11813.9 1022.70   2
   3 -17  -1 11169.7 1066.75   2
  -4   0   0 999839. 5851.83   3
  -4   0   1 10.0347 396.497   3
  -4   0  -1 83.2467 450.416   3
  -4   0   2 4671.41 574.560   3
  -4   0   3 969.486 502.968   3
  -4   0  -4 412007. 4070.07   4
  -4   0  -5 37.2606 386.706   4
  -4   0  -6 1334.61 425.476   4
  -4   0  -7 175.542 348.917   4
  -4   0  -8 132625. 2704.35   4
  -4   0  -9 107.951 313.323   4
  -4   0 -10 1280.13 437.359   4
  -4   0 -11 141.092 296.322   4
  -4  -2   0 3329.30 522.019   3
  -4   2   0 3836.01 537.193   3
  -4  -2  -1 55356.0 1447.52   3
  -4   2   1 52960.3 1354.11   3
  -4  -2   1 55262.6 1506.17   3
  -4   2   2 503624. 3987.20   3
  -4  -2   2 501107. 4610.25   3
  -4  -2  -2 496029. 4376.40   3
  -4   2   3 14459.8 767.719   3
  -4  -2  -3 14029.9 810.902   4
  -4  -2  -4 3488.80 512.190   4
  -4   2   4 3418.90 502.960   3
  -4  -2  -5 21089.3 1008.23   4
  -4   2   5 21711.4 991.353   3
  -4  -2  -6 185769. 3021.31   4
  -4  -2  -7 8255.66 733.248   4
  -4  -2  -8 1121.76 424.008   4
  -4  -2  -9 6449.09 689.233   4
  -4  -2 -10 68500.4 2064.85   4
   4  -2 -11 7002.28 797.868   4
  -4  -4   0 247602. 3137.68   3
  -4  -4  -1 159679. 2461.52   3
  -4  -4   1 155838. 2645.61   3
  -4   4   1 156237. 2236.09   3
  -4   4   2 21598.5 855.910   3
  -4  -4   2 24698.7 1257.42   3
  -4  -4  -2 23775.7 943.030   4
  -4  -4  -2 22757.6 1009.53   3
  -4   4   3 110036. 1760.32   3
  -4  -4  -3 110189. 2069.10   4
  -4   4   4 194737. 2366.94   3
  -4  -4  -4 194313. 2945.65   4
  -4   4   5 46068.3 1197.00   3
   4  -4   5 45261.9 1430.83   2
  -4  -4  -5 45724.4 1536.61   4
  -4   4   6 14517.8 736.452   3
  -4  -4  -6 14061.8 947.078   4
  -4  -4  -7 31205.5 1392.49   4
  -4  -4  -8 78517.7 2258.79   4
  -4  -4  -9 19600.4 1183.82   4
  -4  -4 -10 6045.92 726.561   4
  -4  -6   0 86980.4 1949.04   3
  -4  -6  -1 99644.8 2017.54   3
  -4  -6   1 97418.7 2243.90   3
  -4  -6  -2 82749.4 1713.27   4
  -4  -6  -2 83798.0 1818.92   3
  -4  -6  -3 94508.1 2050.40   4
  -4   6   3 95128.7 1582.14   3
   4  -6   4 54059.2 1872.35   2
  -4  -6  -4 57950.4 1697.00   4
  -4   6   4 56402.1 1171.75   3
   4  -6   5 45289.7 1658.36   2
  -4  -6  -5 49122.2 1670.34   4
  -4  -6  -6 56076.0 1875.12   4
  -4  -6  -7 37882.6 1606.85   4
  -4  -6  -8 29907.9 1489.45   4
  -4  -6  -9 23000.0 1362.24   4
  -4  -6 -10 14452.8 1109.02   4
  -4  -8   0 8283.53 719.337   3
  -4  -8  -1 50343.4 1449.10   3
  -4  -8   1 47403.6 1645.41   3
   4  -8   1 49855.2 2053.09   2
  -4  -8  -1 50009.6 1169.64   4
   4  -8   2 187199. 3779.06   2
  -4  -8  -2 183264. 2612.42   4
  -4  -8  -2 187230. 2666.92   3
   4  -8   3 34064.0 1705.45   2
  -4  -8  -3 37287.2 1329.37   4
   4  -8   4 10461.6 1087.88   2
   4  -8  -4 9185.05 1035.43   2
  -4  -8  -4 11305.5 845.252   4
   4  -8   5 41241.1 1631.61   2
   4  -8  -5 42846.8 1851.61   2
  -4  -8  -5 41647.1 1626.06   4
   4  -8  -6 74938.7 2263.37   2
  -4  -8  -6 75909.2 2272.91   4
  -4  -8  -7 21133.7 1303.04   4
  -4  -8  -8 4237.34 693.212   4
   4  -8  -8 6790.14 812.974   1
  -4  -8  -9 12706.3 1078.20   4
  -4 -10   0 188828. 2819.69   3
   4 -10   0 191658. 4014.49   2
  -4 -10  -1 12953.7 745.053   3
   4 -10   1 11985.9 1260.13   2
   4 -10  -1 13487.4 1378.22   2
  -4 -10   1 13129.3 900.921   3
   4 -10   2 2126.69 916.266   2
   4 -10  -2 1302.49 882.897   2
   4 -10   3 12961.2 1238.68   2
   4 -10  -3 14273.3 1366.59   2
  -4 -10  -3 12932.6 810.243   4
   4 -10   4 126286. 2974.13   2
  -4 -10  -4 125163. 2621.80   4
   4 -10  -5 12038.1 1163.37   2
  -4 -10  -5 10835.3 863.599   4
   4 -10   5 11909.1 975.837   2
   4 -10  -6 585.523 615.885   2
  -4 -10  -6-128.519 383.736   4
  -4 -10  -7 5950.24 748.005   4
   4 -10  -8 53688.7 1891.65   1
  -4 -10  -8 51953.4 2058.08   4
  -4 -10  -9 3046.01 594.927   4
   4 -12   0 1493.48 889.356   2
   4 -12  -1 1672.35 893.933   2
   4 -12   1 937.039 832.184   2
   4 -12   2 122102. 3180.83   2
   4 -12  -2 128479. 3451.67   2
  -4 -12   2 122783. 2509.94   3
   4 -12   3 186.175 630.372   2
   4 -12  -3 186.912 793.076   2
   4 -12   4 1030.46 627.964   2
   4 -12  -4 1098.57 801.342   2
   4 -12   5-244.723 513.937   2
   4 -12  -5 1056.71 703.079   2
   4 -12  -6 75246.9 2310.24   2
  -4 -12  -7-239.631 362.939   4
   4 -12  -8 1266.72 470.877   1
  -4 -12  -8 701.291 372.544   4
   4 -14   0 72508.6 2485.25   2
   4 -14  -1 6502.23 992.711   2
   4 -14   1 5263.95 901.029   2
   4 -14   2 633.009 650.166   2
   4 -14  -2 1277.64 780.802   2
   4 -14  -3 7678.49 1000.95   2
   4 -14   3 6850.39 905.228   2
   4 -14   4 70933.9 2305.75   2
   4 -14  -4 69120.2 2387.02   2
   4 -14  -5 4585.87 758.951   2
   4 -16   0 4475.00 808.710   2
   4 -16   1 10873.3 1067.98   2
   4 -16  -1 11382.8 1137.71   2
   4 -16   2 28823.9 1593.24   2
   4 -16  -2 31063.2 1690.79   2
   4 -16   3 12381.8 1061.80   2
   4 -16  -3 13466.1 1170.80   2
  -5   1   0 726.502 548.115   3
  -5  -1   0-5.11176 484.822   3
  -5   1   1 55309.1 1543.45   3
  -5  -1   1 55714.0 1591.30   3
  -5   1  -1 58473.6 1688.99   3
  -5  -1  -1 57140.4 1678.36   3
  -5   1   2-221.076 468.927   3
  -5  -1   2 35.0451 502.418   3
  -5   1   3 39231.3 1325.32   3
  -5  -1   3 38603.2 1421.64   3
  -5   1   4 1582.19 482.009   3
  -5  -1   4 1772.17 584.691   3
  -5   1   5 56454.1 1632.33   3
  -5  -1   5 58896.6 1830.58   3
  -5   1   6 922.915 449.478   3
  -5  -1  -6 586.872 378.770   4
  -5   1   7 30793.2 1289.84   3
  -5  -1  -7 30479.5 1326.05   4
  -5  -1  -8 120.097 353.417   4
  -5   1   8 483.030 410.014   3
  -5  -1  -9 23214.8 1232.04   4
  -5   1   9 23196.2 1164.13   3
  -5  -1 -10 259.666 320.230   4
  -5   3   0 434.364 510.320   3
  -5  -3   0-485.582 544.327   3
  -5  -3  -1 68907.3 1779.29   3
  -5  -3   1 70166.2 1867.98   3
  -5   3   1 71181.1 1717.15   3
  -5   3   2 3175.17 501.980   3
  -5  -3   2 3894.95 705.760   3
  -5  -3  -2 4078.05 657.954   3
  -5   3   3 69145.4 1593.11   3
  -5  -3   3 70972.4 2072.76   3
  -5   3   4 117.857 341.177   3
  -5  -3  -4 357.938 327.684   4
  -5  -3  -5 34535.9 1357.56   4
  -5   3   5 35747.4 1187.40   3
  -5   3   6 1228.02 376.856   3
  -5  -3  -6 1508.97 432.343   4
  -5   3   7 19259.4 932.666   3
  -5  -3  -7 19561.4 1104.18   4
  -5  -3  -8 232.589 375.758   4
  -5  -3  -9 16732.1 1091.25   4
  -5  -3 -10-95.8182 354.907   4
  -5  -5   0-151.607 506.290   3
  -5  -5  -1 84453.8 1985.70   3
  -5  -5   1 83205.8 2097.61   3
  -5   5   2 1028.25 396.635   3
  -5  -5  -2 1244.68 527.462   3
  -5  -5   2 343.016 610.513   3
  -5  -5   3 53304.9 1965.97   3
  -5  -5  -3 52556.6 1555.48   4
  -5   5   3 47792.4 1258.48   3
  -5   5   4 898.830 291.064   3
  -5  -5  -4 756.970 368.886   4
  -5   5   5 27497.0 940.768   3
   5  -5   5 26046.6 1239.00   2
  -5  -5  -5 26110.4 1185.64   4
  -5  -5  -6 71.4845 337.042   4
  -5  -5  -7 18192.8 1086.64   4
  -5  -5  -8-17.0984 352.246   4
  -5  -5  -9 8720.71 825.908   4
  -5  -5 -10 24.3767 320.861   4
  -5  -7   0-169.535 454.940   3
  -5  -7  -1 43495.4 1472.71   3
  -5  -7   1 44976.9 1622.84   3
  -5  -7  -2 2688.80 519.585   3
  -5  -7   2 2761.44 679.360   3
  -5  -7  -3 40691.9 1389.51   4
  -5  -7  -4 268.768 316.780   4
   5  -7   4-447.676 731.113   2
  -5  -7  -5 21162.0 1124.72   4
   5  -7   5 21999.9 1270.58   2
  -5  -7  -6 15.3359 327.365   4
  -5  -7  -7 19667.9 1180.12   4
  -5  -7  -8 401.466 392.034   4
  -5  -7  -9 7909.90 821.240   4
   5  -9   0-1593.29 1044.09   2
  -5  -9   0-50.1265 379.028   3
  -5  -9  -1 19319.5 981.187   3
  -5  -9   1 19083.2 1094.96   3
   5  -9   1 17039.5 1368.76   2
  -5  -9  -2 335.406 374.484   3
  -5  -9   2 185.602 492.120   3
   5  -9   2-852.062 841.155   2
   5  -9   3 31064.1 1714.33   2
  -5  -9   3 30481.2 1558.17   3
  -5  -9  -3 28586.7 1152.02   4
   5  -9  -4-1143.75 817.083   2
  -5  -9  -4 157.135 283.553   4
   5  -9   4 483.552 664.089   2
   5  -9   5 18285.9 1220.35   2
   5  -9  -5 18619.2 1336.22   2
  -5  -9  -5 17662.0 1044.65   4
  -5  -9  -6 281.718 327.584   4
   5  -9  -6 353.722 569.456   2
  -5  -9  -7 17044.0 1129.21   4
  -5  -9  -8 189.105 358.868   4
  -5  -9  -9 11453.4 987.009   4
  -5 -11   0-63.0853 319.168   3
   5 -11   0-469.484 835.206   2
   5 -11   1 20172.3 1523.78   2
  -5 -11   1 19893.7 1035.31   3
   5 -11  -1 21808.6 1594.58   2
  -5 -11   2 194.628 397.486   3
   5 -11   2-27.1545 754.090   2
   5 -11  -2-471.568 879.707   2
   5 -11   3 15727.3 1366.42   2
   5 -11  -3 16201.3 1461.43   2
  -5 -11   3 17883.0 1176.46   3
   5 -11   4 1156.13 699.457   2
   5 -11  -4 249.400 750.945   2
   5 -11  -5 18484.3 1403.91   2
   5 -11  -6-142.159 550.860   2
  -5 -11  -7 13842.4 1008.79   4
  -5 -11  -8 27.0998 290.152   4
   5 -13   0 507.255 838.938   2
   5 -13   1 19736.4 1518.34   2
   5 -13  -1 20517.6 1564.51   2
   5 -13   2 1113.65 749.296   2
   5 -13  -2 301.208 803.665   2
   5 -13   3 13957.6 1203.11   2
   5 -13  -3 15364.7 1379.77   2
  -5 -13   3 14558.0 979.145   3
   5 -13   4 855.740 569.063   2
   5 -13  -4 1279.85 748.242   2
  -5 -13   4 948.908 481.497   3
   5 -13  -5 13653.4 1219.00   2
   5 -13  -6 843.978 528.983   2
   5 -15   0 473.138 648.021   2
   5 -15  -1 16224.5 1314.91   2
   5 -15   1 14767.1 1224.48   2
   5 -15   2 101.877 530.649   2
   5 -15  -2 350.534 669.529   2
   5 -15  -3 14002.9 1220.05   2
   5 -15   3 12923.0 1136.54   2
   5 -15   4 36.2904 465.708   2
   5 -15  -4 442.719 553.259   2
  -6   0   0 2021.23 630.615   3
  -6   0  -1 442.992 592.984   3
  -6   0   1-287.007 530.183   3
  -6   0   2 302103. 3734.80   3
  -6   0   3 20.3604 440.073   3
  -6   0   4 1541.11 516.151   3
  -6   0   5 234.790 430.884   3
  -6   0   6 182578. 3138.69   3
  -6   0   7 348.418 427.076   3
  -6   0   8 763.554 459.118   3
  -6   0   9 14.8562 358.415   3
  -6  -2   0 332523. 4006.27   3
  -6   2   0 333118. 3974.14   3
  -6   2   1 27470.8 1196.51   3
  -6  -2   1 26974.5 1238.16   3
  -6  -2  -1 27111.9 1299.96   3
  -6  -2  -2 2473.63 668.614   3
  -6   2   2 950.112 453.940   3
  -6  -2   2 1034.48 542.203   3
  -6   2   3 23715.4 1064.23   3
  -6  -2   3 23763.9 1224.58   3
  -6   2   4 231921. 3161.72   3
  -6  -2   4 233344. 3665.81   3
  -6   2   5 20548.5 1009.19   3
  -6  -2   5 20992.5 1219.17   3
  -6   2   6 968.279 380.387   3
  -6  -2   6 2144.61 655.396   3
  -6   2   7 10639.7 776.803   3
  -6  -2   7 10296.4 955.063   3
  -6   2   8 87685.5 2068.21   3
  -6  -2   8 86481.0 2487.46   3
  -6  -2   9 4281.15 714.775   3
  -6  -2  10 915.063 473.921   3
  -6  -4   0 15913.3 1015.47   3
  -6  -4  -1 43520.9 1544.41   3
  -6  -4   1 43926.2 1588.25   3
  -6   4   1 42884.0 1437.30   3
  -6  -4   2 174681. 3155.53   3
  -6  -4  -2 172501. 2995.13   3
  -6   4   2 170449. 2652.08   3
  -6   4   3 45580.0 1339.67   3
  -6  -4   3 49980.1 1839.09   3
  -6   4   4 12405.9 740.929   3
  -6  -4   4 13391.6 1117.15   3
  -6   4   5 36823.7 1208.49   3
  -6  -4   5 40088.7 1801.61   3
  -6   4   6 78034.0 1733.12   3
  -6  -4   6 81300.5 2516.83   3
  -6  -4  -6 74493.8 2093.88   4
  -6  -4  -7 25986.9 1298.69   4
  -6  -4  -8 5008.43 649.849   4
  -6  -4  -9 14272.3 1017.53   4
  -6  -6   0 61622.0 1859.84   3
  -6  -6  -1 69075.5 1898.15   3
  -6  -6   1 70185.3 2042.66   3
  -6  -6   2 64781.6 2066.38   3
  -6  -6  -2 66169.6 1885.94   3
  -6  -6   3 63366.0 2172.50   3
  -6   6   3 59741.4 1485.60   3
  -6  -6   4 37285.8 1811.35   3
  -6   6   4 35383.0 1127.79   3
  -6  -6   5 45739.5 2008.81   3
  -6  -6  -5 41272.0 1569.83   4
  -6  -6  -6 36832.9 1532.00   4
  -6  -6  -7 26999.1 1355.54   4
  -6  -6  -8 16626.2 1117.32   4
  -6  -6  -9 15122.1 1098.61   4
  -6  -8   0 86476.4 2168.32   3
  -6  -8  -1 42265.0 1501.66   3
  -6  -8   1 42199.0 1641.23   3
  -6  -8   2 12752.7 1036.68   3
  -6  -8  -2 13659.8 918.904   3
  -6  -8   3 30595.5 1579.73   3
  -6  -8   4 78538.2 2593.91   3
  -6  -8  -4 75350.6 2006.90   4
  -6  -8   5 22576.1 1541.19   3
  -6  -8  -5 21749.8 1170.44   4
  -6  -8  -6 4543.89 596.724   4
  -6  -8  -7 13066.1 995.693   4
  -6  -8  -8 34128.6 1589.28   4
   6 -10   0-615.499 830.915   2
  -6 -10   0 611.059 379.118   3
  -6 -10  -1 8285.02 686.579   3
   6 -10  -1 6953.10 971.716   2
  -6 -10   1 8849.45 802.468   3
   6 -10   1 7090.13 1050.00   2
  -6 -10   2 115088. 2728.73   3
   6 -10   2 117894. 3211.65   2
   6 -10  -2 117265. 3137.44   2
   6 -10  -3 4007.36 857.587   2
  -6 -10   3 5516.34 793.351   3
   6 -10   3 5835.42 989.191   2
   6 -10  -4-950.984 773.366   2
  -6 -10   4 1000.84 592.098   3
   6 -10   4 744.712 701.646   2
  -6 -10   5 5004.05 852.896   3
   6 -10  -5 2083.15 698.620   2
   6 -10  -6 60947.4 2117.29   2
  -6 -10  -7 2607.33 509.482   4
  -6 -10  -8 432.229 356.091   4
   6 -12   0 104117. 3110.84   2
   6 -12   1 12.8570 731.686   2
   6 -12  -1 107.183 747.589   2
  -6 -12   2 1163.72 417.040   3
   6 -12   2 1747.62 835.652   2
   6 -12  -2 1238.09 803.651   2
  -6 -12   3 73.9608 395.497   3
   6 -12   3 625.578 745.206   2
   6 -12  -3 70.1180 722.711   2
   6 -12   4 77428.4 2568.65   2
   6 -12  -4 74383.6 2637.31   2
  -6 -12   4 80737.7 2412.54   3
  -6 -12   5 594.493 499.003   3
   6 -12  -5 275.560 580.096   2
  -6 -12   6 910.675 515.533   3
   6 -12  -6 1026.94 555.691   2
   6 -14   0 1635.97 816.574   2
   6 -14   1 6015.25 977.150   2
   6 -14  -1 5814.39 1035.91   2
   6 -14   2 53368.6 2219.01   2
   6 -14  -2 55980.7 2404.67   2
   6 -14   3 4928.71 838.001   2
   6 -14  -3 5610.88 985.221   2
   6 -14   4 745.376 540.330   2
   6 -14  -4 1034.57 685.162   2
  -6 -14   5 2870.78 545.106   3
  -7   1   0 256.946 528.173   3
  -7  -1   0-228.423 549.924   3
  -7   1   1 62558.1 1840.88   3
  -7  -1   1 59086.5 1803.88   3
  -7   1  -1 64514.1 1954.26   3
  -7  -1  -1 64791.1 1940.57   3
  -7   1   2 1379.97 483.753   3
  -7  -1   2 933.053 483.595   3
  -7   1   3 32375.7 1298.20   3
  -7  -1   3 32493.2 1375.58   3
  -7   1   4 157.969 407.124   3
  -7  -1   4 241.872 446.192   3
  -7   1   5 27894.5 1233.50   3
  -7  -1   5 28153.8 1332.41   3
  -7   1   6 137.064 372.086   3
  -7  -1   6 29.5449 416.599   3
  -7   1   7 12947.5 891.257   3
  -7  -1   7 11916.1 945.035   3
  -7   1   8 241.309 347.814   3
  -7  -1   8 320.210 408.875   3
  -7  -1   9 9164.90 845.060   3
  -7  -3   0 95.4247 466.550   3
  -7  -3   1 30110.1 1352.84   3
  -7   3   1 31281.6 1300.62   3
  -7  -3  -1 32608.8 1434.07   3
  -7  -3  -2 1055.75 595.591   3
  -7   3   2 563.277 412.100   3
  -7  -3   2 427.161 533.058   3
  -7   3   3 34737.1 1261.05   3
  -7  -3   3 37721.2 1577.06   3
  -7   3   4 2167.79 456.698   3
  -7  -3   4 1990.40 622.388   3
  -7   3   5 24742.7 1091.65   3
  -7  -3   5 25373.9 1387.25   3
  -7   3   6-4.28299 316.301   3
  -7  -3   6-19.0228 542.057   3
  -7   3   7 15233.5 876.477   3
  -7  -3   7 15444.6 1146.21   3
  -7  -3   8 48.1173 473.875   3
  -7  -3   9 14199.5 1109.16   3
  -7  -5   0-194.673 495.854   3
  -7  -5  -1 24617.2 1266.82   3
  -7  -5   1 23063.3 1238.39   3
  -7   5   2 298.893 381.881   3
  -7  -5  -2 560.690 513.000   3
  -7  -5   2 410.634 542.502   3
  -7  -5   3 23329.4 1350.37   3
  -7   5   3 22152.1 1006.35   3
  -7   5   4 396.752 329.643   3
  -7  -5   4 227.347 526.099   3
  -7   5   5 22165.4 958.417   3
  -7  -5   5 23810.5 1448.66   3
  -7  -5   6-101.448 571.675   3
  -7  -5   7 22912.6 1483.86   3
  -7  -5   8 244.571 516.453   3
  -7  -7   0-75.2316 463.740   3
  -7  -7  -1 24058.9 1228.61   3
  -7  -7   1 23446.4 1270.88   3
  -7  -7  -2 407.701 484.787   3
  -7  -7   2-366.542 512.263   3
  -7  -7   3 25016.7 1452.07   3
  -7  -7   4 1127.08 637.497   3
  -7  -7   5 17810.2 1364.73   3
  -7  -7   6 677.508 606.907   3
  -7  -7   7 16372.2 1352.33   3
  -7  -7   8-21.1310 556.680   3
  -7  -9   0-266.146 452.687   3
  -7  -9  -1 22732.5 1161.86   3
  -7  -9   1 21810.9 1222.56   3
  -7  -9  -2 535.921 407.301   3
  -7  -9   2 282.146 485.639   3
  -7  -9   3 25264.7 1457.32   3
   7  -9   3 25546.7 1509.05   2
  -7  -9   4-14.7223 549.569   3
   7  -9   4-550.040 700.385   2
  -7  -9   5 11124.5 1113.14   3
  -7  -9   6 348.028 566.730   3
  -7  -9   7 8933.59 1037.49   3
   7 -11   0-1000.16 809.668   2
  -7 -11   1 19288.5 1086.88   3
   7 -11   1 19703.7 1427.88   2
   7 -11  -1 18033.5 1332.88   2
   7 -11  -2-880.243 781.752   2
  -7 -11   2 38.6210 398.677   3
   7 -11   2-94.6487 697.970   2
   7 -11   3 12216.6 1198.93   2
  -7 -11   3 11702.4 1002.81   3
   7 -11  -3 10325.5 1058.89   2
   7 -11  -4-659.698 631.654   2
  -7 -11   4-110.983 492.735   3
   7 -11   4-55.5506 642.749   2
   7 -11  -5 9145.96 961.349   2
  -7 -11   5 12054.2 1082.38   3
  -7 -11   6 530.708 484.844   3
   7 -11  -6-20.6187 425.804   2
   7 -13   0 280.395 685.689   2
   7 -13   1 8995.15 1097.26   2
   7 -13  -1 9138.21 1086.16   2
   7 -13   2 501.035 665.579   2
   7 -13  -2 366.307 657.381   2
   7 -13   3 8561.44 1055.15   2
   7 -13  -3 8020.21 1023.77   2
  -7 -13   3 8112.87 771.195   3
   7 -13   4 582.428 569.663   2
  -7 -13   4 110.966 372.451   3
   7 -13  -4 90.6465 547.670   2
  -8   0   0 234462. 3678.25   3
  -8   0   1 139.799 501.672   3
  -8   0  -1 156.074 581.899   3
  -8   0   2 2825.48 581.674   3
  -8   0   3 120.422 425.998   3
  -8   0   4 148101. 2854.67   3
  -8   0   5 146.958 394.905   3
  -8   0   6 1087.34 491.614   3
  -8   0   7 240.809 364.429   3
  -8   0   8 65275.4 1985.03   3
  -8   2   0 1362.63 580.154   3
  -8  -2   0 1883.63 599.634   3
  -8  -2   1 12720.4 942.030   3
  -8  -2  -1 13311.0 1035.50   3
  -8   2   1 13214.7 964.424   3
  -8  -2   2 151142. 2973.24   3
  -8   2   2 154772. 2868.65   3
  -8   2   3 10975.3 801.313   3
  -8  -2   3 9959.76 878.328   3
  -8   2   4 1205.89 419.576   3
  -8  -2   4 2047.98 575.619   3
  -8   2   5 4318.47 578.158   3
  -8  -2   5 4294.41 690.425   3
  -8   2   6 78921.2 2024.23   3
  -8  -2   6 81968.1 2352.42   3
  -8   2   7 4400.27 574.386   3
  -8  -2   7 4558.09 683.507   3
  -8  -2   8 701.070 442.078   3
  -8  -4   0 98785.9 2447.81   3
  -8  -4   1 47819.8 1738.51   3
  -8  -4  -1 49058.0 1788.30   3
  -8  -4   2 11333.5 946.871   3
  -8  -4  -2 13496.1 1030.93   3
  -8   4   2 11668.5 837.423   3
  -8  -4   3 32433.6 1528.60   3
  -8   4   3 31494.2 1285.28   3
  -8   4   4 71156.5 1841.75   3
  -8  -4   4 72447.1 2299.04   3
  -8   4   5 20191.6 1001.35   3
  -8  -4   5 21763.5 1353.52   3
  -8  -4   6 4669.46 768.317   3
  -8  -4   7 12997.7 1087.69   3
  -8  -4   8 31325.0 1617.76   3
  -8  -6   0 36424.8 1540.07   3
  -8  -6   1 37386.1 1613.44   3
  -8  -6  -1 37518.3 1586.83   3
  -8  -6   2 34040.4 1578.40   3
  -8  -6  -2 35105.2 1546.15   3
  -8  -6   3 29766.5 1558.56   3
  -8  -6   4 23472.6 1451.24   3
  -8  -6   5 25175.7 1547.57   3
  -8  -6   6 21902.5 1466.38   3
  -8  -6   7 16837.8 1317.23   3
  -8  -8   0 2792.47 580.542   3
  -8  -8   1 17030.2 1143.10   3
  -8  -8  -1 17065.1 1093.44   3
  -8  -8   2 60733.9 2114.78   3
  -8  -8  -2 62939.2 1988.18   3
  -8  -8   3 20586.5 1346.64   3
  -8  -8   4 4629.34 820.022   3
  -8  -8   5 15586.1 1282.04   3
  -8  -8   6 36471.8 1895.46   3
  -8 -10   0 63458.4 1921.73   3
  -8 -10   1 4859.86 662.976   3
   8 -10   2-661.730 692.295   2
  -8 -10   2 355.870 423.362   3
  -8 -10   3 6228.81 806.950   3
   8 -10   3 5423.67 876.925   2
  -8 -10   4 60670.0 2269.60   3
   8 -10   4 58723.3 2277.22   2
   8 -10  -5 3016.86 593.622   2
  -8 -10   5 6327.41 871.572   3
   8 -10  -6-236.586 409.112   2
   8 -12   0 375.495 556.824   2
   8 -12   1-555.994 653.803   2
   8 -12  -1 24.8621 568.777   2
  -8 -12   2 53428.6 1806.70   3
   8 -12   2 51794.2 2167.28   2
   8 -12  -2 51864.4 2075.85   2
  -8 -12   3 65.2411 369.237   3
   8 -12   3 201.073 559.020   2
   8 -12  -3-6.30409 544.311   2
  -8 -12   4 224.279 377.550   3
  -9   1   0 373.959 505.014   3
  -9  -1   0 598.120 506.302   3
  -9  -1  -1 22160.3 1273.20   3
  -9   1   1 20419.3 1170.78   3
  -9  -1   1 19121.3 1149.08   3
  -9   1   2 138.153 432.997   3
  -9  -1   2-94.1043 446.930   3
  -9   1   3 14096.8 964.563   3
  -9  -1   3 14469.0 1023.98   3
  -9   1   4 137.040 401.162   3
  -9  -1   4 114.964 431.639   3
  -9   1   5 18540.0 1073.71   3
  -9  -1   5 19964.8 1158.18   3
  -9   1   6-126.582 382.191   3
  -9  -1   6-184.111 418.996   3
  -9   1   7 10907.7 823.356   3
  -9  -1   7 11570.2 924.485   3
  -9  -3   0 137.608 520.873   3
  -9  -3   1 22359.5 1262.72   3
  -9   3   1 23116.2 1238.49   3
  -9  -3  -1 23416.2 1310.40   3
  -9   3   2 811.278 478.072   3
  -9  -3   2 309.694 497.576   3
  -9  -3   3 23592.3 1308.61   3
  -9   3   3 23218.0 1190.48   3
  -9   3   4 252.640 375.589   3
  -9  -3   4-588.048 519.810   3
  -9   3   5 13035.0 858.089   3
  -9  -3   5 14006.3 1081.07   3
  -9   3   6 289.057 315.013   3
  -9  -3   6 306.822 465.225   3
  -9  -3   7 8766.38 867.805   3
  -9  -5   0 324.210 483.692   3
  -9  -5   1 25559.3 1349.81   3
  -9  -5  -1 27266.4 1399.45   3
  -9  -5   2-312.328 517.481   3
  -9  -5  -2 463.753 528.905   3
  -9  -5   3 17818.8 1224.25   3
  -9   5   3 18245.5 1020.78   3
  -9   5   4 320.324 331.389   3
  -9  -5   4 252.382 510.387   3
  -9  -5   5 11824.3 1064.86   3
  -9  -5   6 23.9020 450.633   3
  -9  -7   0-140.877 472.679   3
  -9  -7   1 15000.0 1094.95   3
  -9  -7  -1 16196.6 1114.21   3
  -9  -7  -2 897.690 499.023   3
  -9  -7   2 404.354 488.442   3
  -9  -7   3 15179.3 1175.21   3
  -9  -7   4 273.949 524.712   3
  -9  -7   5 9841.43 1050.83   3
  -9  -9   0 589.151 442.918   3
  -9  -9   1 7276.51 801.946   3
  -9  -9  -1 8523.90 811.051   3
  -9  -9   2-129.201 445.144   3
  -9  -9   3 11351.7 1020.66   3
  -9  -9   4-270.787 485.052   3
   9 -11   0-963.056 551.003   2
  -9 -11   1 7994.38 769.371   3
   9 -11   1 6588.13 826.153   2
   9 -11  -1 5970.37 775.978   2
  -9 -11   2 210.819 352.435   3
   9 -11   2-771.884 589.803   2
  -9 -11   3 6059.68 737.098   3
   9 -11   3 6214.17 833.393   2
 -10   0   0 2082.55 612.839   3
 -10   0   1 840.679 522.628   3
 -10   0   2 99226.7 2543.17   3
 -10   0   3 232.592 415.970   3
 -10   0   4 998.258 432.338   3
 -10   0   5 112.483 360.876   3
 -10   0   6 55591.3 1863.39   3
 -10  -2   0 93766.5 2523.48   3
 -10  -2  -1 6636.51 828.017   3
 -10   2   1 5749.18 744.856   3
 -10  -2   1 6732.81 799.630   3
 -10   2   2 1318.39 504.550   3
 -10  -2   2 1144.75 530.123   3
 -10  -2   3 10095.0 887.825   3
 -10   2   3 10317.9 850.356   3
 -10  -2   4 71025.0 2177.70   3
 -10   2   4 71601.7 2045.64   3
 -10   2   5 3932.06 583.808   3
 -10  -2   5 4647.86 678.319   3
 -10   2   6 405.201 339.927   3
 -10  -2   6 870.552 445.131   3
 -10  -4   0 3774.86 678.017   3
 -10  -4   1 15043.5 1111.31   3
 -10  -4  -1 15911.3 1156.63   3
 -10  -4   2 44295.8 1749.63   3
 -10  -4   3 13568.0 1072.14   3
 -10   4   3 13383.8 939.863   3
 -10  -4   4 4197.74 683.758   3
 -10   4   4 3873.32 565.446   3
 -10  -4   5 15595.9 1161.93   3
 -10   4   5 14737.0 920.502   3
 -10  -6   0 16782.2 1180.28   3
 -10  -6   1 22885.6 1353.21   3
 -10  -6  -1 23208.4 1341.52   3
 -10  -6   2 16908.9 1180.15   3
 -10  -6   3 17739.6 1256.16   3
 -10  -6   4 12425.6 1083.88   3
 -10  -8   0 31687.5 1553.58   3
 -10  -8   1 12514.8 1022.19   3
 -10  -8  -1 12636.7 998.298   3
 -10  -8   2 4166.10 680.683   3
 -10  -8   3 15242.1 1164.82   3
 -10 -10   0 739.337 415.374   3
 -10 -10   1 2573.45 522.211   3
 -11  -1   0 656.291 552.807   3
 -11   1   1 15941.3 1114.38   3
 -11  -1   1 15096.9 1093.21   3
 -11   1   2 209.299 438.151   3
 -11  -1   2 53.0097 433.124   3
 -11   1   3 10889.6 914.411   3
 -11  -1   3 10391.8 920.456   3
 -11   1   4 300.930 397.138   3
 -11  -1   4 80.6598 401.833   3
 -11  -3   0 125.917 466.735   3
 -11  -3   1 11105.1 982.425   3
 -11  -3   2 137.487 464.146   3
 -11  -3   3 12278.3 994.483   3
 -11   3   3 11969.5 931.654   3
 -11   3   4 458.349 352.488   3
 -11  -5   0 532.327 506.142   3
 -11  -5  -1 10266.9 969.299   3
 -11  -5   1 10241.4 966.832   3
 -11  -5   2 210.368 433.966   3
 -11  -7  -1 9013.81 897.640   3
   0   0   0    0.00    0.00   0
TITL exp_12210 in Cmca
REM Cmca (#64 in standard setting)
CELL 0.71073   7.586393  11.517224   7.514282  90.0000  90.0000  90.0000
ZERR    6.00   0.000352   0.000509   0.000317   0.0000   0.0000   0.0000
LATT  7
SYMM -x,-y+1/2, z+1/2
SYMM -x, y,-z+1/2
SYMM  x,-y+1/2,-z
SFAC O Mg Te U
UNIT 6.00 6.00 6.00 6.00
TREF
HKLF 4
END
;
_shelx_hkl_checksum   34411
