# Supplementary material for: Understanding of the structural chemistry in the uranium oxo-tellurium system under HT/HP conditions
Source: Front Chem. 2023 Mar 10;11:1152113. doi: 10.3389/fchem.2023.1152113 (PMC10037309; doi:10.3389/fchem.2023.1152113)
Supplement: Supplementary file 1 [file DataSheet2.zip › CIF and chceckcif/Sr[(UO2)(TeO3)2].cif]

 
data_Sr[(UO2)(TeO3)2]
 
_audit_creation_method            'SHELXL-2014/7'
_shelx_SHELXL_version_number      '2014/7'
_chemical_name_systematic         ?
_chemical_name_common             ?
_chemical_melting_point           ?
_chemical_formula_moiety          ?
_chemical_formula_sum
 'O8 Sr Te2 U' 
_chemical_formula_weight          708.85

loop_
 _atom_type_symbol
 _atom_type_description
 _atom_type_scat_dispersion_real
 _atom_type_scat_dispersion_imag
 _atom_type_scat_source
 'O'  'O'   0.0106   0.0060
 'International Tables Vol C Tables 4.2.6.8 and 6.1.1.4'
 'Te'  'Te'  -0.5308   1.6751
 'International Tables Vol C Tables 4.2.6.8 and 6.1.1.4'
 'U'  'U'  -9.6767   9.6646
 'International Tables Vol C Tables 4.2.6.8 and 6.1.1.4'
 'Sr'  'Sr'  -1.5307   3.2498
 'International Tables Vol C Tables 4.2.6.8 and 6.1.1.4'
 
_space_group_crystal_system       orthorhombic
_space_group_IT_number            55
_space_group_name_H-M_alt         'P b a m'
_space_group_name_Hall            '-P 2 2ab'
 
_shelx_space_group_comment
;
The symmetry employed for this shelxl refinement is uniquely defined
by the following loop, which should always be used as a source of
symmetry information in preference to the above space-group names.
They are only intended as comments.
;
 
loop_
 _space_group_symop_operation_xyz
 'x, y, z'
 '-x, -y, z'
 '-x+1/2, y+1/2, -z'
 'x+1/2, -y+1/2, -z'
 '-x, -y, -z'
 'x, y, -z'
 'x-1/2, -y-1/2, z'
 '-x-1/2, y-1/2, z'
 
_cell_length_a                    11.5299(12)
_cell_length_b                    7.8931(9)
_cell_length_c                    4.0361(4)
_cell_angle_alpha                 90
_cell_angle_beta                  90
_cell_angle_gamma                 90
_cell_volume                      367.31(6)
_cell_formula_units_Z             2
_cell_measurement_temperature     293(2)
_cell_measurement_reflns_used     965
_cell_measurement_theta_min       3
_cell_measurement_theta_max       29
 
_exptl_crystal_description        block
_exptl_crystal_colour             yellow
_exptl_crystal_density_meas       ?
_exptl_crystal_density_method     ?
_exptl_crystal_density_diffrn     6.409          
_exptl_crystal_F_000              596
_exptl_transmission_factor_min    ?
_exptl_transmission_factor_max    ?
_exptl_crystal_size_max           0.08
_exptl_crystal_size_mid           0.06
_exptl_crystal_size_min           0.04
_exptl_absorpt_coefficient_mu     37.069
_shelx_estimated_absorpt_T_min    ?
_shelx_estimated_absorpt_T_max    ?
_exptl_absorpt_correction_type    multi-scan
_exptl_absorpt_correction_T_min   0.85415
_exptl_absorpt_correction_T_max   1.00000
_exptl_absorpt_process_details    ?
_exptl_absorpt_special_details    ?
_diffrn_ambient_temperature       293(2)
_diffrn_radiation_wavelength      0.71073
_diffrn_radiation_type            MoK\a
_diffrn_source                    ?
_diffrn_measurement_device_type   'SuperNova, Dual, Cu at zero, Eos'
_diffrn_measurement_method        ?
_diffrn_detector_area_resol_mean  ?
_diffrn_reflns_number             619
_diffrn_reflns_av_unetI/netI      0.0554
_diffrn_reflns_av_R_equivalents   0.0283
_diffrn_reflns_limit_h_min        -14
_diffrn_reflns_limit_h_max        7
_diffrn_reflns_limit_k_min        -3
_diffrn_reflns_limit_k_max        9
_diffrn_reflns_limit_l_min        -5
_diffrn_reflns_limit_l_max        2
_diffrn_reflns_theta_min          3.128
_diffrn_reflns_theta_max          28.983
_diffrn_reflns_theta_full         25.242
_diffrn_measured_fraction_theta_max   0.802
_diffrn_measured_fraction_theta_full  0.998
_diffrn_reflns_Laue_measured_fraction_max    0.802
_diffrn_reflns_Laue_measured_fraction_full   0.998
_diffrn_reflns_point_group_measured_fraction_max   0.802
_diffrn_reflns_point_group_measured_fraction_full  0.998
_reflns_number_total              445
_reflns_number_gt                 379
_reflns_threshold_expression      'I > 2\s(I)'
_reflns_Friedel_coverage          0.000
_reflns_Friedel_fraction_max      .
_reflns_Friedel_fraction_full     .
 
_reflns_special_details
;
 Reflections were merged by SHELXL according to the crystal
 class for the calculation of statistics and refinement.
 
 _reflns_Friedel_fraction is defined as the number of unique
 Friedel pairs measured divided by the number that would be
 possible theoretically, ignoring centric projections and
 systematic absences.
;
 
_computing_data_collection        ?
_computing_cell_refinement        ?
_computing_data_reduction         ?
_computing_structure_solution     ?
_computing_structure_refinement 'SHELXL-2014/7 (Sheldrick, 2014)'
_computing_molecular_graphics     ?
_computing_publication_material   ?
_refine_special_details           ?
_refine_ls_structure_factor_coef  Fsqd
_refine_ls_matrix_type            full
_refine_ls_weighting_scheme       calc
_refine_ls_weighting_details
'w=1/[\s^2^(Fo^2^)+(0.0456P)^2^+0.1179P] where P=(Fo^2^+2Fc^2^)/3'
_atom_sites_solution_primary      ?
_atom_sites_solution_secondary    ?
_atom_sites_solution_hydrogens    .
_refine_ls_hydrogen_treatment     undef
_refine_ls_extinction_method      none
_refine_ls_extinction_coef        .
_refine_ls_number_reflns          445
_refine_ls_number_parameters      39
_refine_ls_number_restraints      0
_refine_ls_R_factor_all           0.0512
_refine_ls_R_factor_gt            0.0393
_refine_ls_wR_factor_ref          0.0990
_refine_ls_wR_factor_gt           0.0902
_refine_ls_goodness_of_fit_ref    1.085
_refine_ls_restrained_S_all       1.085
_refine_ls_shift/su_max           0.000
_refine_ls_shift/su_mean          0.000
 
loop_
 _atom_site_label
 _atom_site_type_symbol
 _atom_site_fract_x
 _atom_site_fract_y
 _atom_site_fract_z
 _atom_site_U_iso_or_equiv
 _atom_site_adp_type
 _atom_site_occupancy
 _atom_site_site_symmetry_order  
 _atom_site_calc_flag
 _atom_site_refinement_flags_posn
 _atom_site_refinement_flags_adp
 _atom_site_refinement_flags_occupancy
 _atom_site_disorder_assembly
 _atom_site_disorder_group
U1 U 0.5000 0.5000 0.5000 0.0081(3) Uani 1 4 d S T P . .
Sr1 Sr 0.5000 0.0000 0.5000 0.0156(6) Uani 1 4 d S T P . .
Te1 Te 0.28936(10) 0.26443(15) 0.0000 0.0097(3) Uani 1 2 d S T P . .
O1 O 0.3769(11) 0.0681(17) 0.0000 0.013(3) Uani 1 2 d S T P . .
O2 O 0.4178(11) 0.6976(16) 0.5000 0.016(3) Uani 1 2 d S T P . .
O3 O 0.4039(11) 0.4408(18) 0.0000 0.017(3) Uani 1 2 d S T P . .
O4 O 0.3348(12) 0.2983(19) -0.5000 0.018(3) Uani 1 2 d S T P . .
 
loop_
 _atom_site_aniso_label
 _atom_site_aniso_U_11
 _atom_site_aniso_U_22
 _atom_site_aniso_U_33
 _atom_site_aniso_U_23
 _atom_site_aniso_U_13
 _atom_site_aniso_U_12
U1 0.0137(5) 0.0054(5) 0.0052(4) 0.000 0.000 -0.0006(4)
Sr1 0.0253(13) 0.0105(14) 0.0109(11) 0.000 0.000 -0.0022(11)
Te1 0.0115(6) 0.0063(6) 0.0112(6) 0.000 0.000 -0.0018(5)
O1 0.016(6) 0.012(7) 0.012(6) 0.000 0.000 0.005(6)
O2 0.011(6) 0.009(7) 0.026(7) 0.000 0.000 -0.006(6)
O3 0.016(6) 0.016(8) 0.020(7) 0.000 0.000 -0.002(6)
O4 0.020(7) 0.029(9) 0.007(6) 0.000 0.000 -0.003(6)
 
_geom_special_details
;
 All esds (except the esd in the dihedral angle between two l.s. planes)
 are estimated using the full covariance matrix.  The cell esds are taken
 into account individually in the estimation of esds in distances, angles
 and torsion angles; correlations between esds in cell parameters are only
 used when they are defined by crystal symmetry.  An approximate (isotropic)
 treatment of cell esds is used for estimating esds involving l.s. planes.
;
 
loop_
 _geom_bond_atom_site_label_1
 _geom_bond_atom_site_label_2
 _geom_bond_distance
 _geom_bond_site_symmetry_2
 _geom_bond_publ_flag
U1 O2 1.825(13) 5_666 ?
U1 O2 1.825(13) . ?
U1 O3 2.349(7) . ?
U1 O3 2.349(7) 5_666 ?
U1 O3 2.349(7) 5_665 ?
U1 O3 2.349(7) 1_556 ?
U1 O4 2.483(14) 5_665 ?
U1 O4 2.483(14) 1_556 ?
U1 Te1 3.6644(10) 5_666 ?
U1 Te1 3.6644(10) 1_556 ?
U1 Te1 3.6644(10) 5_665 ?
U1 Te1 3.6644(10) . ?
Sr1 O1 2.525(7) 5_656 ?
Sr1 O1 2.525(7) 5_655 ?
Sr1 O1 2.525(7) 1_556 ?
Sr1 O1 2.525(7) . ?
Sr1 O2 2.569(13) 5_666 ?
Sr1 O2 2.569(13) 1_545 ?
Sr1 O4 3.029(14) 5_655 ?
Sr1 O4 3.029(14) 1_556 ?
Sr1 Te1 3.7851(10) . ?
Sr1 Te1 3.7851(10) 5_656 ?
Sr1 Te1 3.7851(10) 1_556 ?
Sr1 Te1 3.7851(10) 5_655 ?
Te1 O1 1.849(13) . ?
Te1 O3 1.919(13) . ?
Te1 O4 2.102(4) . ?
Te1 O4 2.102(4) 1_556 ?
Te1 U1 3.6644(10) 1_554 ?
Te1 Sr1 3.7851(10) 1_554 ?
O1 Sr1 2.525(7) 1_554 ?
O2 Sr1 2.569(13) 1_565 ?
O3 U1 2.349(7) 1_554 ?
O4 Te1 2.102(4) 1_554 ?
O4 U1 2.483(14) 1_554 ?
O4 Sr1 3.029(14) 1_554 ?
 
loop_
 _geom_angle_atom_site_label_1
 _geom_angle_atom_site_label_2
 _geom_angle_atom_site_label_3
 _geom_angle
 _geom_angle_site_symmetry_1
 _geom_angle_site_symmetry_3
 _geom_angle_publ_flag
O2 U1 O2 180.0 5_666 . ?
O2 U1 O3 94.3(4) 5_666 . ?
O2 U1 O3 85.7(4) . . ?
O2 U1 O3 85.7(4) 5_666 5_666 ?
O2 U1 O3 94.3(4) . 5_666 ?
O3 U1 O3 180.0 . 5_666 ?
O2 U1 O3 85.7(4) 5_666 5_665 ?
O2 U1 O3 94.3(4) . 5_665 ?
O3 U1 O3 61.6(5) . 5_665 ?
O3 U1 O3 118.4(5) 5_666 5_665 ?
O2 U1 O3 94.3(4) 5_666 1_556 ?
O2 U1 O3 85.7(4) . 1_556 ?
O3 U1 O3 118.4(5) . 1_556 ?
O3 U1 O3 61.6(5) 5_666 1_556 ?
O3 U1 O3 180.0(7) 5_665 1_556 ?
O2 U1 O4 98.6(5) 5_666 5_665 ?
O2 U1 O4 81.4(5) . 5_665 ?
O3 U1 O4 119.3(3) . 5_665 ?
O3 U1 O4 60.7(3) 5_666 5_665 ?
O3 U1 O4 60.7(3) 5_665 5_665 ?
O3 U1 O4 119.3(3) 1_556 5_665 ?
O2 U1 O4 81.4(5) 5_666 1_556 ?
O2 U1 O4 98.6(5) . 1_556 ?
O3 U1 O4 60.7(3) . 1_556 ?
O3 U1 O4 119.3(3) 5_666 1_556 ?
O3 U1 O4 119.3(3) 5_665 1_556 ?
O3 U1 O4 60.7(3) 1_556 1_556 ?
O4 U1 O4 180.0 5_665 1_556 ?
O2 U1 Te1 95.1(3) 5_666 5_666 ?
O2 U1 Te1 84.9(3) . 5_666 ?
O3 U1 Te1 152.5(3) . 5_666 ?
O3 U1 Te1 27.5(3) 5_666 5_666 ?
O3 U1 Te1 93.4(3) 5_665 5_666 ?
O3 U1 Te1 86.6(3) 1_556 5_666 ?
O4 U1 Te1 33.49(2) 5_665 5_666 ?
O4 U1 Te1 146.51(2) 1_556 5_666 ?
O2 U1 Te1 84.9(3) 5_666 1_556 ?
O2 U1 Te1 95.1(3) . 1_556 ?
O3 U1 Te1 93.4(3) . 1_556 ?
O3 U1 Te1 86.6(3) 5_666 1_556 ?
O3 U1 Te1 152.5(3) 5_665 1_556 ?
O3 U1 Te1 27.5(3) 1_556 1_556 ?
O4 U1 Te1 146.51(2) 5_665 1_556 ?
O4 U1 Te1 33.49(2) 1_556 1_556 ?
Te1 U1 Te1 113.17(2) 5_666 1_556 ?
O2 U1 Te1 95.1(3) 5_666 5_665 ?
O2 U1 Te1 84.9(3) . 5_665 ?
O3 U1 Te1 86.6(3) . 5_665 ?
O3 U1 Te1 93.4(3) 5_666 5_665 ?
O3 U1 Te1 27.5(3) 5_665 5_665 ?
O3 U1 Te1 152.5(3) 1_556 5_665 ?
O4 U1 Te1 33.49(2) 5_665 5_665 ?
O4 U1 Te1 146.51(2) 1_556 5_665 ?
Te1 U1 Te1 66.83(2) 5_666 5_665 ?
Te1 U1 Te1 180.00(3) 1_556 5_665 ?
O2 U1 Te1 84.9(3) 5_666 . ?
O2 U1 Te1 95.1(3) . . ?
O3 U1 Te1 27.5(3) . . ?
O3 U1 Te1 152.5(3) 5_666 . ?
O3 U1 Te1 86.6(3) 5_665 . ?
O3 U1 Te1 93.4(3) 1_556 . ?
O4 U1 Te1 146.51(2) 5_665 . ?
O4 U1 Te1 33.49(2) 1_556 . ?
Te1 U1 Te1 180.0 5_666 . ?
Te1 U1 Te1 66.83(2) 1_556 . ?
Te1 U1 Te1 113.17(2) 5_665 . ?
O1 Sr1 O1 106.1(4) 5_656 5_655 ?
O1 Sr1 O1 73.9(4) 5_656 1_556 ?
O1 Sr1 O1 180.0(5) 5_655 1_556 ?
O1 Sr1 O1 180.0 5_656 . ?
O1 Sr1 O1 73.9(4) 5_655 . ?
O1 Sr1 O1 106.1(4) 1_556 . ?
O1 Sr1 O2 89.4(4) 5_656 5_666 ?
O1 Sr1 O2 89.4(4) 5_655 5_666 ?
O1 Sr1 O2 90.6(4) 1_556 5_666 ?
O1 Sr1 O2 90.6(4) . 5_666 ?
O1 Sr1 O2 90.6(4) 5_656 1_545 ?
O1 Sr1 O2 90.6(4) 5_655 1_545 ?
O1 Sr1 O2 89.4(4) 1_556 1_545 ?
O1 Sr1 O2 89.4(4) . 1_545 ?
O2 Sr1 O2 180.0 5_666 1_545 ?
O1 Sr1 O4 58.7(3) 5_656 5_655 ?
O1 Sr1 O4 58.7(3) 5_655 5_655 ?
O1 Sr1 O4 121.3(3) 1_556 5_655 ?
O1 Sr1 O4 121.3(3) . 5_655 ?
O2 Sr1 O4 119.4(4) 5_666 5_655 ?
O2 Sr1 O4 60.6(4) 1_545 5_655 ?
O1 Sr1 O4 121.3(3) 5_656 1_556 ?
O1 Sr1 O4 121.3(3) 5_655 1_556 ?
O1 Sr1 O4 58.7(3) 1_556 1_556 ?
O1 Sr1 O4 58.7(3) . 1_556 ?
O2 Sr1 O4 60.6(4) 5_666 1_556 ?
O2 Sr1 O4 119.4(4) 1_545 1_556 ?
O4 Sr1 O4 180.0 5_655 1_556 ?
O1 Sr1 Te1 154.7(3) 5_656 . ?
O1 Sr1 Te1 93.0(2) 5_655 . ?
O1 Sr1 Te1 87.0(2) 1_556 . ?
O1 Sr1 Te1 25.3(3) . . ?
O2 Sr1 Te1 74.0(2) 5_666 . ?
O2 Sr1 Te1 106.0(2) 1_545 . ?
O4 Sr1 Te1 146.33(7) 5_655 . ?
O4 Sr1 Te1 33.67(7) 1_556 . ?
O1 Sr1 Te1 25.3(3) 5_656 5_656 ?
O1 Sr1 Te1 87.0(2) 5_655 5_656 ?
O1 Sr1 Te1 93.0(2) 1_556 5_656 ?
O1 Sr1 Te1 154.7(3) . 5_656 ?
O2 Sr1 Te1 106.0(2) 5_666 5_656 ?
O2 Sr1 Te1 74.0(2) 1_545 5_656 ?
O4 Sr1 Te1 33.67(7) 5_655 5_656 ?
O4 Sr1 Te1 146.33(7) 1_556 5_656 ?
Te1 Sr1 Te1 180.0 . 5_656 ?
O1 Sr1 Te1 93.0(2) 5_656 1_556 ?
O1 Sr1 Te1 154.7(3) 5_655 1_556 ?
O1 Sr1 Te1 25.3(3) 1_556 1_556 ?
O1 Sr1 Te1 87.0(2) . 1_556 ?
O2 Sr1 Te1 74.0(2) 5_666 1_556 ?
O2 Sr1 Te1 106.0(2) 1_545 1_556 ?
O4 Sr1 Te1 146.33(7) 5_655 1_556 ?
O4 Sr1 Te1 33.67(7) 1_556 1_556 ?
Te1 Sr1 Te1 64.44(2) . 1_556 ?
Te1 Sr1 Te1 115.56(2) 5_656 1_556 ?
O1 Sr1 Te1 87.0(2) 5_656 5_655 ?
O1 Sr1 Te1 25.3(3) 5_655 5_655 ?
O1 Sr1 Te1 154.7(3) 1_556 5_655 ?
O1 Sr1 Te1 93.0(2) . 5_655 ?
O2 Sr1 Te1 106.0(2) 5_666 5_655 ?
O2 Sr1 Te1 74.0(2) 1_545 5_655 ?
O4 Sr1 Te1 33.67(7) 5_655 5_655 ?
O4 Sr1 Te1 146.33(7) 1_556 5_655 ?
Te1 Sr1 Te1 115.56(2) . 5_655 ?
Te1 Sr1 Te1 64.44(2) 5_656 5_655 ?
Te1 Sr1 Te1 180.0 1_556 5_655 ?
O1 Te1 O3 103.4(6) . . ?
O1 Te1 O4 88.3(4) . . ?
O3 Te1 O4 74.7(4) . . ?
O1 Te1 O4 88.3(4) . 1_556 ?
O3 Te1 O4 74.7(4) . 1_556 ?
O4 Te1 O4 147.5(7) . 1_556 ?
O1 Te1 U1 93.6(3) . . ?
O3 Te1 U1 34.48(9) . . ?
O4 Te1 U1 107.4(4) . . ?
O4 Te1 U1 40.7(4) 1_556 . ?
O1 Te1 U1 93.6(3) . 1_554 ?
O3 Te1 U1 34.48(9) . 1_554 ?
O4 Te1 U1 40.7(4) . 1_554 ?
O4 Te1 U1 107.4(4) 1_556 1_554 ?
U1 Te1 U1 66.83(2) . 1_554 ?
O1 Te1 Sr1 35.68(17) . . ?
O3 Te1 Sr1 87.6(3) . . ?
O4 Te1 Sr1 115.0(4) . . ?
O4 Te1 Sr1 53.0(4) 1_556 . ?
U1 Te1 Sr1 63.956(16) . . ?
U1 Te1 Sr1 98.52(3) 1_554 . ?
O1 Te1 Sr1 35.68(17) . 1_554 ?
O3 Te1 Sr1 87.6(3) . 1_554 ?
O4 Te1 Sr1 53.0(4) . 1_554 ?
O4 Te1 Sr1 115.0(4) 1_556 1_554 ?
U1 Te1 Sr1 98.52(3) . 1_554 ?
U1 Te1 Sr1 63.956(16) 1_554 1_554 ?
Sr1 Te1 Sr1 64.44(2) . 1_554 ?
Te1 O1 Sr1 119.0(4) . . ?
Te1 O1 Sr1 119.0(4) . 1_554 ?
Sr1 O1 Sr1 106.1(4) . 1_554 ?
U1 O2 Sr1 127.0(6) . 1_565 ?
Te1 O3 U1 118.0(3) . . ?
Te1 O3 U1 118.0(3) . 1_554 ?
U1 O3 U1 118.4(5) . 1_554 ?
Te1 O4 Te1 147.5(7) 1_554 . ?
Te1 O4 U1 105.8(4) 1_554 1_554 ?
Te1 O4 U1 105.8(4) . 1_554 ?
Te1 O4 Sr1 93.3(4) 1_554 1_554 ?
Te1 O4 Sr1 93.3(4) . 1_554 ?
U1 O4 Sr1 90.9(4) 1_554 1_554 ?
 
_refine_diff_density_max    2.216
_refine_diff_density_min   -2.497
_refine_diff_density_rms    0.541

_shelx_res_file
;

    Sr[(UO2)(TeO3)2].res created by SHELXL-2014/7


TITL exp_14391 in Pbam
CELL 0.71073  11.529883   7.893139   4.036077  90.0000  90.0000  90.0000
ZERR    2.00   0.001172   0.000865   0.000380   0.0000   0.0000   0.0000
LATT  1
SYMM -x,-y, z
SYMM -x+1/2, y+1/2,-z
SYMM  x+1/2,-y+1/2,-z
SFAC O Te U Sr
UNIT 16 4 2 2
ACTA

L.S. 4
BOND
FMAP 2
PLAN 20

WGHT    0.045600    0.117900
FVAR       1.59942
U1    3    0.500000    0.500000    0.500000    10.25000    0.01373    0.00544 =
         0.00517    0.00000    0.00000   -0.00062
SR1   4    0.500000    0.000000    0.500000    10.25000    0.02532    0.01050 =
         0.01090    0.00000    0.00000   -0.00218
TE1   2    0.289359    0.264431    0.000000    10.50000    0.01154    0.00630 =
         0.01122    0.00000    0.00000   -0.00184
O1    1    0.376905    0.068094    0.000000    10.50000    0.01605    0.01242 =
         0.01198    0.00000    0.00000    0.00501
O2    1    0.417756    0.697551    0.500000    10.50000    0.01116    0.00931 =
         0.02614    0.00000    0.00000   -0.00569
O3    1    0.403924    0.440780    0.000000    10.50000    0.01593    0.01565 =
         0.02023    0.00000    0.00000   -0.00205
O4    1    0.334761    0.298316   -0.500000    10.50000    0.01962    0.02910 =
         0.00655    0.00000    0.00000   -0.00271
HKLF 4

REM  exp_14391 in Pbam
REM R1 =  0.0393 for     379 Fo > 4sig(Fo)  and  0.0512 for all     445 data
REM     39 parameters refined using      0 restraints

END

WGHT      0.0451      0.1754

REM Highest difference peak  2.216,  deepest hole -2.497,  1-sigma level  0.541
Q1    1   0.4393  0.3103 -0.5000  10.50000  0.05    2.22
Q2    1   0.3765  0.2709  0.0000  10.50000  0.05    2.10
Q3    1   0.4262  0.5040  0.5000  10.50000  0.05    2.00
Q4    1   0.2189  0.2508  0.1137  11.00000  0.05    1.95
Q5    1   0.4335  0.5042  0.6064  11.00000  0.05    1.83
Q6    1   0.2868 -0.0246  0.0000  10.50000  0.05    1.73
Q7    1   0.1440  0.2791  0.0000  10.50000  0.05    1.63
Q8    1   0.4936  0.7440  0.5637  11.00000  0.05    1.55
Q9    1   0.3036  0.4993  0.0000  10.50000  0.05    1.50
Q10   1   0.3965  0.5486  0.0000  10.50000  0.05    1.50
Q11   1   0.1908  0.1300  0.0000  10.50000  0.05    1.46
Q12   1   0.3565  0.4136  0.0000  10.50000  0.05    1.45
Q13   1   0.2378  0.4338 -0.5000  10.50000  0.05    1.39
Q14   1   0.4350  0.0000  0.3707  11.00000  0.05    1.32
Q15   1   0.4415  0.7019  0.9013  11.00000  0.05    1.28
Q16   1   0.4174 -0.1989  0.0000  10.50000  0.05    1.26
Q17   1   0.3625  0.0525  0.2195  11.00000  0.05    1.26
Q18   1   0.4556  0.1933  0.5000  10.50000  0.05    1.24
Q19   1   0.3786  0.7235  0.7645  11.00000  0.05    1.22
Q20   1   0.3008  0.3996 -0.5000  10.50000  0.05    1.21
;
_shelx_res_checksum   16374

_shelx_hkl_file
;
  -7   0   0-62.5031 108.876   1
  -8   0   0 19927.0 873.753   1
  -9   0   0 72.6498 149.683   1
 -10   0   0 102672. 3100.22   1
 -11   0   0-123.042 178.660   1
 -12   0   0 1205.02 287.849   1
  -1   1   0 34185.9 1075.88   1
  -2   1   0 31456.7 1034.82   1
   3  -1   0 14790.0 592.241   1
  -3   1   0 15013.6 639.430   1
  -4   1   0 64708.5 1901.50   1
   4  -1   0 66806.2 1833.33   1
  -5   1   0 15337.5 714.561   1
  -6   1   0 36656.6 1319.20   1
  -7   1   0 4081.52 398.437   1
  -8   1   0 21169.5 1017.55   1
  -9   1   0 10335.5 726.005   1
 -10   1   0 10041.0 741.594   1
 -11   1   0 9046.79 749.396   1
 -11  -1   0 9869.58 656.291   1
 -12   1   0 259.098 218.465   1
 -12  -1   0 429.180 176.347   1
   0   2   0 3151.09 440.832   1
  -1   2   0 2527.76 405.097   1
  -2   2   0 323031. 8041.48   1
  -3   2   0 4030.56 420.948   1
   3  -2   0 3551.13 346.160   1
   4  -2   0 19912.5 863.114   1
  -4   2   0 18964.9 961.975   1
  -5   2   0 42.3308 203.822   1
  -6   2   0 65138.7 2226.26   1
  -7   2   0 48.8954 191.487   1
  -8   2   0 88502.3 2936.57   1
  -9   2   0 417.709 277.695   1
 -10   2   0 4937.24 592.145   1
 -11   2   0-38.6915 206.230   1
 -12   2   0 60766.7 2552.91   1
   0   3   0-527.772 429.124   1
  -1   3   0 7678.94 761.960   1
  -2   3   0 3544.92 519.749   1
  -3   3   0 37123.5 1622.30   1
  -4   3   0 56288.3 2165.96   1
  -5   3   0 3385.93 533.399   1
  -6   3   0 51161.8 2088.41   1
  -7   3   0 21543.6 1302.45   1
  -8   3   0 15382.7 1112.12   1
  -9   3   0 4045.39 589.767   1
 -10   3   0 5972.19 746.543   1
 -11   3   0 8766.19 912.976   1
 -12   3   0 554.857 329.426   1
   0   4   0 301194. 8248.34   1
  -1   4   0 9161.69 924.096   1
  -2   4   0 7723.92 887.408   1
  -3   4   0 8031.47 859.330   1
  -4   4   0 127097. 4203.27   1
  -5   4   0-356.549 369.825   1
  -6   4   0 39337.2 1964.40   1
  -7   4   0 1002.18 393.060   1
  -8   4   0 13087.4 1117.71   1
  -9   4   0-200.356 321.603   1
 -10   4   0 66531.3 2913.91   1
 -11   4   0 1451.42 434.578   1
 -12   4   0 624.001 349.517   1
   0   5   0 420.970 549.136   1
  -1   5   0 30515.9 1859.67   1
  -2   5   0 19281.0 1508.39   1
  -3   5   0 1615.38 634.089   1
  -4   5   0 19165.8 1488.03   1
  -5   5   0 28810.7 1800.60   1
  -6   5   0 18119.9 1445.55   1
  -7   5   0 1069.81 516.559   1
  -8   5   0 16361.4 1380.28   1
  -9   5   0 14989.8 1336.74   1
 -10   5   0 7337.08 971.927   1
 -11   5   0 2232.54 627.058   1
 -12   5   0 743.680 445.643   1
   0   6   0 2295.84 741.700   1
  -1   6   0 11634.9 1281.91   1
  -2   6   0 141431. 5097.46   1
  -3   6   0 7185.45 1058.69   1
  -4   6   0 22910.9 1786.48   1
  -5   6   0 123.802 607.974   1
  -6   6   0 37942.2 2380.58   1
  -7   6   0-378.484 511.562   1
  -8   6   0 34584.5 2282.46   1
  -9   6   0 1748.58 586.226   1
 -10   6   0 1025.69 496.527   1
 -11   6   0 1321.55 608.522   1
 -12   6   0 44258.8 2771.16   1
  -1   7   0 2968.56 798.237   1
  -2   7   0 3543.74 865.083   1
  -3   7   0 22282.8 1884.21   1
  -4   7   0 8015.07 1178.33   1
  -5   7   0 1179.21 715.036   1
  -6   7   0 14802.6 1546.19   1
  -7   7   0 34802.8 2433.91   1
  -8   7   0 11378.2 1399.94   1
  -9   7   0 939.144 596.419   1
 -10   7   0 1223.54 615.696   1
 -11   7   0 6767.54 1148.89   1
  -2   8   0 5095.31 1015.88   1
  -3   8   0 5563.27 1092.22   1
  -4   8   0 62374.9 3490.74   1
  -5   8   0 1839.24 734.479   1
  -6   8   0 26644.1 2280.56   1
  -7   8   0 532.933 548.560   1
  -8   8   0 9562.39 1386.39   1
  -9   8   0 1159.46 566.187   1
 -10   8   0 30855.6 2529.80   1
  -3   9   0-817.561 669.751   1
  -4   9   0 1864.09 764.002   1
  -5   9   0 25310.2 2300.51   1
  -6   9   0 5859.42 1111.36   1
  -6   0   1 76822.8 2033.95   1
  -7   0   1-7.27069 89.4033   1
  -8   0   1 56274.6 1701.81   1
  -9   0  -1 137.684 190.766   1
  -9   0   1-21.1820 121.672   1
 -10   0  -1 1577.86 310.772   1
 -11   0  -1 53.6017 196.814   1
 -12   0  -1 96148.6 3306.51   1
 -13   0  -1 82.3108 190.567   1
 -14   0  -1 860.914 303.202   1
   0   1  -1 209.322 137.728   1
   0  -1   1-3.41191 73.1584   1
  -1   1  -1 21707.6 793.593   1
  -1  -1   1 20087.1 690.447   1
   1   1  -1 22031.3 742.595   1
   2   1  -1 24585.5 788.088   1
   2  -1  -1 24115.1 867.820   1
  -2   1  -1 24198.6 910.561   1
  -2  -1   1 23631.8 738.002   1
  -3  -1   1 12668.2 456.498   1
  -3   1  -1 12997.3 651.203   1
   3  -1  -1 12646.2 530.117   1
   4  -1  -1 18220.3 634.291   1
  -4   1  -1 18118.8 829.702   1
  -4   1   1 19054.6 797.862   1
  -4  -1   1 17914.5 626.013   1
  -5   1   1 10119.6 572.832   1
   5  -1  -1 9192.77 388.896   1
  -5  -1   1 9331.69 469.940   1
  -5   1  -1 9840.11 609.983   1
  -6   1  -1 35408.4 1385.29   1
  -6   1   1 37196.6 1307.57   1
  -7   1   1 18856.1 881.923   1
  -7   1  -1 16962.5 931.061   1
  -8   1   1 39755.5 1494.05   1
  -8   1  -1 38658.0 1619.66   1
  -8  -1   1 39837.1 1193.17   1
  -9   1  -1 5898.01 591.059   1
  -9  -1   1 5667.22 366.435   1
  -9   1   1 6455.60 533.198   1
 -10   1  -1 9622.65 780.258   1
 -11   1  -1 5156.26 616.568   1
 -12   1  -1 238.067 214.679   1
 -12  -1  -1 279.737 182.392   1
 -13  -1  -1 4014.85 519.791   1
 -13   1  -1 4762.40 648.720   1
 -14   1  -1 582.410 303.775   1
   0  -2   1 209829. 5430.96   1
   0   2  -1 218889. 5491.79   1
   1   2  -1 1410.54 271.741   1
   1  -2  -1 2051.13 320.415   1
  -1   2  -1 1263.30 264.096   1
  -1  -2   1 927.338 192.328   1
  -2   2  -1 5001.84 463.931   1
   2   2  -1 5259.94 442.451   1
   2  -2  -1 4249.06 423.418   1
  -2  -2   1 5326.17 416.995   1
   3  -2  -1 4.73292 133.884   1
  -3  -2   1 149.512 141.027   1
   3   2  -1 154.352 190.681   1
  -3   2  -1 112.048 212.686   1
  -4   2  -1 200728. 5233.84   1
   4  -2  -1 193172. 5024.98   1
  -4  -2   1 195671. 5098.17   1
  -4   2   1 193463. 5309.52   1
   5  -2  -1 3070.00 292.779   1
  -5   2   1 2682.44 425.116   1
  -5   2  -1 2219.45 375.805   1
  -5  -2   1 2591.59 332.889   1
   6  -2  -1 53296.1 1638.25   1
  -6  -2   1 49483.8 1851.30   1
  -6   2   1 54750.9 2019.75   1
  -6   2  -1 55635.5 2004.13   1
  -7   2   1 312.939 245.488   1
  -7   2  -1-173.117 231.107   1
   7  -2  -1 103.469 84.1746   1
  -7  -2   1 252.931 205.477   1
  -8   2  -1 18665.0 1095.63   1
  -8  -2   1 16383.4 966.676   1
  -8   2   1 17829.6 1053.30   1
  -9   2  -1 1410.16 347.914   1
  -9   2   1 1324.64 338.975   1
 -10   2  -1 74585.3 2761.31   1
 -10   2   1 70081.1 2646.03   1
 -11   2  -1 270.009 233.867   1
 -12   2  -1-118.872 266.042   1
 -13   2  -1 239.925 237.824   1
 -14   2  -1 46236.4 2368.73   1
   0   3  -1-360.827 342.133   1
   1   3  -1 9131.50 703.177   1
  -1   3  -1 10203.9 766.020   1
  -2  -3   1 3200.03 404.669   1
  -2   3  -1 3006.06 444.681   1
   2   3  -1 3162.66 463.415   1
  -3   3   1 10929.9 942.448   1
   3   3  -1 11163.0 760.204   1
  -3  -3   1 9481.51 722.580   1
  -3   3  -1 8961.58 760.493   1
  -4   3  -1 30183.0 1458.00   1
  -4  -3   1 28760.4 1380.02   1
  -4   3   1 31522.1 1631.56   1
  -5   3  -1 28629.1 1444.35   1
  -5   3   1 29285.3 1576.72   1
  -5  -3   1 27363.8 1382.70   1
  -6  -3   1 43208.2 1912.73   1
  -6   3  -1 45141.1 1944.59   1
  -7   3  -1 3488.71 529.761   1
  -7   3   1 3347.76 603.569   1
  -8   3  -1 23099.0 1394.94   1
  -8   3   1 22471.7 1398.00   1
  -9   3  -1 17075.1 1190.80   1
  -9   3   1 14296.7 1139.52   1
 -10   3   1 6482.23 790.897   1
 -10   3  -1 6140.89 755.859   1
 -11   3  -1 1858.76 475.725   1
 -12   3  -1-119.101 314.609   1
 -13   3  -1 3002.16 600.698   1
 -14   3  -1 1002.28 399.341   1
   0   4  -1 5643.82 692.627   1
  -1   4  -1 5849.46 688.516   1
   1   4  -1 7709.22 813.554   1
  -2   4  -1 210420. 6021.63   1
   2   4  -1 211217. 5991.67   1
   3   4  -1 1889.49 439.385   1
  -3   4  -1 1239.07 463.268   1
  -3   4   1 1914.53 575.922   1
  -4   4   1 17853.7 1327.73   1
  -4   4  -1 15994.4 1162.11   1
  -5   4  -1 1052.12 458.489   1
  -5   4   1-43.6467 418.376   1
  -6   4   1 53925.7 2519.34   1
  -6   4  -1 51557.6 2305.43   1
  -7   4   1-179.235 394.694   1
  -7   4  -1 402.812 396.758   1
  -8   4   1 64285.4 2851.35   1
  -8   4  -1 57315.3 2617.00   1
  -9   4  -1 243.671 312.927   1
  -9   4   1 520.234 334.853   1
 -10   4   1 3049.52 634.485   1
 -10   4  -1 3494.00 640.548   1
 -11   4  -1 2602.91 600.710   1
 -12   4  -1 60708.3 2965.71   1
 -13   4  -1 2159.45 625.961   1
 -14   4  -1 559.784 394.850   1
   0   5  -1 265.946 459.444   1
   1   5  -1 14508.9 1197.20   1
  -1   5  -1 13706.9 1177.25   1
   2   5  -1 14724.0 1155.56   1
  -2   5  -1 14129.8 1176.17   1
  -3   5  -1 21483.0 1460.59   1
  -4   5   1 20789.1 1579.21   1
  -4   5  -1 18193.7 1349.59   1
  -5   5  -1-172.724 414.157   1
  -5   5   1 152.865 481.703   1
  -6   5   1 18753.5 1609.69   1
  -6   5  -1 18533.5 1384.75   1
  -7   5   1 21029.4 1664.98   1
  -7   5  -1 20982.4 1556.03   1
  -8   5   1 18081.5 1583.31   1
  -8   5  -1 17504.7 1406.80   1
  -9   5  -1 98.5128 299.260   1
  -9   5   1 1360.71 529.126   1
 -10   5  -1 4991.47 805.988   1
 -10   5   1 7161.33 1016.13   1
 -11   5  -1 11710.2 1268.46   1
 -12   5  -1-122.686 329.732   1
 -13   5  -1 7048.74 1032.30   1
   0   6  -1 184000. 6011.97   1
   1   6  -1 8380.39 1028.57   1
  -1   6  -1 8579.40 1106.52   1
   2   6  -1 7290.95 951.884   1
  -2   6  -1 9096.06 1071.44   1
  -3   6  -1 3795.18 755.721   1
  -4   6  -1 65613.4 3052.68   1
  -5   6  -1 1121.36 449.256   1
  -5   6   1 2778.41 739.483   1
  -6   6  -1 24952.1 1783.19   1
  -6   6   1 28661.8 2065.01   1
  -7   6  -1-146.864 367.891   1
  -7   6   1-75.4822 432.847   1
  -8   6  -1 10269.2 1177.53   1
  -8   6   1 13120.8 1440.83   1
  -9   6  -1 3545.92 741.833   1
  -9   6   1 2487.11 701.937   1
 -10   6  -1 41641.0 2526.41   1
 -11   6  -1 3560.52 768.797   1
 -12   6  -1 419.183 445.082   1
   0   7  -1 81.6062 493.441   1
   1   7  -1 10407.4 1201.48   1
  -1   7  -1 10586.2 1237.72   1
  -2   7  -1 3183.52 850.899   1
  -3   7  -1 2262.36 790.360   1
  -4   7  -1 10291.9 1250.99   1
  -5   7  -1 28311.7 2099.26   1
  -6   7   1 11390.6 1416.66   1
  -6   7  -1 12380.8 1376.20   1
  -7   7   1-44.6609 604.427   1
  -7   7  -1 917.896 587.386   1
  -8   7   1 6678.83 1133.45   1
  -8   7  -1 6366.27 1038.92   1
  -9   7   1 17737.5 1812.57   1
  -9   7  -1 15906.3 1643.73   1
 -10   7  -1 2776.04 741.905   1
   0   8  -1 5276.98 978.461   1
   1   8  -1 6594.44 1055.72   1
  -1   8  -1 7805.31 1143.86   1
  -2   8  -1 75861.0 3773.10   1
  -3   8  -1 4130.33 944.221   1
  -4   8  -1 9650.60 1348.03   1
  -5   8  -1 182.994 486.494   1
  -6   8  -1 23607.2 2091.39   1
  -7   8  -1-288.703 506.275   1
  -8   8   1 33339.1 2601.18   1
  -8   8  -1 33787.4 2535.12   1
  -9   8   1 1831.79 746.594   1
   0   9  -1-390.446 434.625   1
  -1   9  -1 2536.10 824.376   1
  -2   9  -1 1944.01 777.417   1
  -3   9  -1 21552.6 2039.50   1
  -4   9  -1 4615.67 986.916   1
  -5   9  -1 161.412 488.171   1
   3   0  -2-7.55109 57.3420   1
  -9   0  -2-204.177 230.745   1
 -10   0  -2 78943.8 2844.24   1
 -11   0  -2-43.2097 194.767   1
 -12   0  -2 1705.92 401.512   1
 -13   0  -2-211.412 254.306   1
 -14   0  -2 39347.4 2127.11   1
   0   1  -2-304.486 163.253   1
   1   1  -2 19169.8 801.026   1
  -1   1  -2 19134.9 859.235   1
   2   1  -2 16399.9 676.032   1
  -2   1  -2 14938.9 769.861   1
  -3   1  -2 10749.6 663.478   1
   3   1  -2 10233.7 491.446   1
   4  -1  -2 35027.6 1170.55   1
   4   1  -2 35582.9 1039.66   1
   5  -1  -2 10603.8 407.772   1
  -5   1  -2 12832.7 784.627   1
  -6   1  -2 28141.0 1313.83   1
  -7   1  -2 3422.99 482.460   1
  -8   1  -2 16622.4 1044.43   1
  -9   1  -2 8366.00 776.414   1
 -10   1  -2 8438.12 817.829   1
 -11   1  -2 7318.46 780.578   1
 -12  -1  -2-42.9570 200.404   1
 -12   1  -2 379.328 330.219   1
 -13  -1  -2 5415.08 683.265   1
 -13   1  -2 4593.39 692.445   1
 -14  -1  -2 1223.99 372.266   1
 -14   1  -2 1175.71 449.639   1
   0   2  -2 2026.57 313.002   1
  -1   2  -2 1987.17 326.669   1
   1   2  -2 1621.37 279.142   1
  -2   2  -2 201228. 5382.47   1
   2   2  -2 199426. 5225.96   1
   3   2  -2 1452.25 242.287   1
   3  -2  -2 1722.63 285.375   1
  -3   2  -2 966.082 272.349   1
  -4   2  -2 16014.4 956.013   1
   4   2  -2 15001.1 694.887   1
   4  -2  -2 12583.6 733.780   1
  -5   2  -2-159.804 227.172   1
   5  -2  -2 124.278 96.0517   1
   6  -2  -2 42138.0 1345.37   1
  -6   2  -2 44918.0 1881.44   1
  -7   2  -2-11.9786 269.933   1
  -8   2  -2 69924.8 2686.32   1
  -9   2  -2 209.327 254.040   1
 -10   2  -2 4021.22 621.578   1
 -11   2  -2 388.275 272.275   1
 -12   2  -2 48161.4 2390.85   1
 -13   2  -2 389.004 280.404   1
 -14  -2  -2 18.4427 184.886   1
   0   3  -2 443.798 280.161   1
   1   3  -2 5524.93 551.501   1
  -1   3  -2 5711.65 607.946   1
  -2   3  -2 4105.79 517.938   1
   2   3  -2 3440.51 460.327   1
  -3   3  -2 25154.3 1326.49   1
   3   3  -2 24945.5 1209.33   1
  -4   3  -2 35348.9 1639.47   1
  -4  -3   2 31653.9 1247.63   1
   4   3  -2 35643.6 1431.96   1
  -5   3  -2 2522.18 478.415   1
  -5  -3   2 2442.29 275.993   1
  -6   3  -2 32465.1 1672.99   1
  -7   3  -2 19986.7 1304.13   1
  -8   3  -2 11638.7 1019.77   1
  -9   3  -2 2790.41 551.325   1
 -10   3  -2 6196.65 800.635   1
 -11   3  -2 7318.73 899.512   1
 -12   3  -2 1805.45 493.799   1
 -13   3  -2 4519.00 751.508   1
   0   4  -2 182911. 5366.43   1
   1   4  -2 4830.42 598.996   1
  -1   4  -2 6559.84 717.606   1
  -2   4  -2 5537.58 687.433   1
   2   4  -2 5943.48 683.166   1
  -3   4  -2 3693.50 598.456   1
   3   4  -2 4910.41 609.581   1
  -4   4  -2 94477.4 3443.91   1
   4   4  -2 96003.1 3179.28   1
  -5   4  -2 0.91279 334.939   1
  -6   4  -2 30900.2 1745.80   1
  -7   4  -2 122.889 303.432   1
  -8   4  -2 11565.9 1089.78   1
  -9   4  -2 578.715 371.715   1
 -10   4  -2 54134.8 2714.20   1
 -11   4  -2 2219.04 597.827   1
 -12   4  -2 1212.74 465.969   1
   0   5  -2 594.821 395.943   1
   1   5  -2 19070.5 1343.90   1
  -1   5  -2 19520.4 1372.45   1
   2   5  -2 11586.6 1052.06   1
  -2   5  -2 11698.6 1064.17   1
  -3   5  -2 1005.53 458.910   1
   3   5  -2 975.254 427.202   1
   4   5  -2 14260.0 1111.38   1
  -4   5  -2 15384.3 1290.45   1
  -5   5  -2 21835.8 1569.43   1
  -6   5  -2 13151.8 1242.61   1
  -7   5  -2 532.866 367.748   1
  -8   5  -2 13258.0 1287.17   1
  -9   5  -2 12151.5 1253.32   1
 -10   5  -2 4738.76 821.044   1
 -11   5  -2 3410.04 729.606   1
   0   6  -2 2342.42 591.487   1
   1   6  -2 9706.84 1090.31   1
  -1   6  -2 7790.78 960.741   1
   2   6  -2 100635. 3860.57   1
  -2   6  -2 100678. 3929.90   1
  -3   6  -2 5128.81 791.605   1
   3   6  -2 4904.69 767.321   1
  -4   6  -2 15865.4 1386.63   1
  -5   6  -2 223.401 366.838   1
  -6   6  -2 31322.6 2070.45   1
  -7   6  -2 253.295 417.133   1
  -8   6  -2 29526.8 2079.78   1
  -9   6  -2 1155.94 486.915   1
 -10   6  -2 3968.56 786.432   1
   0   7  -2 1376.68 601.484   1
   1   7  -2 4076.61 750.379   1
  -1   7  -2 2742.79 728.578   1
   2   7  -2 2507.12 646.514   1
  -2   7  -2 2691.47 626.997   1
   3   7  -2 18814.8 1545.74   1
  -3   7  -2 19288.0 1671.82   1
  -4   7  -2 8731.98 1154.02   1
  -5   7  -2-180.151 477.287   1
  -6   7  -2 12634.9 1385.84   1
  -7   7  -2 24037.5 1954.19   1
  -8   7  -2 7649.39 1119.96   1
   0   8  -2 54156.4 3069.66   1
   1   8  -2 7893.90 1094.10   1
  -1   8  -2 7266.38 1150.86   1
   2   8  -2 5209.46 918.059   1
  -2   8  -2 4277.22 900.269   1
  -3   8  -2 4758.78 958.065   1
  -4   8  -2 48985.3 3008.68   1
  -5   8  -2-18.5460 436.112   1
  -6   8  -2 25720.9 2164.40   1
   0   9  -2-647.390 412.832   1
   1   9  -2 6973.39 1149.95   1
  -1   9  -2 6916.97 1154.79   1
  -2   9  -2 993.420 528.698   1
   2   0  -3 132699. 3556.97   1
   3   0  -3 79.0575 112.796   1
   4   0  -3 17032.8 680.427   1
  -8   0  -3 39904.2 1894.33   1
  -9   0  -3 91.6545 236.235   1
 -10   0  -3 1530.70 388.950   1
 -11   0  -3 494.149 334.756   1
   0   1  -3-35.3749 172.882   1
   1   1  -3 10936.5 691.798   1
  -1   1  -3 10984.2 745.754   1
   2   1  -3 9285.87 599.120   1
  -2   1  -3 8654.25 683.318   1
   3   1  -3 9771.35 586.788   1
  -3   1  -3 10451.2 781.050   1
  -4   1  -3 12928.5 909.202   1
   4   1  -3 12540.7 610.241   1
  -5   1  -3 6798.43 677.872   1
  -6   1  -3 21087.9 1258.11   1
  -7   1  -3 12584.5 996.413   1
  -8   1  -3 22313.4 1415.79   1
  -9   1  -3 4436.53 637.606   1
 -10   1  -3 5318.40 726.057   1
 -11   1  -3 4391.28 675.643   1
 -11  -1  -3 5145.64 672.083   1
   0   2  -3 114731. 3513.81   1
   1   2  -3 442.175 242.826   1
  -1   2  -3 319.990 234.083   1
   2   2  -3 4135.80 459.708   1
  -2   2  -3 5066.23 564.755   1
   3   2  -3 85.8037 154.699   1
  -3   2  -3 16.4492 258.909   1
  -4   2  -3 96104.5 3369.01   1
   4   2  -3 102673. 2902.81   1
  -5   2  -3 880.423 342.427   1
  -6   2  -3 31680.5 1701.39   1
  -7   2  -3-56.7087 252.845   1
  -8   2  -3 13235.8 1132.02   1
  -9   2  -3 74.7434 270.935   1
 -10   2  -3 50085.2 2493.12   1
 -11   2  -3 201.054 276.120   1
   0   3  -3-267.390 311.624   1
  -1   3  -3 7645.55 752.494   1
   1   3  -3 8234.76 745.870   1
  -2   3  -3 1928.80 456.238   1
   2   3  -3 2449.63 410.414   1
  -3   3  -3 5319.90 659.061   1
   3   3  -3 6246.83 598.209   1
  -4   3  -3 15930.3 1171.79   1
   4   3  -3 15982.0 955.810   1
  -5   3  -3 18231.5 1259.03   1
  -6   3  -3 23299.0 1497.10   1
  -7   3  -3 2984.02 584.451   1
  -8   3  -3 14755.7 1246.75   1
  -9   3  -3 10323.9 1053.99   1
 -10   3  -3 3608.21 684.403   1
   0   4  -3 4217.77 634.518   1
   1   4  -3 2711.33 497.530   1
  -1   4  -3 2812.92 517.391   1
  -2   4  -3 105197. 3820.30   1
   2   4  -3 109911. 3646.59   1
  -3   4  -3 1042.30 369.583   1
   3   4  -3 1382.66 375.019   1
  -4   4  -3 12161.7 1099.89   1
  -5   4  -3 590.368 299.810   1
  -6   4  -3 33484.6 1984.94   1
  -7   4  -3 116.091 376.648   1
  -8   4  -3 39282.3 2284.51   1
  -9   4  -3 901.974 435.595   1
 -10   4  -3 2214.20 594.862   1
   0   5  -3-749.794 454.223   1
   1   5  -3 8063.27 902.358   1
  -1   5  -3 8383.21 929.781   1
  -2   5  -3 5727.06 819.622   1
   2   5  -3 6168.82 765.208   1
   3   5  -3 15419.4 1212.70   1
  -3   5  -3 14087.9 1264.40   1
  -4   5  -3 9873.08 1069.61   1
  -5   5  -3 1225.94 501.239   1
  -6   5  -3 9890.21 1145.98   1
  -7   5  -3 13888.1 1374.87   1
  -8   5  -3 10580.8 1227.52   1
  -9   5  -3 710.901 415.071   1
   0   6  -3 99001.0 3965.53   1
  -1   6  -3 4297.00 729.190   1
   1   6  -3 4887.69 788.954   1
  -2   6  -3 7253.20 951.834   1
   2   6  -3 6025.44 856.106   1
  -3   6  -3 968.642 423.466   1
   3   6  -3 658.316 399.124   1
  -4   6  -3 42497.2 2485.08   1
  -5   6  -3 1939.64 593.780   1
  -6   6  -3 21052.9 1769.51   1
  -7   6  -3 910.812 530.117   1
   0   7  -3-15.0455 345.847   1
   1   7  -3 6358.35 981.949   1
  -1   7  -3 6233.76 927.743   1
   2   7  -3 2999.66 654.841   1
  -2   7  -3 2554.96 663.561   1
  -3   7  -3 1285.90 561.359   1
  -4   7  -3 8018.57 1120.78   1
  -5   7  -3 16060.2 1589.73   1
   0   8  -3 3708.80 841.551   1
   1   8  -3 4697.59 870.166   1
  -1   8  -3 5516.81 1012.65   1
   2   8  -3 45427.5 2744.73   1
  -2   8  -3 49725.2 3015.39   1
  -3   8  -3 1446.26 578.762   1
   0   0  -4 133302. 4015.17   1
  -1   0  -4 242.391 217.483   1
   1   0  -4 235.900 183.761   1
  -2   0  -4 3250.39 478.051   1
  -3   0  -4 320.693 218.260   1
  -4   0  -4 44213.9 2035.12   1
  -5   0  -4-57.1293 251.767   1
  -6   0  -4 19301.5 1329.58   1
  -7   0  -4-58.9122 222.781   1
  -8   0  -4 10338.6 1024.87   1
   0   1  -4 298.150 213.888   1
   1   1  -4 8867.31 740.989   1
  -1   1  -4 11866.2 911.273   1
  -2   1  -4 5270.78 644.874   1
  -3   1  -4 6709.91 755.221   1
  -4   1  -4 14917.7 1152.78   1
  -5   1  -4 7482.63 828.009   1
  -6   1  -4 12822.0 1136.23   1
  -7   1  -4 3329.53 630.548   1
  -8   1  -4 8071.87 959.333   1
   0   2  -4 2600.92 462.863   1
   1   2  -4 654.007 286.646   1
  -1   2  -4 750.598 312.602   1
  -2   2  -4 81531.8 3108.40   1
  -3   2  -4 728.801 304.870   1
  -4   2  -4 8477.94 897.857   1
  -5   2  -4 51.1350 268.356   1
  -6   2  -4 25232.7 1679.78   1
  -7   2  -4-244.879 354.427   1
  -8   2  -4 39049.4 2259.29   1
   0   3  -4-61.4628 232.732   1
  -1   3  -4 3250.85 588.599   1
   1   3  -4 4260.67 593.928   1
  -2   3  -4 1846.71 506.098   1
  -3   3  -4 13014.7 1153.58   1
  -4   3  -4 12739.3 1197.25   1
  -5   3  -4 2624.72 558.262   1
  -6   3  -4 15158.3 1358.96   1
  -7   3  -4 8846.61 1075.64   1
   0   4  -4 83592.4 3369.39   1
   1   4  -4 1840.03 455.309   1
  -1   4  -4 3293.57 612.388   1
  -2   4  -4 4591.38 729.626   1
  -3   4  -4 612.988 393.848   1
  -4   4  -4 43578.3 2432.03   1
  -5   4  -4 117.656 296.340   1
  -6   4  -4 17045.9 1505.37   1
   0   5  -4-126.219 316.364   1
  -1   5  -4 9904.52 1094.39   1
  -2   5  -4 3832.41 735.231   1
  -3   5  -4 987.276 438.998   1
  -4   5  -4 7620.20 1042.59   1
  -5   5  -4 11742.6 1321.40   1
   0   6  -4 1980.37 559.560   1
  -1   6  -4 2751.45 661.722   1
  -2   6  -4 50578.1 2827.30   1
  -3   6  -4 1909.67 557.891   1
  -4   6  -4 10005.6 1256.01   1
  -1   7  -4 2441.37 673.925   1
  -2   0  -5 52250.7 2470.97   1
  -3   0  -5 364.954 287.586   1
  -4   0  -5 10471.0 1081.27   1
  -5   0  -5-474.208 360.251   1
  -2  -1  -5 2089.63 448.880   1
  -2   1  -5 2488.24 537.172   1
  -3   1  -5 6307.21 844.069   1
  -3  -1  -5 5477.76 719.239   1
  -4   1  -5 4361.23 736.189   1
  -4  -1  -5 4426.99 684.315   1
  -5   1  -5 2552.76 602.674   1
  -3   2  -5 871.060 416.234   1
  -4   2  -5 42673.9 2430.10   1
  -3   3  -5 3665.39 710.661   1
  -4   3  -5 6042.01 911.958   1
  -3   4  -5-52.0709 401.181   1
   0   0   0    0.00    0.00   0

TITL exp_14391 in Pbam
REM Pbam (#55, found as Pmcb in -cba setting)
CELL 0.71073  11.529883   7.893139   4.036077  90.0000  90.0000  90.0000
ZERR    2.00   0.001172   0.000865   0.000380   0.0000   0.0000   0.0000
LATT  1
SYMM -x,-y, z
SYMM -x+1/2, y+1/2,-z
SYMM  x+1/2,-y+1/2,-z
SFAC C H N O
UNIT 22.00 20.00 2.00 2.00
TREF
HKLF 4
END
;
_shelx_hkl_checksum   42367
