# Supplementary material for: Understanding of the structural chemistry in the uranium oxo-tellurium system under HT/HP conditions
Source: Front Chem. 2023 Mar 10;11:1152113. doi: 10.3389/fchem.2023.1152113 (PMC10037309; doi:10.3389/fchem.2023.1152113)
Supplement: Supplementary file 1 [file DataSheet2.zip › CIF and chceckcif/Sr[UO2)(TeO5)].cif]

 
data_Sr[UO2)(TeO5)]
 
_audit_creation_method            'SHELXL-2014/7'
_shelx_SHELXL_version_number      '2014/7'
_chemical_name_systematic         ?
_chemical_name_common             ?
_chemical_melting_point           ?
_chemical_formula_moiety          ?
_chemical_formula_sum
 'O7 Sr Te U' 
_chemical_formula_weight          565.25

loop_
 _atom_type_symbol
 _atom_type_description
 _atom_type_scat_dispersion_real
 _atom_type_scat_dispersion_imag
 _atom_type_scat_source
 'O'  'O'   0.0106   0.0060
 'International Tables Vol C Tables 4.2.6.8 and 6.1.1.4'
 'Te'  'Te'  -0.5308   1.6751
 'International Tables Vol C Tables 4.2.6.8 and 6.1.1.4'
 'Sr'  'Sr'  -1.5307   3.2498
 'International Tables Vol C Tables 4.2.6.8 and 6.1.1.4'
 'U'  'U'  -9.6767   9.6646
 'International Tables Vol C Tables 4.2.6.8 and 6.1.1.4'
 
_space_group_crystal_system       orthorhombic
_space_group_IT_number            55
_space_group_name_H-M_alt         'P b a m'
_space_group_name_Hall            '-P 2 2ab'
 
_shelx_space_group_comment
;
The symmetry employed for this shelxl refinement is uniquely defined
by the following loop, which should always be used as a source of
symmetry information in preference to the above space-group names.
They are only intended as comments.
;
 
loop_
 _space_group_symop_operation_xyz
 'x, y, z'
 '-x, -y, z'
 '-x+1/2, y+1/2, -z'
 'x+1/2, -y+1/2, -z'
 '-x, -y, -z'
 'x, y, -z'
 'x-1/2, -y-1/2, z'
 '-x-1/2, y-1/2, z'
 
_cell_length_a                    12.5377(2)
_cell_length_b                    12.4599(2)
_cell_length_c                    7.57807(16)
_cell_angle_alpha                 90
_cell_angle_beta                  90
_cell_angle_gamma                 90
_cell_volume                      1183.83(4)
_cell_formula_units_Z             8
_cell_measurement_temperature     293(2)
_cell_measurement_reflns_used     965
_cell_measurement_theta_min       3.0221
_cell_measurement_theta_max       29.0371
 
_exptl_crystal_description        block
_exptl_crystal_colour             yellow
_exptl_crystal_density_meas       ?
_exptl_crystal_density_method     ?
_exptl_crystal_density_diffrn     6.343          
_exptl_crystal_F_000              1904
_exptl_transmission_factor_min    ?
_exptl_transmission_factor_max    ?
_exptl_crystal_size_max           ?
_exptl_crystal_size_mid           ?
_exptl_crystal_size_min           ?
_exptl_absorpt_coefficient_mu     41.146
_shelx_estimated_absorpt_T_min    ?
_shelx_estimated_absorpt_T_max    ?
_exptl_absorpt_correction_type    multi-scan
_exptl_absorpt_correction_T_min   0.85
_exptl_absorpt_correction_T_max   1
_exptl_absorpt_process_details    ?
_exptl_absorpt_special_details    ?
_diffrn_ambient_temperature       293(2)
_diffrn_radiation_wavelength      0.71073
_diffrn_radiation_type            MoK\a
_diffrn_source                    ?
_diffrn_measurement_device_type   'SuperNova, Dual, Cu at zero, Eos'
_diffrn_measurement_method        ?
_diffrn_detector_area_resol_mean  ?
_diffrn_reflns_number             10325
_diffrn_reflns_av_unetI/netI      0.0177
_diffrn_reflns_av_R_equivalents   0.0320
_diffrn_reflns_limit_h_min        -15
_diffrn_reflns_limit_h_max        16
_diffrn_reflns_limit_k_min        -15
_diffrn_reflns_limit_k_max        15
_diffrn_reflns_limit_l_min        -9
_diffrn_reflns_limit_l_max        9
_diffrn_reflns_theta_min          2.688
_diffrn_reflns_theta_max          27.096
_diffrn_reflns_theta_full         25.242
_diffrn_measured_fraction_theta_max   0.999
_diffrn_measured_fraction_theta_full  0.999
_diffrn_reflns_Laue_measured_fraction_max    0.999
_diffrn_reflns_Laue_measured_fraction_full   0.999
_diffrn_reflns_point_group_measured_fraction_max   0.999
_diffrn_reflns_point_group_measured_fraction_full  0.999
_reflns_number_total              1403
_reflns_number_gt                 1345
_reflns_threshold_expression      'I > 2\s(I)'
_reflns_Friedel_coverage          0.000
_reflns_Friedel_fraction_max      .
_reflns_Friedel_fraction_full     .
 
_reflns_special_details
;
 Reflections were merged by SHELXL according to the crystal
 class for the calculation of statistics and refinement.
 
 _reflns_Friedel_fraction is defined as the number of unique
 Friedel pairs measured divided by the number that would be
 possible theoretically, ignoring centric projections and
 systematic absences.
;
 
_computing_data_collection        ?
_computing_cell_refinement        ?
_computing_data_reduction         ?
_computing_structure_solution     ?
_computing_structure_refinement 'SHELXL-2014/7 (Sheldrick, 2014)'
_computing_molecular_graphics     ?
_computing_publication_material   ?
_refine_special_details           ?
_refine_ls_structure_factor_coef  Fsqd
_refine_ls_matrix_type            full
_refine_ls_weighting_scheme       calc
_refine_ls_weighting_details
'w=1/[\s^2^(Fo^2^)+(0.0307P)^2^+19.1425P] where P=(Fo^2^+2Fc^2^)/3'
_atom_sites_solution_primary      ?
_atom_sites_solution_secondary    ?
_atom_sites_solution_hydrogens    .
_refine_ls_hydrogen_treatment     undef
_refine_ls_extinction_method      'SHELXL-2014/7 (Sheldrick 2014'
_refine_ls_extinction_coef        0.00074(6)
_refine_ls_extinction_expression
 'Fc^*^=kFc[1+0.001xFc^2^\l^3^/sin(2\q)]^-1/4^'
_refine_ls_number_reflns          1403
_refine_ls_number_parameters      112
_refine_ls_number_restraints      0
_refine_ls_R_factor_all           0.0227
_refine_ls_R_factor_gt            0.0214
_refine_ls_wR_factor_ref          0.0589
_refine_ls_wR_factor_gt           0.0584
_refine_ls_goodness_of_fit_ref    1.093
_refine_ls_restrained_S_all       1.093
_refine_ls_shift/su_max           0.001
_refine_ls_shift/su_mean          0.000
 
loop_
 _atom_site_label
 _atom_site_type_symbol
 _atom_site_fract_x
 _atom_site_fract_y
 _atom_site_fract_z
 _atom_site_U_iso_or_equiv
 _atom_site_adp_type
 _atom_site_occupancy
 _atom_site_site_symmetry_order  
 _atom_site_calc_flag
 _atom_site_refinement_flags_posn
 _atom_site_refinement_flags_adp
 _atom_site_refinement_flags_occupancy
 _atom_site_disorder_assembly
 _atom_site_disorder_group
U1 U 0.23617(3) 0.43997(3) 0.0000 0.00584(12) Uani 1 2 d S T P . .
U2 U 0.52872(3) 0.25406(3) -0.5000 0.00621(12) Uani 1 2 d S T P . .
Te1 Te 0.29758(3) 0.20871(3) -0.24987(6) 0.00397(13) Uani 1 1 d . . . . .
Sr1 Sr 0.29705(10) 0.49325(9) -0.5000 0.0210(3) Uani 1 2 d S T P . .
Sr2 Sr 0.04647(16) 0.17823(17) 0.0000 0.0309(4) Uani 0.6667 2 d S T P . .
Sr3 Sr 0.0000 0.5000 0.2425(7) 0.0488(12) Uani 0.3333 2 d S T P . .
O1 O 0.2620(6) 0.2361(6) 0.0000 0.0094(14) Uani 1 2 d S T P . .
O2 O 0.3145(4) 0.0600(4) -0.2111(7) 0.0088(10) Uani 1 1 d . . . . .
O3 O 0.2729(4) 0.3571(4) -0.2683(7) 0.0089(10) Uani 1 1 d . . . . .
O4 O 0.3383(6) 0.1882(6) -0.5000 0.0081(14) Uani 1 2 d S T P . .
O5 O 0.1537(4) 0.1797(4) -0.3073(7) 0.0089(10) Uani 1 1 d . . . . .
O6 O 0.0981(6) 0.3960(6) 0.0000 0.0117(15) Uani 1 2 d S T P . .
O7 O 0.5735(6) 0.1150(6) -0.5000 0.0127(15) Uani 1 2 d S T P . .
O8 O 0.4456(4) 0.2290(4) -0.2272(7) 0.0094(10) Uani 1 1 d . . . . .
O9 O 0.4778(6) 0.3900(6) -0.5000 0.0116(15) Uani 1 2 d S T P . .
O10 O 0.3734(6) 0.4862(7) 0.0000 0.0185(17) Uani 1 2 d S T P . .
 
loop_
 _atom_site_aniso_label
 _atom_site_aniso_U_11
 _atom_site_aniso_U_22
 _atom_site_aniso_U_33
 _atom_site_aniso_U_23
 _atom_site_aniso_U_13
 _atom_site_aniso_U_12
U1 0.00593(19) 0.00621(19) 0.00537(19) 0.000 0.000 0.00047(12)
U2 0.00401(19) 0.0081(2) 0.0066(2) 0.000 0.000 -0.00107(12)
Te1 0.0037(2) 0.0053(2) 0.0029(2) 0.00000(15) 0.00004(15) 0.00031(14)
Sr1 0.0305(6) 0.0179(5) 0.0145(5) 0.000 0.000 0.0045(4)
Sr2 0.0261(9) 0.0420(11) 0.0247(10) 0.000 0.000 0.0065(8)
Sr3 0.038(2) 0.061(3) 0.047(3) 0.000 0.000 -0.003(2)
O1 0.013(4) 0.012(4) 0.003(3) 0.000 0.000 0.003(3)
O2 0.012(3) 0.005(2) 0.010(3) 0.0021(19) 0.000(2) -0.0019(17)
O3 0.016(3) 0.005(2) 0.005(2) -0.0014(19) 0.0001(19) 0.0041(19)
O4 0.007(3) 0.013(3) 0.004(3) 0.000 0.000 0.000(3)
O5 0.005(2) 0.016(2) 0.006(2) -0.001(2) -0.0001(19) 0.0001(18)
O6 0.013(4) 0.011(3) 0.011(4) 0.000 0.000 -0.002(3)
O7 0.013(4) 0.012(3) 0.013(4) 0.000 0.000 0.006(3)
O8 0.006(2) 0.016(2) 0.006(2) 0.001(2) 0.0007(19) -0.0008(19)
O9 0.010(4) 0.010(3) 0.015(4) 0.000 0.000 0.001(3)
O10 0.012(4) 0.027(4) 0.017(4) 0.000 0.000 -0.008(3)
 
_geom_special_details
;
 All esds (except the esd in the dihedral angle between two l.s. planes)
 are estimated using the full covariance matrix.  The cell esds are taken
 into account individually in the estimation of esds in distances, angles
 and torsion angles; correlations between esds in cell parameters are only
 used when they are defined by crystal symmetry.  An approximate (isotropic)
 treatment of cell esds is used for estimating esds involving l.s. planes.
;
 
loop_
 _geom_bond_atom_site_label_1
 _geom_bond_atom_site_label_2
 _geom_bond_distance
 _geom_bond_site_symmetry_2
 _geom_bond_publ_flag
U1 O10 1.815(8) . ?
U1 O6 1.816(7) . ?
U1 O2 2.280(5) 3 ?
U1 O2 2.280(5) 8_665 ?
U1 O3 2.326(5) 6 ?
U1 O3 2.326(5) . ?
U1 O1 2.561(7) . ?
U1 Te1 3.5328(5) . ?
U1 Te1 3.5328(5) 6 ?
U1 Sr3 3.564(3) 5_565 ?
U1 Sr3 3.564(3) . ?
U1 Sr1 3.9217(3) 1_556 ?
U2 O9 1.810(7) . ?
U2 O7 1.822(7) . ?
U2 O5 2.295(5) 7_665 ?
U2 O5 2.295(5) 4_554 ?
U2 O8 2.336(5) . ?
U2 O8 2.336(5) 6_554 ?
U2 O4 2.525(7) . ?
U2 Te1 3.5087(5) . ?
U2 Te1 3.5087(5) 6_554 ?
U2 Sr3 3.736(3) 7_664 ?
U2 Sr3 3.736(3) 3_545 ?
U2 Sr1 3.8320(13) 5_664 ?
Te1 O3 1.880(5) . ?
Te1 O8 1.881(5) . ?
Te1 O2 1.889(5) . ?
Te1 O5 1.891(5) . ?
Te1 O1 1.975(2) . ?
Te1 O4 1.980(2) . ?
Te1 Sr1 3.4940(11) 3_544 ?
Te1 Sr3 3.6341(4) 3_545 ?
Te1 Sr2 3.6935(18) . ?
Te1 Sr2 3.9125(18) 7_665 ?
Sr1 O3 2.460(5) . ?
Sr1 O3 2.460(5) 6_554 ?
Sr1 O9 2.606(7) . ?
Sr1 O2 2.728(5) 3_554 ?
Sr1 O2 2.728(5) 8_665 ?
Sr1 O5 2.813(5) 8_665 ?
Sr1 O5 2.813(5) 3_554 ?
Sr1 O4 2.963(7) 3_554 ?
Sr1 O7 3.110(7) 7_565 ?
Sr1 O9 3.175(7) 5_664 ?
Sr1 Te1 3.4939(11) 8_665 ?
Sr1 Te1 3.4939(11) 3_554 ?
Sr2 O8 2.429(5) 7_565 ?
Sr2 O8 2.429(5) 4_455 ?
Sr2 O10 2.595(8) 3_545 ?
Sr2 O5 2.689(5) 6 ?
Sr2 O5 2.689(5) . ?
Sr2 O6 2.790(7) . ?
Sr2 O1 2.797(8) . ?
Sr2 O10 2.985(9) 7_565 ?
Sr2 Te1 3.6934(18) 6 ?
Sr2 U2 3.8882(5) 7_566 ?
Sr2 U2 3.8882(5) 7_565 ?
Sr3 O2 2.454(5) 4_455 ?
Sr3 O2 2.454(5) 3 ?
Sr3 O6 2.563(6) . ?
Sr3 O6 2.563(6) 5_565 ?
Sr3 O7 2.590(6) 3 ?
Sr3 O7 2.590(7) 7_566 ?
Sr3 O8 2.935(5) 4_455 ?
Sr3 O8 2.935(5) 3 ?
Sr3 U1 3.564(3) 5_565 ?
Sr3 Te1 3.6341(4) 3 ?
Sr3 Te1 3.6341(4) 4_455 ?
O1 Te1 1.975(2) 6 ?
O2 U1 2.280(5) 3_545 ?
O2 Sr3 2.454(5) 3_545 ?
O2 Sr1 2.728(5) 3_544 ?
O4 Te1 1.980(2) 6_554 ?
O4 Sr1 2.963(7) 3_544 ?
O5 U2 2.295(5) 7_565 ?
O5 Sr1 2.813(5) 3_544 ?
O6 Sr3 2.563(6) 5_565 ?
O7 Sr3 2.590(7) 7_664 ?
O7 Sr3 2.590(7) 3_545 ?
O7 Sr1 3.110(7) 7_665 ?
O8 Sr2 2.429(5) 7_665 ?
O8 Sr3 2.935(5) 3_545 ?
O9 Sr1 3.175(7) 5_664 ?
O10 Sr2 2.595(8) 3 ?
O10 Sr2 2.985(9) 7_665 ?
 
loop_
 _geom_angle_atom_site_label_1
 _geom_angle_atom_site_label_2
 _geom_angle_atom_site_label_3
 _geom_angle
 _geom_angle_site_symmetry_1
 _geom_angle_site_symmetry_3
 _geom_angle_publ_flag
O10 U1 O6 179.0(3) . . ?
O10 U1 O2 93.2(2) . 3 ?
O6 U1 O2 86.1(2) . 3 ?
O10 U1 O2 93.2(2) . 8_665 ?
O6 U1 O2 86.1(2) . 8_665 ?
O2 U1 O2 89.1(3) 3 8_665 ?
O10 U1 O3 87.32(18) . 6 ?
O6 U1 O3 93.15(17) . 6 ?
O2 U1 O3 74.52(18) 3 6 ?
O2 U1 O3 163.62(17) 8_665 6 ?
O10 U1 O3 87.32(18) . . ?
O6 U1 O3 93.14(17) . . ?
O2 U1 O3 163.62(17) 3 . ?
O2 U1 O3 74.51(18) 8_665 . ?
O3 U1 O3 121.9(2) 6 . ?
O10 U1 O1 101.3(3) . . ?
O6 U1 O1 79.7(3) . . ?
O2 U1 O1 133.30(13) 3 . ?
O2 U1 O1 133.30(13) 8_665 . ?
O3 U1 O1 62.27(13) 6 . ?
O3 U1 O1 62.27(13) . . ?
O10 U1 Te1 93.0(2) . . ?
O6 U1 Te1 87.81(19) . . ?
O2 U1 Te1 166.33(13) 3 . ?
O2 U1 Te1 102.69(13) 8_665 . ?
O3 U1 Te1 93.63(12) 6 . ?
O3 U1 Te1 29.13(12) . . ?
O1 U1 Te1 33.21(4) . . ?
O10 U1 Te1 93.0(2) . 6 ?
O6 U1 Te1 87.81(19) . 6 ?
O2 U1 Te1 102.69(13) 3 6 ?
O2 U1 Te1 166.33(13) 8_665 6 ?
O3 U1 Te1 29.13(12) 6 6 ?
O3 U1 Te1 93.63(12) . 6 ?
O1 U1 Te1 33.21(4) . 6 ?
Te1 U1 Te1 64.821(15) . 6 ?
O10 U1 Sr3 136.14(19) . 5_565 ?
O6 U1 Sr3 43.22(16) . 5_565 ?
O2 U1 Sr3 89.58(14) 3 5_565 ?
O2 U1 Sr3 43.04(13) 8_665 5_565 ?
O3 U1 Sr3 135.09(14) 6 5_565 ?
O3 U1 Sr3 78.87(14) . 5_565 ?
O1 U1 Sr3 108.26(14) . 5_565 ?
Te1 U1 Sr3 94.35(5) . 5_565 ?
Te1 U1 Sr3 128.94(3) 6 5_565 ?
O10 U1 Sr3 136.14(19) . . ?
O6 U1 Sr3 43.22(16) . . ?
O2 U1 Sr3 43.04(13) 3 . ?
O2 U1 Sr3 89.58(14) 8_665 . ?
O3 U1 Sr3 78.87(14) 6 . ?
O3 U1 Sr3 135.09(14) . . ?
O1 U1 Sr3 108.26(14) . . ?
Te1 U1 Sr3 128.94(3) . . ?
Te1 U1 Sr3 94.35(5) 6 . ?
Sr3 U1 Sr3 62.08(15) 5_565 . ?
O10 U1 Sr1 76.21(3) . 1_556 ?
O6 U1 Sr1 103.69(3) . 1_556 ?
O2 U1 Sr1 42.72(13) 3 1_556 ?
O2 U1 Sr1 128.39(13) 8_665 1_556 ?
O3 U1 Sr1 36.12(12) 6 1_556 ?
O3 U1 Sr1 151.77(12) . 1_556 ?
O1 U1 Sr1 98.24(4) . 1_556 ?
Te1 U1 Sr1 127.84(2) . 1_556 ?
Te1 U1 Sr1 65.028(18) 6 1_556 ?
Sr3 U1 Sr1 128.63(8) 5_565 1_556 ?
Sr3 U1 Sr1 68.16(8) . 1_556 ?
O9 U2 O7 177.3(3) . . ?
O9 U2 O5 84.5(2) . 7_665 ?
O7 U2 O5 97.6(2) . 7_665 ?
O9 U2 O5 84.5(2) . 4_554 ?
O7 U2 O5 97.6(2) . 4_554 ?
O5 U2 O5 79.0(2) 7_665 4_554 ?
O9 U2 O8 88.17(16) . . ?
O7 U2 O8 90.58(17) . . ?
O5 U2 O8 77.86(18) 7_665 . ?
O5 U2 O8 156.30(18) 4_554 . ?
O9 U2 O8 88.17(16) . 6_554 ?
O7 U2 O8 90.58(17) . 6_554 ?
O5 U2 O8 156.30(18) 7_665 6_554 ?
O5 U2 O8 77.86(18) 4_554 6_554 ?
O8 U2 O8 124.5(3) . 6_554 ?
O9 U2 O4 88.3(3) . . ?
O7 U2 O4 89.0(3) . . ?
O5 U2 O4 139.68(13) 7_665 . ?
O5 U2 O4 139.68(13) 4_554 . ?
O8 U2 O4 62.26(13) . . ?
O8 U2 O4 62.26(13) 6_554 . ?
O9 U2 Te1 81.92(19) . . ?
O7 U2 Te1 95.8(2) . . ?
O5 U2 Te1 106.14(12) 7_665 . ?
O5 U2 Te1 164.88(12) 4_554 . ?
O8 U2 Te1 29.76(12) . . ?
O8 U2 Te1 95.05(13) 6_554 . ?
O4 U2 Te1 33.55(3) . . ?
O9 U2 Te1 81.92(19) . 6_554 ?
O7 U2 Te1 95.8(2) . 6_554 ?
O5 U2 Te1 164.88(12) 7_665 6_554 ?
O5 U2 Te1 106.14(12) 4_554 6_554 ?
O8 U2 Te1 95.05(13) . 6_554 ?
O8 U2 Te1 29.76(12) 6_554 6_554 ?
O4 U2 Te1 33.55(3) . 6_554 ?
Te1 U2 Te1 65.399(15) . 6_554 ?
O9 U2 Sr3 139.37(14) . 7_664 ?
O7 U2 Sr3 39.07(15) . 7_664 ?
O5 U2 Sr3 134.65(13) 7_665 7_664 ?
O5 U2 Sr3 92.19(14) 4_554 7_664 ?
O8 U2 Sr3 107.80(14) . 7_664 ?
O8 U2 Sr3 51.78(14) 6_554 7_664 ?
O4 U2 Sr3 68.49(13) . 7_664 ?
Te1 U2 Sr3 93.79(5) . 7_664 ?
Te1 U2 Sr3 60.12(3) 6_554 7_664 ?
O9 U2 Sr3 139.37(14) . 3_545 ?
O7 U2 Sr3 39.07(15) . 3_545 ?
O5 U2 Sr3 92.19(14) 7_665 3_545 ?
O5 U2 Sr3 134.65(13) 4_554 3_545 ?
O8 U2 Sr3 51.78(14) . 3_545 ?
O8 U2 Sr3 107.80(14) 6_554 3_545 ?
O4 U2 Sr3 68.49(13) . 3_545 ?
Te1 U2 Sr3 60.12(3) . 3_545 ?
Te1 U2 Sr3 93.79(5) 6_554 3_545 ?
Sr3 U2 Sr3 62.97(15) 7_664 3_545 ?
O9 U2 Sr1 55.4(2) . 5_664 ?
O7 U2 Sr1 127.3(2) . 5_664 ?
O5 U2 Sr1 46.80(13) 7_665 5_664 ?
O5 U2 Sr1 46.80(13) 4_554 5_664 ?
O8 U2 Sr1 111.37(13) . 5_664 ?
O8 U2 Sr1 111.37(13) 6_554 5_664 ?
O4 U2 Sr1 143.73(16) . 5_664 ?
Te1 U2 Sr1 127.097(16) . 5_664 ?
Te1 U2 Sr1 127.097(16) 6_554 5_664 ?
Sr3 U2 Sr1 138.69(5) 7_664 5_664 ?
Sr3 U2 Sr1 138.69(5) 3_545 5_664 ?
O3 Te1 O8 92.1(2) . . ?
O3 Te1 O2 174.5(2) . . ?
O8 Te1 O2 90.4(2) . . ?
O3 Te1 O5 90.8(2) . . ?
O8 Te1 O5 171.2(2) . . ?
O2 Te1 O5 87.5(2) . . ?
O3 Te1 O1 82.2(3) . . ?
O8 Te1 O1 96.4(3) . . ?
O2 Te1 O1 92.6(3) . . ?
O5 Te1 O1 92.2(3) . . ?
O3 Te1 O4 95.7(3) . . ?
O8 Te1 O4 81.4(3) . . ?
O2 Te1 O4 89.6(3) . . ?
O5 Te1 O4 90.1(3) . . ?
O1 Te1 O4 176.9(3) . . ?
O3 Te1 Sr1 131.27(16) . 3_544 ?
O8 Te1 Sr1 119.18(16) . 3_544 ?
O2 Te1 Sr1 50.84(16) . 3_544 ?
O5 Te1 Sr1 53.43(15) . 3_544 ?
O1 Te1 Sr1 125.2(2) . 3_544 ?
O4 Te1 Sr1 57.9(2) . 3_544 ?
O3 Te1 U2 86.41(16) . . ?
O8 Te1 U2 38.07(16) . . ?
O2 Te1 U2 98.59(16) . . ?
O5 Te1 U2 133.99(16) . . ?
O1 Te1 U2 132.6(2) . . ?
O4 Te1 U2 44.8(2) . . ?
Sr1 Te1 U2 96.379(19) 3_544 . ?
O3 Te1 U1 37.03(16) . . ?
O8 Te1 U1 93.25(16) . . ?
O2 Te1 U1 137.86(16) . . ?
O5 Te1 U1 94.09(15) . . ?
O1 Te1 U1 45.3(2) . . ?
O4 Te1 U1 132.4(2) . . ?
Sr1 Te1 U1 147.51(2) 3_544 . ?
U2 Te1 U1 109.768(13) . . ?
O3 Te1 Sr3 145.08(16) . 3_545 ?
O8 Te1 Sr3 53.52(16) . 3_545 ?
O2 Te1 Sr3 38.45(15) . 3_545 ?
O5 Te1 Sr3 122.21(15) . 3_545 ?
O1 Te1 Sr3 105.5(2) . 3_545 ?
O4 Te1 Sr3 75.1(2) . 3_545 ?
Sr1 Te1 Sr3 72.28(6) 3_544 3_545 ?
U2 Te1 Sr3 63.05(6) . 3_545 ?
U1 Te1 Sr3 136.69(7) . 3_545 ?
O3 Te1 Sr2 89.94(16) . . ?
O8 Te1 Sr2 143.91(16) . . ?
O2 Te1 Sr2 85.13(16) . . ?
O5 Te1 Sr2 44.36(16) . . ?
O1 Te1 Sr2 48.2(2) . . ?
O4 Te1 Sr2 134.2(2) . . ?
Sr1 Te1 Sr2 84.82(3) 3_544 . ?
U2 Te1 Sr2 176.01(3) . . ?
U1 Te1 Sr2 67.87(3) . . ?
Sr3 Te1 Sr2 120.92(6) 3_545 . ?
O3 Te1 Sr2 79.23(16) . 7_665 ?
O8 Te1 Sr2 28.42(16) . 7_665 ?
O2 Te1 Sr2 100.86(16) . 7_665 ?
O5 Te1 Sr2 160.27(16) . 7_665 ?
O1 Te1 Sr2 69.8(2) . 7_665 ?
O4 Te1 Sr2 107.7(2) . 7_665 ?
Sr1 Te1 Sr2 144.10(4) 3_544 7_665 ?
U2 Te1 Sr2 62.916(17) . 7_665 ?
U1 Te1 Sr2 67.71(3) . 7_665 ?
Sr3 Te1 Sr2 72.14(6) 3_545 7_665 ?
Sr2 Te1 Sr2 117.955(15) . 7_665 ?
O3 Sr1 O3 91.1(2) . 6_554 ?
O3 Sr1 O9 76.51(16) . . ?
O3 Sr1 O9 76.51(16) 6_554 . ?
O3 Sr1 O2 136.05(17) . 3_554 ?
O3 Sr1 O2 64.79(15) 6_554 3_554 ?
O9 Sr1 O2 126.60(11) . 3_554 ?
O3 Sr1 O2 64.79(15) . 8_665 ?
O3 Sr1 O2 136.05(17) 6_554 8_665 ?
O9 Sr1 O2 126.60(11) . 8_665 ?
O2 Sr1 O2 106.8(2) 3_554 8_665 ?
O3 Sr1 O5 103.06(16) . 8_665 ?
O3 Sr1 O5 165.25(16) 6_554 8_665 ?
O9 Sr1 O5 102.51(17) . 8_665 ?
O2 Sr1 O5 106.12(14) 3_554 8_665 ?
O2 Sr1 O5 56.24(14) 8_665 8_665 ?
O3 Sr1 O5 165.25(16) . 3_554 ?
O3 Sr1 O5 103.06(16) 6_554 3_554 ?
O9 Sr1 O5 102.51(17) . 3_554 ?
O2 Sr1 O5 56.24(14) 3_554 3_554 ?
O2 Sr1 O5 106.12(14) 8_665 3_554 ?
O5 Sr1 O5 62.5(2) 8_665 3_554 ?
O3 Sr1 O4 119.65(14) . 3_554 ?
O3 Sr1 O4 119.65(14) 6_554 3_554 ?
O9 Sr1 O4 154.5(2) . 3_554 ?
O2 Sr1 O4 57.09(11) 3_554 3_554 ?
O2 Sr1 O4 57.09(11) 8_665 3_554 ?
O5 Sr1 O4 56.55(15) 8_665 3_554 ?
O5 Sr1 O4 56.55(15) 3_554 3_554 ?
O3 Sr1 O7 65.80(15) . 7_565 ?
O3 Sr1 O7 65.80(15) 6_554 7_565 ?
O9 Sr1 O7 124.7(2) . 7_565 ?
O2 Sr1 O7 70.74(13) 3_554 7_565 ?
O2 Sr1 O7 70.74(13) 8_665 7_565 ?
O5 Sr1 O7 123.79(15) 8_665 7_565 ?
O5 Sr1 O7 123.79(15) 3_554 7_565 ?
O4 Sr1 O7 80.8(2) 3_554 7_565 ?
O3 Sr1 O9 115.17(15) . 5_664 ?
O3 Sr1 O9 115.17(15) 6_554 5_664 ?
O9 Sr1 O9 56.9(3) . 5_664 ?
O2 Sr1 O9 108.43(13) 3_554 5_664 ?
O2 Sr1 O9 108.43(13) 8_665 5_664 ?
O5 Sr1 O9 54.98(14) 8_665 5_664 ?
O5 Sr1 O9 54.98(14) 3_554 5_664 ?
O4 Sr1 O9 97.67(19) 3_554 5_664 ?
O7 Sr1 O9 178.43(19) 7_565 5_664 ?
O3 Sr1 Te1 95.78(12) . 8_665 ?
O3 Sr1 Te1 151.07(12) 6_554 8_665 ?
O9 Sr1 Te1 132.42(11) . 8_665 ?
O2 Sr1 Te1 91.56(10) 3_554 8_665 ?
O2 Sr1 Te1 32.47(10) 8_665 8_665 ?
O5 Sr1 Te1 32.69(10) 8_665 8_665 ?
O5 Sr1 Te1 73.83(11) 3_554 8_665 ?
O4 Sr1 Te1 34.48(4) 3_554 8_665 ?
O7 Sr1 Te1 91.56(12) 7_565 8_665 ?
O9 Sr1 Te1 87.12(11) 5_664 8_665 ?
O3 Sr1 Te1 151.07(12) . 3_554 ?
O3 Sr1 Te1 95.78(12) 6_554 3_554 ?
O9 Sr1 Te1 132.42(11) . 3_554 ?
O2 Sr1 Te1 32.47(10) 3_554 3_554 ?
O2 Sr1 Te1 91.56(10) 8_665 3_554 ?
O5 Sr1 Te1 73.83(11) 8_665 3_554 ?
O5 Sr1 Te1 32.69(10) 3_554 3_554 ?
O4 Sr1 Te1 34.48(4) 3_554 3_554 ?
O7 Sr1 Te1 91.56(12) 7_565 3_554 ?
O9 Sr1 Te1 87.12(11) 5_664 3_554 ?
Te1 Sr1 Te1 65.71(2) 8_665 3_554 ?
O8 Sr2 O8 90.3(3) 7_565 4_455 ?
O8 Sr2 O10 129.83(15) 7_565 3_545 ?
O8 Sr2 O10 129.83(15) 4_455 3_545 ?
O8 Sr2 O5 150.55(19) 7_565 6 ?
O8 Sr2 O5 69.09(16) 4_455 6 ?
O10 Sr2 O5 79.21(14) 3_545 6 ?
O8 Sr2 O5 69.09(16) 7_565 . ?
O8 Sr2 O5 150.55(19) 4_455 . ?
O10 Sr2 O5 79.21(14) 3_545 . ?
O5 Sr2 O5 120.0(2) 6 . ?
O8 Sr2 O6 69.98(16) 7_565 . ?
O8 Sr2 O6 69.98(16) 4_455 . ?
O10 Sr2 O6 143.8(3) 3_545 . ?
O5 Sr2 O6 82.96(14) 6 . ?
O5 Sr2 O6 82.96(14) . . ?
O8 Sr2 O1 112.36(17) 7_565 . ?
O8 Sr2 O1 112.36(17) 4_455 . ?
O10 Sr2 O1 82.2(2) 3_545 . ?
O5 Sr2 O1 61.01(11) 6 . ?
O5 Sr2 O1 61.01(11) . . ?
O6 Sr2 O1 61.7(2) . . ?
O8 Sr2 O10 87.04(17) 7_565 7_565 ?
O8 Sr2 O10 87.04(17) 4_455 7_565 ?
O10 Sr2 O10 69.4(3) 3_545 7_565 ?
O5 Sr2 O10 111.59(13) 6 7_565 ?
O5 Sr2 O10 111.60(13) . 7_565 ?
O6 Sr2 O10 146.8(2) . 7_565 ?
O1 Sr2 O10 151.6(2) . 7_565 ?
O8 Sr2 Te1 139.30(15) 7_565 6 ?
O8 Sr2 Te1 91.80(13) 4_455 6 ?
O10 Sr2 Te1 76.39(16) 3_545 6 ?
O5 Sr2 Te1 29.45(11) 6 6 ?
O5 Sr2 Te1 90.99(12) . 6 ?
O6 Sr2 Te1 72.68(13) . 6 ?
O1 Sr2 Te1 31.78(4) . 6 ?
O10 Sr2 Te1 133.66(12) 7_565 6 ?
O8 Sr2 Te1 91.80(13) 7_565 . ?
O8 Sr2 Te1 139.30(15) 4_455 . ?
O10 Sr2 Te1 76.39(16) 3_545 . ?
O5 Sr2 Te1 90.99(12) 6 . ?
O5 Sr2 Te1 29.45(11) . . ?
O6 Sr2 Te1 72.68(13) . . ?
O1 Sr2 Te1 31.78(4) . . ?
O10 Sr2 Te1 133.66(12) 7_565 . ?
Te1 Sr2 Te1 61.68(4) 6 . ?
O8 Sr2 U2 123.89(14) 7_565 7_566 ?
O8 Sr2 U2 34.54(12) 4_455 7_566 ?
O10 Sr2 U2 102.84(3) 3_545 7_566 ?
O5 Sr2 U2 35.22(10) 6 7_566 ?
O5 Sr2 U2 150.59(13) . 7_566 ?
O6 Sr2 U2 78.59(4) . 7_566 ?
O1 Sr2 U2 89.96(5) . 7_566 ?
O10 Sr2 U2 96.16(4) 7_565 7_566 ?
Te1 Sr2 U2 61.762(18) 6 7_566 ?
Te1 Sr2 U2 121.74(5) . 7_566 ?
O8 Sr2 U2 34.54(12) 7_565 7_565 ?
O8 Sr2 U2 123.89(14) 4_455 7_565 ?
O10 Sr2 U2 102.84(3) 3_545 7_565 ?
O5 Sr2 U2 150.59(13) 6 7_565 ?
O5 Sr2 U2 35.22(10) . 7_565 ?
O6 Sr2 U2 78.59(4) . 7_565 ?
O1 Sr2 U2 89.96(5) . 7_565 ?
O10 Sr2 U2 96.16(4) 7_565 7_565 ?
Te1 Sr2 U2 121.74(5) 6 7_565 ?
Te1 Sr2 U2 61.762(18) . 7_565 ?
U2 Sr2 U2 154.07(6) 7_566 7_565 ?
O2 Sr3 O2 168.8(4) 4_455 3 ?
O2 Sr3 O6 103.4(2) 4_455 . ?
O2 Sr3 O6 68.3(2) 3 . ?
O2 Sr3 O6 68.3(2) 4_455 5_565 ?
O2 Sr3 O6 103.4(2) 3 5_565 ?
O6 Sr3 O6 88.4(3) . 5_565 ?
O2 Sr3 O7 84.5(2) 4_455 3 ?
O2 Sr3 O7 104.0(2) 3 3 ?
O6 Sr3 O7 172.1(2) . 3 ?
O6 Sr3 O7 95.15(17) 5_565 3 ?
O2 Sr3 O7 104.0(2) 4_455 7_566 ?
O2 Sr3 O7 84.5(2) 3 7_566 ?
O6 Sr3 O7 95.15(17) . 7_566 ?
O6 Sr3 O7 172.1(2) 5_565 7_566 ?
O7 Sr3 O7 82.2(3) 3 7_566 ?
O2 Sr3 O8 58.68(15) 4_455 4_455 ?
O2 Sr3 O8 120.81(15) 3 4_455 ?
O6 Sr3 O8 65.91(19) . 4_455 ?
O6 Sr3 O8 110.6(2) 5_565 4_455 ?
O7 Sr3 O8 119.0(2) 3 4_455 ?
O7 Sr3 O8 64.84(18) 7_566 4_455 ?
O2 Sr3 O8 120.81(15) 4_455 3 ?
O2 Sr3 O8 58.68(15) 3 3 ?
O6 Sr3 O8 110.6(2) . 3 ?
O6 Sr3 O8 65.91(19) 5_565 3 ?
O7 Sr3 O8 64.84(18) 3 3 ?
O7 Sr3 O8 119.0(2) 7_566 3 ?
O8 Sr3 O8 175.5(3) 4_455 3 ?
O2 Sr3 U1 39.34(12) 4_455 5_565 ?
O2 Sr3 U1 132.3(2) 3 5_565 ?
O6 Sr3 U1 97.8(2) . 5_565 ?
O6 Sr3 U1 29.03(16) 5_565 5_565 ?
O7 Sr3 U1 88.67(14) 3 5_565 ?
O7 Sr3 U1 143.13(17) 7_566 5_565 ?
O8 Sr3 U1 89.45(12) 4_455 5_565 ?
O8 Sr3 U1 88.21(11) 3 5_565 ?
O2 Sr3 U1 132.3(2) 4_455 . ?
O2 Sr3 U1 39.34(12) 3 . ?
O6 Sr3 U1 29.03(16) . . ?
O6 Sr3 U1 97.8(2) 5_565 . ?
O7 Sr3 U1 143.13(17) 3 . ?
O7 Sr3 U1 88.67(14) 7_566 . ?
O8 Sr3 U1 88.21(11) 4_455 . ?
O8 Sr3 U1 89.46(12) 3 . ?
U1 Sr3 U1 117.92(15) 5_565 . ?
O2 Sr3 Te1 151.77(11) 4_455 3 ?
O2 Sr3 Te1 28.59(11) 3 3 ?
O6 Sr3 Te1 92.16(17) . 3 ?
O6 Sr3 Te1 89.10(17) 5_565 3 ?
O7 Sr3 Te1 80.86(17) 3 3 ?
O7 Sr3 Te1 97.81(18) 7_566 3 ?
O8 Sr3 Te1 149.13(10) 4_455 3 ?
O8 Sr3 Te1 31.01(10) 3 3 ?
U1 Sr3 Te1 115.97(7) 5_565 3 ?
U1 Sr3 Te1 65.03(3) . 3 ?
O2 Sr3 Te1 28.59(11) 4_455 4_455 ?
O2 Sr3 Te1 151.77(11) 3 4_455 ?
O6 Sr3 Te1 89.10(17) . 4_455 ?
O6 Sr3 Te1 92.16(17) 5_565 4_455 ?
O7 Sr3 Te1 97.81(18) 3 4_455 ?
O7 Sr3 Te1 80.86(17) 7_566 4_455 ?
O8 Sr3 Te1 31.01(10) 4_455 4_455 ?
O8 Sr3 Te1 149.13(10) 3 4_455 ?
U1 Sr3 Te1 65.03(3) 5_565 4_455 ?
U1 Sr3 Te1 115.97(7) . 4_455 ?
Te1 Sr3 Te1 178.24(18) 3 4_455 ?
Te1 O1 Te1 147.0(4) . 6 ?
Te1 O1 U1 101.5(2) . . ?
Te1 O1 U1 101.5(2) 6 . ?
Te1 O1 Sr2 100.0(2) . . ?
Te1 O1 Sr2 100.0(2) 6 . ?
U1 O1 Sr2 97.7(2) . . ?
Te1 O2 U1 136.2(3) . 3_545 ?
Te1 O2 Sr3 113.0(2) . 3_545 ?
U1 O2 Sr3 97.6(2) 3_545 3_545 ?
Te1 O2 Sr1 96.7(2) . 3_544 ?
U1 O2 Sr1 102.74(17) 3_545 3_544 ?
Sr3 O2 Sr1 108.4(2) 3_545 3_544 ?
Te1 O3 U1 113.8(2) . . ?
Te1 O3 Sr1 135.3(3) . . ?
U1 O3 Sr1 110.01(19) . . ?
Te1 O4 Te1 146.5(4) 6_554 . ?
Te1 O4 U2 101.6(2) 6_554 . ?
Te1 O4 U2 101.6(2) . . ?
Te1 O4 Sr1 87.6(2) 6_554 3_544 ?
Te1 O4 Sr1 87.6(2) . 3_544 ?
U2 O4 Sr1 143.9(3) . 3_544 ?
Te1 O5 U2 136.8(3) . 7_565 ?
Te1 O5 Sr2 106.2(2) . . ?
U2 O5 Sr2 102.26(17) 7_565 . ?
Te1 O5 Sr1 93.88(18) . 3_544 ?
U2 O5 Sr1 96.71(17) 7_565 3_544 ?
Sr2 O5 Sr1 123.63(19) . 3_544 ?
U1 O6 Sr3 107.8(2) . 5_565 ?
U1 O6 Sr3 107.8(2) . . ?
Sr3 O6 Sr3 91.6(3) 5_565 . ?
U1 O6 Sr2 121.0(3) . . ?
Sr3 O6 Sr2 112.4(2) 5_565 . ?
Sr3 O6 Sr2 112.4(2) . . ?
U2 O7 Sr3 114.6(2) . 7_664 ?
U2 O7 Sr3 114.6(2) . 3_545 ?
Sr3 O7 Sr3 97.8(3) 7_664 3_545 ?
U2 O7 Sr1 133.6(4) . 7_665 ?
Sr3 O7 Sr1 94.63(18) 7_664 7_665 ?
Sr3 O7 Sr1 94.63(18) 3_545 7_665 ?
Te1 O8 U2 112.2(2) . . ?
Te1 O8 Sr2 130.0(3) . 7_665 ?
U2 O8 Sr2 109.3(2) . 7_665 ?
Te1 O8 Sr3 95.5(2) . 3_545 ?
U2 O8 Sr3 89.51(19) . 3_545 ?
Sr2 O8 Sr3 111.7(2) 7_665 3_545 ?
U2 O9 Sr1 140.2(4) . . ?
U2 O9 Sr1 96.6(3) . 5_664 ?
Sr1 O9 Sr1 123.1(3) . 5_664 ?
U1 O10 Sr2 131.3(4) . 3 ?
U1 O10 Sr2 118.1(4) . 7_665 ?
Sr2 O10 Sr2 110.6(3) 3 7_665 ?
 
_refine_diff_density_max    1.064
_refine_diff_density_min   -2.628
_refine_diff_density_rms    0.310

_shelx_res_file
;

    Sr[UO2)(TeO5)].res created by SHELXL-2014/7


TITL exp_14392 in Pbam
CELL 0.71073  12.537656  12.459943   7.578069  90.0000  90.0000  90.0000
ZERR    8.00   0.000224   0.000240   0.000155   0.0000   0.0000   0.0000
LATT  1
SYMM -x,-y, z
SYMM -x+1/2, y+1/2,-z
SYMM  x+1/2,-y+1/2,-z
SFAC O Te Sr U
UNIT 56 8 8 8
ACTA

SHEL 0.78 100
L.S. 4
BOND
FMAP 2
PLAN 20
WGHT    0.030700   19.142502
EXTI    0.000744
FVAR       0.69063
MOLE   1
U1    4    0.236168    0.439966    0.000000    10.50000    0.00593    0.00621 =
         0.00537    0.00000    0.00000    0.00047
U2    4    0.528723    0.254065   -0.500000    10.50000    0.00401    0.00806 =
         0.00655    0.00000    0.00000   -0.00107
TE1   2    0.297577    0.208714   -0.249867    11.00000    0.00367    0.00531 =
         0.00292    0.00000    0.00004    0.00031
SR1   3    0.297046    0.493250   -0.500000    10.50000    0.03046    0.01785 =
         0.01454    0.00000    0.00000    0.00455
SR2   3    0.046468    0.178227    0.000000    10.33333    0.02606    0.04201 =
         0.02472    0.00000    0.00000    0.00651
SR3   3    0.000000    0.500000    0.242519    10.16667    0.03754    0.06138 =
         0.04747    0.00000    0.00000   -0.00290
O1    1    0.262011    0.236071    0.000000    10.50000    0.01341    0.01216 =
         0.00276    0.00000    0.00000    0.00275
O2    1    0.314507    0.059952   -0.211052    11.00000    0.01180    0.00485 =
         0.00963    0.00206    0.00005   -0.00193
O3    1    0.272895    0.357118   -0.268284    11.00000    0.01645    0.00528 =
         0.00503   -0.00144    0.00012    0.00408
O4    1    0.338302    0.188184   -0.500000    10.50000    0.00720    0.01339 =
         0.00365    0.00000    0.00000    0.00010
O5    1    0.153655    0.179703   -0.307329    11.00000    0.00475    0.01596 =
         0.00601   -0.00135   -0.00005    0.00007
O6    1    0.098081    0.396002    0.000000    10.50000    0.01284    0.01117 =
         0.01099    0.00000    0.00000   -0.00190
O7    1    0.573496    0.114986   -0.500000    10.50000    0.01324    0.01199 =
         0.01279    0.00000    0.00000    0.00582
O8    1    0.445586    0.228953   -0.227204    11.00000    0.00576    0.01646 =
         0.00593    0.00068    0.00071   -0.00077
O9    1    0.477836    0.389978   -0.500000    10.50000    0.00968    0.01048 =
         0.01468    0.00000    0.00000    0.00089
O10   1    0.373405    0.486239    0.000000    10.50000    0.01200    0.02660 =
         0.01684    0.00000    0.00000   -0.00810
MOLE   2
HKLF 4

REM  exp_14392 in Pbam
REM R1 =  0.0214 for    1345 Fo > 4sig(Fo)  and  0.0227 for all    1403 data
REM    112 parameters refined using      0 restraints

END

WGHT      0.0302     18.6840

REM Highest difference peak  1.064,  deepest hole -2.628,  1-sigma level  0.310
Q1    1   0.1409  0.4378  0.0000  10.50000  0.05    1.06
Q2    1   0.2925  0.4400  0.0000  10.50000  0.05    0.99
Q3    1   0.4597  0.2559 -0.5000  10.50000  0.05    0.94
Q4    1   0.5455  0.1694 -0.5000  10.50000  0.05    0.89
Q5    1   0.5890  0.2619 -0.5000  10.50000  0.05    0.86
Q6    1   0.3470  0.2103 -0.2541  11.00000  0.05    0.81
Q7    1   0.2096  0.4796 -0.5000  10.50000  0.05    0.78
Q8    1   0.3102  0.2629 -0.5000  10.50000  0.05    0.76
Q9    1   0.5311  0.3267 -0.5000  10.50000  0.05    0.76
Q10   1   0.1586  0.4020  0.1204  11.00000  0.05    0.76
Q11   1   0.2306  0.5041  0.0000  10.50000  0.05    0.75
Q12   1   0.4133  0.2482 -0.5000  10.50000  0.05    0.74
Q13   1   0.2968  0.2838 -0.2526  11.00000  0.05    0.73
Q14   1   0.4451  0.2069 -0.3984  11.00000  0.05    0.73
Q15   1  -0.0353  0.1869  0.0000  10.50000  0.05    0.68
Q16   1   0.2261  0.5526  0.0000  10.50000  0.05    0.66
Q17   1   0.3765  0.4811 -0.4392  11.00000  0.05    0.66
Q18   1   0.3182  0.1202 -0.2477  11.00000  0.05    0.65
Q19   1   0.2506  0.2128 -0.2564  11.00000  0.05    0.65
Q20   1   0.3815  0.3799 -0.5000  10.50000  0.05    0.65
;
_shelx_res_checksum   55820

_shelx_hkl_file
;
   2   0   0 64389.6 1315.86   4
   3   0   0 58.7179 37.5710   4
   4   0   0 175962. 3555.03   4
   5   0   0 166.285 72.7328   4
   6   0   0 201.946 84.5166   4
   7   0   0-6.33339 79.2050   4
   8   0   0 3814.36 239.000   4
   9   0   0 101.139 137.625   4
  10   0   0 1856.49 217.603   4
  11   0   0 288.533 141.056   4
  12   0   0 29587.5 951.880   4
  13   0   0-87.3157 173.839   4
  14   0   0 3263.61 329.913   4
  15   0   0 108.976 157.992   4
  16   0   0 4587.23 409.492   4
  17   0   0 120.813 168.788   4
  18   0   0 20063.6 931.029   4
  19   0   0 248.903 200.797   4
   2  -1   0 2060.14 72.5066   2
   2   1   0 2182.61 90.6445   4
   2  -1   0 2199.53 86.0455   4
  -2  -1   0 2437.11 75.9091   2
   3  -1   0 2642.54 81.6454   2
   3  -1   0 2870.39 116.827   4
   3   1   0 2287.61 113.862   4
  -3  -1   0 2441.00 80.3304   2
   4   1   0 114101. 2293.69   4
   4  -1   0 107709. 2278.94   4
   4  -1   0 112293. 2201.02   2
   5  -1   0 5203.56 215.636   4
   5   1   0 5363.46 221.870   4
   6   1   0 3428.22 192.286   4
   6  -1   0 3466.53 187.883   4
   7   1   0 8737.05 346.167   4
   7  -1   0 8986.26 342.942   4
   8  -1   0 70912.4 1636.48   4
   8   1   0 70372.0 1640.39   4
   9   1   0 9540.19 419.064   4
   9  -1   0 9436.90 408.943   4
  10   1   0 19732.0 677.495   4
  10  -1   0 18815.5 657.797   4
  11  -1   0 2579.02 247.508   4
  11   1   0 2009.95 230.854   4
  12  -1   0 243.911 152.636   4
  12   1   0 37.2830 158.389   4
  13  -1   0 9668.57 505.950   4
  13   1   0 9338.37 511.948   4
  14   1   0 40735.6 1257.20   4
  14  -1   0 40388.2 1207.37   8
  14  -1   0 38489.6 1233.56   4
  15   1   0 5165.73 413.951   4
  15  -1   0 4475.10 384.242   4
  16   1   0 12447.2 679.292   4
  16  -1   0 13385.2 681.687   4
  17  -1   0 6077.56 484.491   4
  17   1   0 6131.31 490.349   4
  18  -1   0 5641.56 485.831   4
  18   1   0 5819.48 500.090   4
  19  -1   0 2837.30 364.684   4
  19   1   0 3375.30 408.919   4
   0  -2   0 66113.2 1370.78   1
   0  -2   0 67102.3 1379.55   3
   0  -2   0 66026.2 1409.72   6
   0  -2   0 66499.8 1372.06   2
   1  -2   0 225.161 36.3634   1
  -1  -2   0 252.817 50.2539   3
   1  -2   0 259.633 37.6455   2
   1   2   0 258.343 28.2523   4
  -1  -2   0 262.524 36.4129   2
  -2  -2   0 48611.1 1017.25   2
   2  -2   0 47091.8 1058.20   1
   2  -2   0 47974.3 1015.86   2
   2  -2   0 48055.0 999.531   4
   2   2   0 48250.7 1014.13   4
   2  -2   0 48987.0 1052.96   7
   3  -2   0 7114.64 215.521   4
   3   2   0 6868.47 225.888   4
   3  -2   0 6797.75 250.689   7
  -3  -2   0 7264.23 208.526   2
   3  -2   0 7426.41 188.179   8
   3  -2   0 7458.23 209.138   2
  -4  -2   0 5458.77 169.687   2
   4  -2   0 5274.60 167.748   2
   4   2   0 5566.20 210.333   4
   4  -2   0 5086.14 194.805   4
   5   2   0 18173.2 511.088   4
  -5  -2   0 18076.3 435.204   2
   5  -2   0 19012.4 497.546   4
   5  -2   0 18428.2 433.885   2
  -6  -2   0 29094.5 653.876   2
   6  -2   0 30920.8 751.567   4
   6  -2   0 28957.4 651.286   2
   6   2   0 30731.9 768.572   4
   7  -2   0 44513.1 1072.79   4
   7   2   0 44047.5 1087.06   4
   8   2   0 33513.3 901.236   4
   8  -2   0 32577.6 879.554   4
   9   2   0 16023.9 576.231   4
   9  -2   0 15156.1 539.616   4
  10  -2   0 4458.54 294.675   4
  10   2   0 4667.60 317.289   4
  11   2   0 12310.2 545.019   4
  11  -2   0 12125.7 518.479   4
  12  -2   0 45138.4 1272.04   4
  12   2   0 45000.1 1294.87   4
  13   2   0 7850.66 468.202   4
  13  -2   0 7176.11 391.061   8
  13  -2   0 7128.48 429.556   4
  14   2   0 765.244 230.729   4
  14  -2   0 889.262 201.411   4
  15  -2   0 14.2349 148.739   4
  15   2   0 567.432 238.226   4
  16  -2   0 11832.9 644.462   4
  16   2   0 13031.2 691.709   4
  17  -2   0 251.501 186.640   4
  17   2   0 33.5133 197.021   4
  17   2   0-147.964 149.460   8
  18  -2   0 11450.4 690.075   4
  18   2   0 12662.5 729.175   4
  19  -2   0 2898.01 363.627   4
  19   2   0 2607.98 374.738   4
   0  -3   0 26.9722 42.3193   3
   0  -3   0 77.5142 42.4999   2
   0  -3   0 4.23009 42.0961   1
   0  -3   0-41.1254 64.3674   6
  -1  -3   0 52.8151 47.1280   2
   1   3   0 41.7934 24.3194   4
   1  -3   0 62.3324 44.5916   1
   1  -3   0 101.799 50.3595   2
  -1  -3   0-20.7672 62.1714   3
   2  -3   0 3424.76 150.560   2
   2   3   0 3799.11 138.483   4
   2  -3   0 3596.36 123.697   4
  -2  -3   0 3804.94 202.664   3
  -2  -3   0 3598.51 153.581   2
   2  -3   0 3504.81 170.493   7
   2  -3   0 3758.22 169.542   1
   3  -3   0 33759.6 758.584   4
   3  -3   0 34677.3 832.634   7
   3  -3   0 35721.2 846.389   1
   3  -3   0 33667.8 780.479   2
   3   3   0 34443.4 778.392   4
  -3  -3   0 33826.7 782.224   2
   4  -3   0 59649.5 1208.11   8
   4   3   0 58399.1 1288.42   4
   4  -3   0 57331.8 1262.86   4
   4  -3   0 58931.5 1336.58   7
   4  -3   0 59006.9 1261.16   2
  -4  -3   0 57679.3 1262.46   2
   5  -3   0 8949.08 257.233   8
   5  -3   0 9117.25 274.004   2
   5   3   0 9220.78 317.865   4
  -5  -3   0 8676.61 276.613   2
   5  -3   0 9463.06 349.424   7
   5  -3   0 8577.83 296.255   4
   6  -3   0 2823.75 199.549   7
  -6  -3   0 2846.74 138.127   2
   6   3   0 2595.44 172.796   4
   6  -3   0 2424.56 130.338   8
   6  -3   0 3194.52 171.380   4
   6  -3   0 2653.77 129.208   2
   7  -3   0 16087.8 427.486   2
   7  -3   0 16646.1 510.059   4
  -7  -3   0 16641.6 440.055   2
   7  -3   0 16570.3 457.725   8
   7   3   0 16801.3 532.307   4
   7  -3   0 16238.2 553.456   7
   8  -3   0 100587. 2222.75   4
   8  -3   0 99756.8 2155.65   8
   8   3   0 103489. 2263.39   4
   9   3   0 1201.17 186.993   4
   9  -3   0 1098.39 156.256   4
   9  -3   0 1200.75 125.574   8
  10  -3   0 1008.63 164.487   4
  10  -3   0 1103.74 128.818   8
  10   3   0 1240.83 205.937   4
  11  -3   0 6728.96 325.737   8
  11   3   0 7289.95 409.939   4
  11  -3   0 6754.98 374.772   4
  12  -3   0 27038.3 824.087   8
  12   3   0 28599.7 939.262   4
  12  -3   0 27263.2 898.077   4
  13   3   0 16057.5 684.522   4
  13  -3   0 13820.0 621.878   4
  13  -3   0 15179.0 648.893   7
  14   3   0 2687.24 321.110   4
  14  -3   0 2198.60 268.524   4
  14  -3   0 2433.63 254.597   7
  15  -3   0 22410.3 885.025   4
  15   3   0 23032.5 925.111   4
  15  -3   0 22822.0 869.978   7
  16  -3   0 1247.29 237.266   4
  16   3   0 1690.10 305.329   4
  17  -3   0 11061.9 647.755   4
  17   3   0 11837.8 684.907   4
  18   3   0 668.173 219.859   8
  18  -3   0 565.029 216.220   4
  18   3   0 934.392 260.438   4
  19   3   0 5217.52 489.393   4
  19  -3   0 3996.07 419.639   4
   0  -4   0 131193. 2731.54   2
   0  -4   0 135093. 2730.73   1
   0  -4   0 130193. 2806.57   6
   0  -4   0 131106. 2749.91   3
  -1  -4   0 160329. 3317.82   3
   1  -4   0 160891. 3267.38   1
   1  -4   0 159820. 3311.47   6
   1  -4   0 154448. 3265.40   2
  -1  -4   0 153309. 3385.83   6
   1   4   0 153557. 3179.69   4
   1   4   0 170669. 3186.36   5
  -1  -4   0 157871. 3269.12   2
  -2  -4   0 1146.70 134.501   3
   2  -4   0 1201.26 108.542   1
   2  -4   0 913.724 93.5787   2
  -2  -4   0 962.979 93.6331   2
   2   4   0 987.669 74.2749   4
   3   4   0 40460.9 905.444   4
  -3  -4   0 39946.1 937.168   2
   3  -4   0 39978.7 976.983   1
   3  -4   0 40287.8 882.625   4
   3  -4   0 40903.7 986.094   7
   3  -4   0 39788.7 934.666   2
   4  -4   0 39890.7 937.252   2
   4  -4   0 42057.9 1005.10   7
   4  -4   0 40089.2 911.594   4
   4  -4   0 39965.5 1018.41   1
   4   4   0 40252.1 940.424   4
  -4  -4   0 40421.4 942.537   2
   5  -4   0 37599.9 878.587   4
   5  -4   0 38774.6 1001.99   1
   5  -4   0 38128.1 882.628   2
  -5  -4   0 36997.6 885.394   2
   5  -4   0 35630.7 799.213   8
   5  -4   0 38406.8 967.128   7
   5   4   0 39447.3 911.524   4
   6  -4   0 13312.0 471.408   7
   6  -4   0 12238.7 341.756   8
  -6  -4   0 13706.9 404.593   2
   6  -4   0 12644.8 503.261   1
   6  -4   0 13268.4 411.234   4
   6  -4   0 12830.1 387.016   2
   6   4   0 14371.6 446.007   4
   7  -4   0 197.550 53.0711   8
   7  -4   0 194.023 53.6749   2
  -7  -4   0 140.928 57.8762   2
   7  -4   0 166.275 84.1935   4
   7  -4   0 269.017 98.8172   7
   7   4   0 245.720 103.589   4
   8  -4   0 3501.49 220.695   4
   8   4   0 3499.91 245.495   4
   8  -4   0 3535.13 172.503   8
   8  -4   0 3548.97 247.885   7
  -8  -4   0 3380.31 180.461   2
   8  -4   0 3740.42 177.132   2
   9  -4   0 596.048 128.951   4
   9   4   0 382.379 152.210   4
   9  -4   0 300.995 76.5331   8
   9  -4   0 588.087 140.347   7
  10   4   0 5789.49 355.989   4
  10  -4   0 5555.73 341.469   7
  10  -4   0 5790.11 318.616   4
  10  -4   0 5096.18 250.712   8
  11  -4   0 2755.94 242.202   4
  11   4   0 2408.12 256.743   4
  11  -4   0 2540.04 244.449   7
  12  -4   0 22524.3 784.436   4
  12  -4   0 22935.7 806.283   7
  12   4   0 22752.2 822.391   4
  13  -4   0 2392.39 264.936   4
  13   4   0 2000.31 272.243   4
  13  -4   0 2102.47 238.542   7
  14  -4   0 1816.98 228.273   7
  14  -4   0 1822.62 238.594   4
  14   4   0 1951.38 284.381   4
  15  -4   0 102.102 145.824   4
  15  -4   0 132.083 127.269   7
  15   4   0-23.9368 176.386   4
 -16  -4   0 3251.67 411.787   6
  16   4   0 3648.06 382.416   4
  16  -4   0 3260.91 339.195   4
  17  -4   0 492.987 201.155   4
  17   4   0 374.376 204.889   4
  18   4   0 12743.3 739.897   4
  18  -4   0 11195.6 677.267   4
  18   4   0 11903.5 736.240   8
  19  -4   0 4325.35 432.565   4
  19   4   0 4356.16 455.514   8
   0  -5   0 59.6455 73.6276   3
   0  -5   0-15.1150 91.4982   6
   0  -5   0 51.4028 57.2717   1
   0  -5   0 1.42669 65.2724   2
   1  -5   0 5.83391 67.7894   2
  -1  -5   0 117.650 89.6514   3
   1  -5   0 182.455 95.9410   6
   1  -5   0 11.3279 58.5969   3
  -1  -5   0 60.7086 96.4949   6
  -1  -5   0-18.1468 70.6926   2
   1   5   0 274.666 39.4669   4
   1  -5   0 64.9949 62.4180   1
   1   5   0 44.0493 33.1259   5
   2  -5   0 332.259 81.5471   2
  -2  -5   0 163.115 120.410   6
   2  -5   0 292.216 77.9582   1
  -2  -5   0 331.408 80.8890   2
  -2  -5   0 321.195 114.723   3
   2   5   0 300.137 48.8023   4
   3   5   0 5608.14 209.261   4
  -3  -5   0 5420.47 242.678   2
   3  -5   0 5388.30 261.782   1
  -3  -5   0 5741.87 312.383   3
   3  -5   0 5189.60 236.223   2
   4  -5   0 9402.35 373.825   7
   4   5   0 9149.76 310.631   4
   4  -5   0 9236.33 373.700   1
  -4  -5   0 9289.26 332.541   2
   4  -5   0 8616.00 324.964   2
   4  -5   0 8988.21 288.257   4
   5  -5   0 21208.4 668.638   1
   5  -5   0 20423.0 644.437   7
   5  -5   0 21315.4 553.868   4
  -5  -5   0 20380.3 582.586   2
   5   5   0 20833.4 580.349   4
   5  -5   0 20669.5 581.757   2
   6  -5   0 15585.5 521.370   7
  -6  -5   0 14588.2 448.469   2
   6  -5   0 14859.0 440.518   2
   6   5   0 15104.0 468.232   4
   6  -5   0 15471.6 554.559   1
   6  -5   0 14829.6 436.657   4
   7  -5   0 5684.42 305.858   7
   7  -5   0 5194.61 236.555   2
  -7  -5   0 5351.10 252.996   2
   7  -5   0 4945.48 180.828   8
   7  -5   0 5622.77 262.353   4
   7  -5   0 5311.51 337.618   1
   7   5   0 6084.25 295.268   4
   8  -5   0 3476.27 306.569   1
  -8  -5   0 3934.52 215.991   2
   8  -5   0 3976.55 169.989   8
   8   5   0 4220.21 265.004   4
   8  -5   0 3821.77 227.908   4
   8  -5   0 4032.62 274.326   7
   8  -5   0 3650.66 195.811   2
   9   5   0 1912.72 208.419   4
   9  -5   0 2054.83 143.285   2
   9  -5   0 1904.33 129.140   8
   9  -5   0 1943.24 205.408   7
  -9  -5   0 2195.13 167.774   2
   9  -5   0 2202.44 194.422   4
   9  -5   0 2209.82 267.714   1
  10   5   0 49240.4 1308.57   4
  10  -5   0 47585.7 1307.66   7
  10  -5   0 47316.9 1247.51   4
  11   5   0 4190.86 319.252   4
  11  -5   0 4593.89 306.012   4
  11  -5   0 4213.47 305.212   7
  12  -5   0 122.355 119.680   4
  12  -5   0 172.088 118.754   7
  12   5   0 302.079 188.648   4
  13   5   0 5619.45 404.623   4
  13  -5   0 5428.38 377.335   7
  13  -5   0 5545.11 369.789   4
  14  -5   0 39070.2 1215.60   7
  14   5   0 38908.5 1255.35   4
  14  -5   0 37289.3 1199.88   4
  15  -5   0 15850.4 715.148   4
 -15  -5   0 15455.2 897.276   6
  15   5   0 14601.2 730.062   4
 -16  -5   0 5516.55 543.933   6
  16  -5   0 5688.20 437.692   4
  16  -5   0 6563.86 537.406   1
  16   5   0 5523.68 469.244   4
  17  -5   0 6523.69 554.430   1
  17  -5   0 6577.56 487.221   4
  17   5   0 6520.04 521.392   4
  18  -5   0 7167.38 529.169   4
  18  -5   0 8376.33 635.278   1
  18   5   0 6845.60 561.202   4
  19   5   0 5149.57 498.442   8
   0  -6   0 32446.2 874.176   3
   0  -6   0 31626.7 845.587   1
   0  -6   0 31869.8 936.403   6
   0   6   0 32938.7 698.589   4
   0  -6   0 33039.6 850.972   2
   1  -6   0 20823.3 596.413   2
  -1  -6   0 20073.5 699.093   6
   1  -6   0 20530.6 606.973   3
  -1  -6   0 20423.8 594.005   2
   1  -6   0 20220.1 653.325   6
   1  -6   0 20600.0 588.609   1
  -1  -6   0 19968.7 628.914   3
   1   6   0 19358.7 471.140   4
   1   6   0 19804.6 500.270   5
  -2  -6   0 7118.72 347.976   3
   2  -6   0 6451.79 289.713   2
   2  -6   0 7185.15 304.996   1
   2   6   0 6629.89 224.270   4
   2  -6   0 6929.81 299.844   3
  -2  -6   0 7117.18 406.709   6
  -2  -6   0 7086.35 301.717   2
   3  -6   0 1874.39 152.012   2
   3  -6   0 1965.94 171.073   1
   3   6   0 1642.26 115.109   4
  -3  -6   0 1541.72 195.427   3
  -3  -6   0 1590.08 236.801   6
  -3  -6   0 1691.27 151.410   2
   4   6   0 34978.6 854.286   4
  -4  -6   0 35310.7 908.225   2
   4  -6   0 35561.7 905.270   2
   4  -6   0 34677.4 955.067   1
   5  -6   0 1792.41 195.046   1
   5  -6   0 1730.71 152.869   2
   5   6   0 1773.14 145.664   4
  -5  -6   0 2044.62 162.526   2
   5  -6   0 1943.86 132.798   4
   6  -6   0 3276.03 262.333   1
  -6  -6   0 2963.83 194.167   2
   6  -6   0 2537.33 181.582   2
   6  -6   0 2870.75 223.755   7
   6  -6   0 2818.88 175.883   4
   6   6   0 2594.43 188.765   4
   7  -6   0 46525.5 1232.01   7
   7  -6   0 45519.0 1131.65   2
   7   6   0 47965.7 1173.09   4
   7  -6   0 48080.1 1303.39   1
  -7  -6   0 45962.2 1157.43   2
   7  -6   0 45418.5 1122.57   4
  -8  -6   0 8628.62 361.725   2
   8  -6   0 8126.66 352.481   4
   8   6   0 8409.56 383.437   4
   8  -6   0 8038.23 332.255   2
   8  -6   0 8089.40 452.468   1
   8  -6   0 8413.04 415.979   7
  -9  -6   0 34640.0 907.288   2
   9  -6   0 29023.4 830.997   2
   9  -6   0 32364.3 975.350   7
   9   6   0 33120.0 951.098   4
   9  -6   0 33038.3 1054.84   1
   9  -6   0 31894.2 892.073   4
  10  -6   0 7713.81 375.581   4
  10  -6   0 6737.51 450.563   1
  10  -6   0 7210.36 401.997   7
  10   6   0 7865.73 413.793   4
  11  -6   0 31088.1 1004.49   7
  11   6   0 33352.1 1022.53   4
  11  -6   0 30619.9 1089.42   1
  11  -6   0 31814.7 957.334   4
  12   6   0 110.337 148.121   4
  12  -6   0 106.751 127.281   4
  12  -6   0-43.7673 114.735   7
  12  -6   0 6.95960 178.724   1
  13  -6   0 11217.5 536.316   4
  13   6   0 11672.3 589.281   4
  13  -6   0 10051.5 606.624   1
  13  -6   0 11054.8 549.197   7
  14   6   0 14400.6 696.275   4
  14  -6   0 14373.1 645.049   4
  14  -6   0 14116.6 645.992   7
 -14  -6   0 13576.3 849.550   6
  14  -6   0 14098.9 747.198   1
  15   6   0 2082.89 302.148   4
 -15  -6   0 1592.31 343.510   6
  15  -6   0 1901.39 255.015   4
  15  -6   0 2439.30 340.875   1
  16   6   0 4318.60 417.286   4
  16  -6   0 3791.65 419.625   1
  16  -6   0 4242.66 369.108   4
 -16  -6   0 4643.83 522.885   6
  17  -6   0 503.500 215.683   1
 -17  -6   0 410.620 211.729   6
  17   6   0 775.754 246.369   4
  18  -6   0 7599.61 609.142   1
  18   6   0 6319.82 540.239   4
   0  -7   0 147.686 135.204   6
   0  -7   0-49.9561 94.4460   3
   0   7   0 60.8724 27.2417   4
   0  -7   0-60.1900 89.3998   1
   0  -7   0 64.0443 103.951   2
  -1  -7   0 6003.63 373.199   6
   1   7   0 5635.22 219.414   5
   1  -7   0 6270.72 307.728   3
  -1  -7   0 6299.64 330.669   3
   1   7   0 5611.70 191.997   4
   1  -7   0 6147.06 298.153   1
  -1  -7   0 6094.87 298.686   2
   1  -7   0 6185.34 346.097   6
   1  -7   0 6092.42 298.018   2
   2  -7   0 4291.98 248.741   3
  -2  -7   0 4433.57 297.181   3
   2   7   0 4510.40 181.056   4
   2  -7   0 4146.17 250.268   1
   2  -7   0 4065.52 253.225   2
   2   7   0 4445.17 124.175   5
  -2  -7   0 5083.77 366.496   6
  -2  -7   0 4645.19 258.916   2
  -3  -7   0 78542.7 1900.11   3
   3  -7   0 77068.0 1788.37   1
  -3  -7   0 80738.7 2024.35   6
   3   7   0 74660.6 1644.49   4
   3  -7   0 76381.1 1757.86   2
  -3  -7   0 75870.0 1761.29   2
  -4  -7   0 1531.84 159.301   2
  -4  -7   0 1293.84 247.780   6
   4  -7   0 1480.90 155.376   2
   4   7   0 1779.18 136.022   4
   4  -7   0 1314.27 173.522   1
   5  -7   0 68851.1 1595.72   2
  -5  -7   0 65991.6 1590.70   2
   5   7   0 67393.5 1536.28   4
   5  -7   0 67576.1 1675.19   1
   6  -7   0 11561.2 430.903   2
   6   7   0 10858.5 409.869   4
   6  -7   0 10477.7 491.930   1
   6  -7   0 10666.1 369.625   4
  -6  -7   0 11110.6 437.630   2
   7  -7   0 68177.0 1675.26   2
  -7  -7   0 72842.3 1710.39   2
   7   7   0 73538.2 1694.89   4
   7  -7   0 74743.4 1846.01   1
   7  -7   0 72323.2 1639.08   4
   7  -7   0 72049.6 1787.87   7
   8   7   0 8782.92 404.935   4
   8  -7   0 8318.39 474.063   1
   8  -7   0 8816.33 437.881   7
   8  -7   0 8256.14 363.193   2
  -8  -7   0 8693.66 392.292   2
   8  -7   0 8980.25 364.811   4
   9  -7   0 20706.0 812.682   1
  -9  -7   0 22388.8 705.560   2
   9  -7   0 20593.3 657.212   4
   9   7   0 20326.4 706.910   4
   9  -7   0 20775.6 749.394   7
   9  -7   0 20162.7 640.569   2
  10   7   0 3729.12 294.609   4
  10  -7   0 4062.50 269.535   4
  10  -7   0 3737.31 295.383   7
  10  -7   0 4006.99 356.824   1
  11  -7   0 4554.90 392.358   1
  11  -7   0 4969.81 310.891   4
  11   7   0 5294.34 365.634   4
  11  -7   0 4983.70 351.077   7
  12   7   0 28171.6 956.521   4
  12  -7   0 27020.7 1028.25   1
  12  -7   0 26020.2 926.795   7
  12  -7   0 25919.4 867.913   4
  13   7   0 534.126 198.877   4
  13  -7   0 303.709 123.792   4
  13  -7   0 447.749 216.862   1
 -13  -7   0 0.34755 222.390   6
  13  -7   0 189.061 121.273   7
  14  -7   0 107.233 114.000   7
 -14  -7   0-235.644 254.632   6
  14   7   0 41.2630 173.473   4
  14  -7   0-28.2331 121.115   4
  14  -7   0 224.562 213.344   1
  15   7   0 2015.79 298.839   4
 -15  -7   0 1513.83 352.152   6
  15  -7   0 2429.82 343.550   1
  16   7   0 9091.47 600.283   4
  16  -7   0 8868.20 638.917   1
 -16  -7   0 9508.87 768.724   6
  17   7   0 275.633 199.923   4
 -17  -7   0 80.9914 192.965   6
  17  -7   0 316.302 218.496   1
  18   7   0 1740.71 302.438   4
  18  -7   0 2954.19 393.955   1
   0   8   0 2154.70 97.4212   4
   0  -8   0 2044.17 209.323   3
   0  -8   0 2378.71 212.956   2
   0  -8   0 1962.40 191.707   1
   0  -8   0 2323.01 252.010   6
   1  -8   0 42260.1 1186.27   6
  -1  -8   0 43040.0 1163.89   3
   1  -8   0 42598.7 1099.84   2
   1   8   0 38955.5 948.211   5
   1  -8   0 42309.8 1099.82   1
  -1  -8   0 40099.9 1226.15   6
  -1   8   0 40454.5 858.169   4
   1   8   0 40711.3 902.961   4
  -1  -8   0 42098.6 1096.58   2
   1  -8   0 43948.4 1127.94   3
   2  -8   0 99171.9 2257.80   2
  -2  -8   0 103794. 2376.96   3
  -2  -8   0 103939. 2487.06   6
   2   8   0 96310.7 1990.47   5
   2  -8   0 104224. 2276.73   1
   2  -8   0 104410. 2270.51   3
  -2  -8   0 102271. 2267.82   2
   2   8   0 101427. 2081.44   4
   3  -8   0 20024.2 656.376   1
  -3  -8   0 18954.4 726.498   3
   3   8   0 17846.1 506.362   4
   3  -8   0 18321.9 620.430   2
  -3  -8   0 17609.8 613.683   2
  -3  -8   0 18777.7 800.978   6
   3  -8   0 18923.6 623.552   3
   4  -8   0 300.398 139.019   1
  -4  -8   0 234.959 208.515   6
   4  -8   0 198.153 115.876   2
  -4  -8   0 144.371 112.437   2
   4   8   0 207.418 71.8273   4
  -5  -8   0 4262.06 273.306   2
   5   8   0 4210.78 230.990   4
  -5  -8   0 3833.35 423.305   6
   5  -8   0 4134.24 270.134   2
   5  -8   0 4369.37 319.378   1
  -6  -8   0 18129.2 889.116   6
   6  -8   0 17639.6 608.904   2
   6  -8   0 17794.9 693.396   1
   6   8   0 18080.1 577.247   4
  -6  -8   0 18029.0 621.634   2
   7  -8   0 4636.92 350.005   1
  -7  -8   0 4241.30 459.754   6
  -7  -8   0 4926.18 302.404   2
   7  -8   0 4434.27 273.096   2
   7   8   0 4380.59 271.150   4
  -8  -8   0 445.027 291.164   6
  -8  -8   0 654.039 141.056   2
   8  -8   0 361.479 108.451   2
   8  -8   0-23.7861 171.088   1
   8   8   0 655.129 146.750   4
   8  -8   0 428.866 97.1922   4
   9   8   0 7450.76 392.583   4
   9  -8   0 7132.23 338.204   4
   9  -8   0 6431.72 335.709   2
  -9  -8   0 7027.03 372.338   2
   9  -8   0 6067.72 431.958   1
  -9  -8   0 6901.11 607.360   6
 -10  -8   0 873.490 301.814   6
  10  -8   0 1174.03 230.526   1
  10  -8   0 1566.84 175.836   4
  10   8   0 1433.07 205.946   4
  10  -8   0 1291.28 202.215   7
  10  -8   0 1038.20 140.067   2
  11  -8   0 14816.4 728.005   1
  11  -8   0 15788.7 680.707   7
  11   8   0 16263.2 674.467   4
 -11  -8   0 16882.4 962.954   6
  12  -8   0 4794.81 424.290   1
  12  -8   0 4825.95 368.752   7
 -12  -8   0 5185.02 564.158   6
  12   8   0 5365.39 397.276   4
  13   8   0 4753.26 397.008   4
 -13  -8   0 4749.03 559.575   6
  13  -8   0 4277.99 354.839   7
  13  -8   0 5055.10 434.682   1
  14  -8   0 2058.76 251.340   7
  14  -8   0 2040.37 303.465   1
  14   8   0 2206.16 308.170   4
 -14  -8   0 1889.60 392.827   6
 -15  -8   0 116.236 227.774   6
  15  -8   0 555.195 228.993   1
  15   8   0 248.235 197.562   4
  16   8   0 7826.65 562.982   4
 -16  -8   0 7110.14 691.269   6
  16  -8   0 7723.76 581.223   1
 -17  -8   0 1312.12 329.029   6
  17  -8   0 1155.92 269.790   1
  17   8   0 1643.19 307.486   4
   0   9   0 76.7470 30.6974   4
   0  -9   0-61.9178 128.709   3
   0  -9   0-52.8773 134.848   2
   0  -9   0 121.628 162.279   6
  -1  -9   0 933.301 165.803   2
   1  -9   0 775.911 164.410   1
  -1  -9   0 630.309 163.936   3
   1   9   0 688.464 65.4030   4
  -1   9   0 590.904 44.1338   4
   1  -9   0 648.160 151.789   2
   1   9   0 508.698 73.7743   5
  -1  -9   0 684.300 207.644   6
   1  -9   0 566.770 141.995   3
   2  -9   0 5418.06 323.716   2
   2  -9   0 5330.62 332.314   1
  -2  -9   0 5335.69 422.223   6
   2  -9   0 5396.89 327.437   3
   2   9   0 5377.25 209.576   4
   2   9   0 5094.37 145.718   5
  -2   9   0 4781.69 136.763   4
  -2  -9   0 5233.78 324.027   2
  -2  -9   0 6178.71 398.354   3
   3  -9   0 677.489 163.966   1
  -3  -9   0 772.601 169.878   2
   3  -9   0 632.557 137.184   3
   3  -9   0 500.068 151.441   2
   3   9   0 592.191 86.8816   4
  -3  -9   0 559.576 213.934   3
  -3  -9   0 577.410 232.176   6
   4   9   0 341.563 83.2464   4
  -4  -9   0 259.906 226.563   6
  -4  -9   0 395.789 136.290   2
   4  -9   0 224.081 107.896   3
   4  -9   0 465.073 165.537   1
   4  -9   0 333.647 135.676   2
  -5  -9   0 31.4336 119.319   2
   5  -9   0 258.731 150.293   1
   5   9   0 352.198 94.6209   4
   5  -9   0 314.633 127.143   2
  -5  -9   0 88.8607 291.917   6
  -6  -9   0 28025.0 1163.41   6
   6   9   0 25779.7 759.616   4
  -6  -9   0 25814.4 835.244   2
   6  -9   0 26523.4 823.433   2
   6  -9   0 25388.3 899.510   1
   7   9   0 414.590 122.911   4
  -7  -9   0 355.012 128.524   2
   7  -9   0 495.465 132.178   2
  -7  -9   0 222.661 291.910   6
   7  -9   0 405.451 168.835   1
  -8  -9   0 6782.64 599.194   6
   8   9   0 6130.03 348.533   4
   8  -9   0 6673.23 446.702   1
  -8  -9   0 6609.18 383.356   2
   8  -9   0 6720.01 359.549   2
  -9  -9   0 3851.33 292.814   2
   9  -9   0 3842.05 270.332   2
   9   9   0 3876.72 293.644   4
  -9  -9   0 3456.25 474.222   6
   9  -9   0 3571.04 345.025   1
  10  -9   0 5961.81 340.668   2
 -10  -9   0 4670.49 524.632   6
  10   9   0 5551.14 367.698   4
  10  -9   0 5461.20 430.625   1
  11   9   0 5705.20 390.653   4
 -11  -9   0 6282.25 616.426   6
  11  -9   0 5528.87 440.068   1
  12  -9   0 23464.0 985.693   1
 -12  -9   0 24691.3 1254.65   6
  12   9   0 24745.8 918.690   4
  13  -9   0 9290.48 601.120   1
 -13  -9   0 8456.02 753.056   6
  13   9   0 9576.85 556.560   4
  14   9   0 859.021 216.046   4
 -14  -9   0 351.886 256.580   6
  15  -9   0 20644.9 975.246   1
  15   9   0 19014.0 885.245   4
 -15  -9   0 19219.8 1159.90   6
  16  -9   0 12395.1 756.958   1
 -16  -9   0 9682.15 824.733   6
  16   9   0 11856.6 699.567   4
  17  -9   0 9156.40 653.314   1
 -17  -9   0 7860.04 762.491   6
  17   9   0 8401.98 606.604   4
 -18  -9   0 3503.17 504.306   6
   0 -10   0 2961.68 316.186   6
   0 -10   0 2769.27 273.410   3
   0 -10   0 3167.56 283.118   2
   0  10   0 2838.58 119.419   4
   1  10   0 12022.4 345.759   4
   1  10   0 11584.0 371.651   5
  -1 -10   0 13800.3 558.337   2
  -1 -10   0 13255.7 605.818   3
  -1 -10   0 12681.8 641.854   6
   1 -10   0 12754.4 543.580   2
   1 -10   0 12837.9 544.469   1
   1 -10   0 12479.7 559.089   3
   2 -10   0 13747.9 573.764   1
  -2 -10   0 14245.4 642.250   3
   2 -10   0 13587.4 569.076   3
   2  10   0 12281.4 379.699   4
  -2 -10   0 13612.2 693.788   6
   2 -10   0 13178.1 554.303   2
  -2 -10   0 12015.5 536.633   2
   3 -10   0 12724.8 548.055   3
  -3 -10   0 12920.2 551.270   2
   3  10   0 12536.0 400.700   4
   3 -10   0 12327.4 540.199   2
  -3 -10   0 13625.9 721.596   6
  -3 -10   0 12403.1 626.460   3
   3 -10   0 11937.0 552.632   1
   4 -10   0 20528.9 724.109   2
  -4 -10   0 20119.4 724.295   2
   4 -10   0 20308.9 764.992   1
  -4 -10   0 20044.9 936.937   6
   4  10   0 20243.0 591.462   4
   4 -10   0 19982.5 720.105   3
  -5 -10   0 9243.97 653.063   6
  -5 -10   0 10243.9 479.146   2
   5 -10   0 9455.16 463.667   2
   5 -10   0 8770.08 490.665   1
   5 -10   0 9778.73 467.363   3
   5  10   0 9737.86 383.580   4
   6 -10   0 6252.63 366.988   2
   6 -10   0 6055.83 366.717   3
  -6 -10   0 5839.16 549.448   6
  -6 -10   0 5749.53 363.412   2
   6 -10   0 5605.28 402.080   1
   6  10   0 6728.23 321.363   4
   7 -10   0 177.663 168.768   1
  -7 -10   0 673.434 307.895   6
   7  10   0 419.077 125.595   4
  -7 -10   0 551.525 155.377   2
   7 -10   0 413.778 133.060   2
  -8 -10   0 31468.1 1365.83   6
   8  10   0 31808.7 943.992   4
   8 -10   0 30724.2 1091.39   1
  -8 -10   0 30861.5 999.643   2
   8 -10   0 29756.6 954.723   2
   9 -10   0 111.594 174.043   1
   9 -10   0 230.682 106.708   2
  -9 -10   0 379.100 312.147   6
   9  10   0 65.4264 115.073   4
  -9 -10   0 269.879 127.075   2
  10 -10   0 39949.7 1359.52   1
 -10 -10   0 42726.7 1705.51   6
  10 -10   0 39944.3 1181.54   2
  10  10   0 42953.1 1244.84   4
  11 -10   0 1230.37 241.554   1
  11  10   0 1941.62 250.230   4
 -11 -10   0 2043.03 425.757   6
  12  10   0 7326.54 476.957   4
 -12 -10   0 7952.80 729.390   6
  12 -10   0 6883.93 522.345   1
  13 -10   0 165.494 169.290   1
 -13 -10   0 25.0743 260.539   6
  13  10   0-30.0710 153.458   4
 -14 -10   0 22402.6 1278.68   6
  14 -10   0 21634.4 1013.30   1
  14  10   0 22664.6 948.005   4
  15 -10   0-187.625 207.624   1
  15  10   0 464.543 205.588   4
 -15 -10   0-194.111 287.811   6
  16 -10   0 4545.93 464.432   1
  16  10   0 4054.96 428.538   4
 -16 -10   0 3423.36 515.732   6
 -17 -10   0 955.211 304.919   6
   0 -11   0 279.284 180.465   3
   0  11   0-27.4317 67.1691   5
   0 -11   0 178.606 189.639   6
   0 -11   0 158.771 164.208   2
  -1 -11   0 409.294 198.853   6
   1 -11   0 657.205 185.459   2
  -1 -11   0 338.315 174.466   2
   1 -11   0 552.534 171.066   3
  -1 -11   0 303.903 159.643   3
   2 -11   0 18589.7 722.652   2
  -2 -11   0 21140.6 912.454   6
  -2 -11   0 19589.7 819.776   3
   2 -11   0 18839.0 742.948   1
   2  11   0 18967.3 517.589   4
   2 -11   0 19193.4 748.846   3
  -2 -11   0 19107.7 729.356   2
   3 -11   0 10560.9 542.656   1
  -3 -11   0 9882.29 586.583   3
   3  11   0 10381.6 361.527   4
  -3 -11   0 11030.2 521.930   2
   3 -11   0 11181.8 527.059   2
  -3 -11   0 10658.0 669.592   6
   3 -11   0 11276.2 538.700   3
   4 -11   0 8846.41 472.768   3
   4  11   0 8363.17 340.066   4
  -4 -11   0 9709.39 660.529   6
   4 -11   0 9026.86 503.817   1
  -4 -11   0 8478.92 458.667   2
   4 -11   0 8768.71 463.665   2
   5 -11   0 5296.91 362.758   2
   5 -11   0 5790.63 368.975   3
   5 -11   0 5014.82 394.848   1
   5  11   0 5516.00 280.928   4
  -5 -11   0 5772.74 547.533   6
  -5 -11   0 5306.64 366.141   2
   6 -11   0 74314.5 1918.88   3
   6 -11   0 71663.4 1989.29   1
   6  11   0 76642.0 1774.89   4
  -6 -11   0 79926.6 2368.96   6
  -6 -11   0 73828.4 1922.08   2
   6 -11   0 73697.0 1905.81   2
   7  11   0 11804.6 487.892   4
  -7 -11   0 11115.7 559.829   2
   7 -11   0 11355.5 542.276   2
  -7 -11   0 12195.9 817.267   6
   7 -11   0 12032.3 627.831   1
   7 -11   0 11928.0 556.072   3
   8 -11   0 969.623 229.212   1
   8  11   0 720.349 146.610   4
  -8 -11   0 850.467 302.466   6
  -8 -11   0 794.976 177.966   2
   8 -11   0 893.944 170.137   2
  -9 -11   0 715.532 172.025   2
   9 -11   0 791.917 164.327   2
   9  11   0 825.734 174.193   4
  -9 -11   0 590.672 292.779   6
   9 -11   0 740.363 224.377   1
  10  11   0 36760.1 1143.36   4
 -10 -11   0 37088.0 1607.61   6
  10 -11   0 35063.9 1274.29   1
  11  11   0 1989.95 254.880   4
 -11 -11   0 1151.84 345.961   6
  11 -11   0 2075.77 311.462   1
 -12 -11   0 2549.55 466.351   6
  12 -11   0 2708.50 351.749   1
  12  11   0 2527.69 300.626   4
  13 -11   0-129.704 177.419   1
  13  11   0 303.080 175.789   4
 -13 -11   0 59.8474 270.009   6
 -14 -11   0 1060.40 339.991   6
  14 -11   0 759.381 239.687   1
  14  11   0 910.665 217.165   4
 -15 -11   0 513.103 269.707   6
  15 -11   0 432.332 196.850   1
  15  11   0 337.189 199.779   4
 -16 -11   0 2385.95 465.226   6
  16  11   0 2075.90 322.209   4
   0 -12   0 541.360 176.605   2
   0 -12   0 353.080 180.464   3
  -1 -12   0 7542.40 501.981   3
  -1 -12   0 7713.13 548.909   6
   1 -12   0 7785.73 482.464   3
  -1 -12   0 7417.07 453.520   2
   1 -12   0 7634.16 458.214   2
  -2 -12   0 48896.6 1410.13   2
  -2 -12   0 49196.0 1524.85   3
   2 -12   0 47289.4 1394.53   2
   2 -12   0 47458.9 1431.97   3
   2 -12   0 47585.5 1417.05   1
  -2 -12   0 49254.4 1621.26   6
  -3 -12   0 15402.5 665.725   2
   3 -12   0 15897.9 670.302   2
   3 -12   0 13668.1 668.117   1
  -3 -12   0 14473.6 753.654   3
   3 -12   0 15159.8 681.807   3
  -3 -12   0 15971.8 852.588   6
   4 -12   0 512.255 203.761   1
   4 -12   0 941.164 190.068   3
  -4 -12   0 589.837 191.604   2
  -4 -12   0 938.091 299.564   6
   4 -12   0 623.765 183.331   2
  -5 -12   0 4282.75 353.832   2
   5 -12   0 3880.65 361.875   1
   5 -12   0 4575.05 351.502   2
  -5 -12   0 4354.25 502.569   6
   5 -12   0 4500.46 354.938   3
   6  12   0 2557.23 206.878   4
  -6 -12   0 2157.12 395.439   6
   6 -12   0 2711.15 275.547   3
   6 -12   0 2956.82 288.956   2
  -6 -12   0 2669.91 281.345   2
   6 -12   0 2175.24 294.847   1
   7  12   0 14475.8 560.629   4
   7 -12   0 12775.8 685.680   1
  -7 -12   0 12772.6 631.715   2
   7 -12   0 13606.9 628.048   2
   7 -12   0 14705.9 651.015   3
  -7 -12   0 16172.3 964.160   6
   8 -12   0 4962.80 436.446   1
   8  12   0 4921.90 325.081   4
  -8 -12   0 4866.45 382.839   2
   8 -12   0 4644.33 361.095   2
  -8 -12   0 5356.30 614.144   6
  -9 -12   0 4313.24 365.439   2
  -9 -12   0 4382.92 569.495   6
   9 -12   0 3887.29 324.152   2
   9 -12   0 4122.64 413.324   1
   9  12   0 4247.35 321.533   4
 -10 -12   0 11659.2 905.094   6
  10  12   0 11445.4 569.571   4
  10 -12   0 11836.2 697.865   1
  11  12   0 10655.0 568.190   4
 -11 -12   0 9713.10 835.951   6
  11 -12   0 9062.63 623.972   1
 -12 -12   0 947.677 359.792   6
  12  12   0 668.959 189.851   4
  12 -12   0 790.379 240.481   1
  13 -12   0 353.842 207.111   1
  13  12   0 276.625 174.519   4
 -13 -12   0 49.0186 284.385   6
  14  12   0 8266.41 569.381   4
 -14 -12   0 8073.34 789.020   6
  14 -12   0 8694.59 641.192   1
 -15 -12   0 306.238 260.663   6
  15 -12   0 907.005 271.565   1
  15  12   0 591.134 183.730   4
   0 -13   0 88.5021 166.257   3
   0 -13   0 92.0893 167.561   2
   1 -13   0 1020.04 215.321   2
  -1 -13   0 1223.59 258.601   3
   1 -13   0 673.190 199.886   3
  -1 -13   0 1295.60 231.753   2
  -1 -13   0 1772.59 328.537   6
   2 -13   0 10752.8 568.234   2
   2 -13   0 10031.5 580.491   3
  -2 -13   0 10469.5 565.464   2
  -2 -13   0 11990.1 733.622   6
  -2 -13   0 9584.49 618.735   3
   3 -13   0 746.340 196.444   1
  -3 -13   0 712.169 192.793   2
   3 -13   0 743.684 203.673   2
   3 -13   0 614.186 178.052   3
  -3 -13   0 980.781 284.579   6
   4 -13   0 165.454 137.999   2
   4 -13   0 556.081 226.432   1
  -4 -13   0 640.540 197.140   2
  -4 -13   0 277.749 264.113   6
   4 -13   0 318.060 148.525   3
   5 -13   0 3380.17 360.750   1
  -5 -13   0 3414.57 458.666   6
   5 -13   0 3099.09 315.163   2
  -5 -13   0 2773.48 306.450   2
   5 -13   0 3373.72 326.116   3
  -6 -13   0 24687.7 1230.09   6
   6 -13   0 24510.8 925.138   3
   6 -13   0 21985.6 873.330   2
  -6 -13   0 21271.4 878.999   2
   6 -13   0 22613.1 962.216   1
  -7 -13   0 1088.11 222.169   2
  -7 -13   0 813.042 343.796   6
   7 -13   0 720.614 200.414   2
   7 -13   0 254.247 194.756   1
  -8 -13   0 8730.19 763.894   6
   8 -13   0 8513.90 504.347   2
  -8 -13   0 7247.73 497.512   2
   8 -13   0 7995.99 573.757   1
  -9 -13   0 243.590 318.073   6
   9 -13   0 453.466 163.281   2
  -9 -13   0 268.170 144.967   2
   9 -13   0 216.949 185.275   1
 -10 -13   0 676.619 363.477   6
  10 -13   0 599.869 229.741   1
  11 -13   0 332.715 214.016   1
 -11 -13   0 69.5696 289.282   6
  11  13   0 406.860 147.419   4
 -12 -13   0 28858.6 1518.50   6
  12 -13   0 26253.1 1163.77   1
  12  13   0 26431.0 1033.28   4
  13  13   0 2347.37 300.885   4
  13 -13   0 2838.89 384.893   1
 -13 -13   0 3254.00 543.685   6
  14 -13   0 10594.5 718.406   1
  14  13   0 9492.12 618.307   4
 -14 -13   0 9488.18 879.369   6
  15  13   0 115.979 135.264   4
   0 -14   0 6343.41 512.130   3
   0 -14   0 6948.02 486.524   2
   1 -14   0 471.378 203.678   3
  -1 -14   0 360.832 190.529   2
   1 -14   0 470.029 197.687   2
  -1 -14   0 536.314 228.701   3
  -2 -14   0 69160.2 1923.01   2
   2 -14   0 70215.3 2008.56   3
  -2 -14   0 69637.4 2195.32   6
   2 -14   0 66156.4 1900.54   2
  -2 -14   0 68149.0 2069.90   3
   3 -14   0 362.671 187.551   2
  -3 -14   0 443.298 201.373   2
  -3 -14   0 718.904 291.602   6
   3 -14   0 285.131 179.894   1
   3 -14   0 447.147 180.473   3
   4 -14   0 1873.08 269.012   3
  -4 -14   0 1772.15 365.482   6
   4 -14   0 1573.70 282.844   1
  -4 -14   0 1805.55 282.048   2
   4 -14   0 1526.98 258.598   2
  -5 -14   0 12976.3 666.987   2
   5 -14   0 12132.1 642.930   2
  -5 -14   0 12828.1 886.510   6
   5 -14   0 13627.9 691.110   3
   5 -14   0 11952.7 695.985   1
   6 -14   0 2876.61 316.307   2
   6 -14   0 3087.84 375.103   1
  -6 -14   0 4493.01 550.736   6
  -6 -14   0 3315.31 349.187   2
   7 -14   0 3976.38 416.190   1
  -7 -14   0 4623.99 398.615   2
  -7 -14   0 5609.10 641.403   6
   7 -14   0 4338.22 387.982   2
   8 -14   0 1978.46 332.151   1
  -8 -14   0 3250.26 530.266   6
  -8 -14   0 3026.84 333.694   2
   8 -14   0 2297.05 293.291   2
   9 -14   0 18014.5 815.868   2
   9 -14   0 18955.3 957.624   1
  -9 -14   0 21352.0 1244.03   6
  -9 -14   0 19147.3 873.173   2
 -10 -14   0 13866.0 1026.04   6
  10 -14   0 12328.5 767.454   1
  11 -14   0 4566.10 467.554   1
 -11 -14   0 4854.96 633.936   6
  12 -14   0 236.762 168.703   1
 -12 -14   0 1112.21 377.108   6
 -13 -14   0 5640.17 722.214   6
  13 -14   0 6457.18 571.529   1
   0 -15   0 12.6983 189.601   2
   0 -15   0 18.1473 183.330   3
  -1 -15   0 3812.52 390.130   2
   1 -15   0 3498.86 396.786   3
   1 -15   0 3913.92 388.683   2
  -1 -15   0 3736.59 420.456   3
   2 -15   0 10897.0 675.557   3
   2 -15   0 11991.0 657.183   2
  -2 -15   0 11585.8 649.173   2
  -3 -15   0 1330.56 345.092   6
   3 -15   0 723.519 225.378   2
  -3 -15   0 732.424 223.310   2
   3 -15   0 1289.50 253.133   3
   4 -15   0 1717.25 273.499   2
  -4 -15   0 2188.39 416.634   6
   4 -15   0 1438.43 264.700   3
   4 -15   0 1390.31 283.273   1
  -4 -15   0 1172.30 252.499   2
   5 -15   0 12940.8 718.370   3
   5 -15   0 13670.2 713.596   2
  -5 -15   0 14617.0 959.941   6
  -5 -15   0 12728.8 703.534   2
   5 -15   0 13278.2 765.969   1
  -6 -15   0 33111.2 1244.78   2
   6 -15   0 35065.2 1252.04   2
  -6 -15   0 38497.5 1667.08   6
   6 -15   0 34104.4 1340.77   1
   7 -15   0 3232.31 355.497   2
  -7 -15   0 3881.64 569.588   6
   7 -15   0 3507.14 417.341   1
  -7 -15   0 3478.02 377.009   2
  -8 -15   0 153.574 155.729   2
   8 -15   0 276.085 161.179   2
   8 -15   0 16.5024 199.143   1
  -8 -15   0 688.597 350.445   6
  -9 -15   0 4197.43 418.989   2
  -9 -15   0 4585.97 632.344   6
   9 -15   0 3921.52 445.457   1
   9 -15   0 3819.27 381.628   2
 -10 -15   0 15322.6 1116.58   6
  10 -15   0 13835.7 839.998   1
 -11 -15   0 2276.77 481.696   6
  11 -15   0 2047.53 336.448   1
 -12 -15   0 469.772 334.145   6
  12 -15   0 441.544 223.612   1
   0 -16   0 22362.8 985.736   2
   0 -16   0 21795.7 1059.75   3
  -1 -16   0 4546.25 430.412   2
  -1 -16   0 4001.03 451.134   3
   1 -16   0 5107.47 490.268   3
   1 -16   0 4086.57 415.466   2
   2 -16   0 122.756 181.835   2
   2 -16   0 160.225 170.869   3
  -2 -16   0 49.9811 187.168   2
   3 -16   0 5536.99 495.317   3
   3 -16   0 5715.48 479.277   2
  -3 -16   0 5871.73 488.052   2
   4 -16   0 13232.9 772.896   3
  -4 -16   0 13800.4 756.745   2
  -4 -16   0 15150.3 988.056   6
   4 -16   0 13562.4 747.359   2
   5 -16   0 163.505 189.754   1
   5 -16   0 118.832 166.838   2
  -5 -16   0 538.996 305.370   6
  -5 -16   0 122.828 169.585   2
  -6 -16   0 689.465 221.197   2
  -6 -16   0 819.135 340.382   6
   6 -16   0 622.304 224.742   2
   6 -16   0 738.507 259.346   1
   7 -16   0 162.714 141.488   2
   7 -16   0 334.599 217.554   1
  -7 -16   0 406.580 199.437   2
   8 -16   0 6320.18 505.653   2
   8 -16   0 6360.28 573.604   1
  -8 -16   0 7721.31 784.081   6
  -8 -16   0 6335.07 529.832   2
  -9 -16   0 6946.02 551.275   2
   9 -16   0 6549.86 592.543   1
   9 -16   0 7235.74 537.241   2
  -9 -16   0 9676.63 900.374   6
  10 -16   0 8856.54 692.045   1
 -10 -16   0 10369.8 942.243   6
   0 -17   0 185.873 171.886   2
   1 -17   0 2977.55 400.394   3
   1 -17   0 2810.26 357.372   2
  -1 -17   0 3591.89 402.113   2
   2 -17   0 883.481 261.602   2
   2 -17   0 1154.63 296.741   3
  -2 -17   0 851.091 259.209   2
   3 -17   0 1127.39 264.081   3
  -3 -17   0 727.042 238.639   2
   3 -17   0 793.266 248.069   2
   4 -17   0 1248.33 271.654   2
  -4 -17   0 1626.16 298.630   2
  -5 -17   0 7643.44 577.055   2
   5 -17   0 6812.69 545.148   2
  -6 -17   0 7431.81 767.110   6
   6 -17   0 6151.49 578.217   1
   6 -17   0 6384.21 525.000   2
  -6 -17   0 6487.89 539.782   2
  -7 -17   0 834.766 360.844   6
   7 -17   0 401.023 203.181   2
  -7 -17   0 627.313 214.946   2
   7 -17   0 260.812 202.237   1
   8 -17   0 3163.62 420.112   1
   8 -17   0 3329.44 386.125   2
  -8 -17   0 4264.44 630.965   6
  -8 -17   0 3030.04 383.621   2
  -9 -17   0 528.395 339.616   6
   9 -17   0 308.988 152.899   2
   9 -17   0 655.167 248.165   1
   0 -18   0 1554.67 303.205   2
  -1 -18   0 13392.8 798.088   2
   1 -18   0 13109.3 790.784   2
   2 -18   0 16558.0 891.388   2
   2 -18   0 16036.2 953.921   3
  -2 -18   0 17046.8 908.035   2
  -3 -18   0 15301.0 856.607   2
   3 -18   0 15066.8 849.555   2
  -4 -18   0 317.519 206.092   2
   4 -18   0 125.080 196.451   2
   5 -18   0 477.215 224.398   2
  -5 -18   0 367.266 215.678   2
  -6 -18   0 5702.00 531.863   2
   6 -18   0 5789.96 526.806   2
   7 -18   0 622.690 213.367   2
  -7 -18   0 390.619 193.638   2
   8 -18   0 103.647 147.828   2
  -8 -18   0 187.865 166.279   2
   0 -19   0 265.580 201.974   2
   1 -19   0 3345.74 420.856   2
  -1 -19   0 3706.32 434.937   2
  -2 -19   0-134.788 193.204   2
   2 -19   0 108.997 184.436   2
   3 -19   0 1933.87 332.990   2
  -3 -19   0 1621.47 311.949   2
   4 -19   0 3712.91 447.300   2
   0   0   1 1247.14 74.9699   8
   0   0  -1 1213.53 62.1331   5
   1   0  -1 80.1134 23.1605   5
  -1   0  -1 195.690 43.9513   5
   1   0   1 12.9781 35.4769   8
  -2   0   1 92667.7 1868.56   3
   2   0  -1 90277.1 1877.89   5
   2   0   1 95263.5 1919.05   4
   2   0   1 95295.3 1929.83   8
   3   0   1 75.1770 61.3050   4
   3   0   1-35.8228 65.9558   8
  -3   0  -1 37.0423 44.6831   6
   3   0  -1 13.7088 40.4431   4
  -4   0  -1 395.605 72.9398   6
   4   0  -1 366.832 62.5304   4
   4   0   1 403.916 84.7851   4
   4   0   1 332.184 77.7857   8
   5   0  -1-18.9171 57.0025   4
   5   0   1-107.597 81.6071   4
   6   0   1 78915.8 1717.20   4
   6   0  -1 75237.0 1677.72   4
   7   0   1-5.84626 93.0937   4
   7   0  -1 55.6189 86.5608   4
   8   0  -1 15960.8 526.777   4
   8   0   1 16218.5 554.231   4
   9   0   1-180.450 166.112   4
   9   0  -1-5.06273 122.354   4
  10   0  -1 11798.9 477.866   4
  10   0   1 11309.6 497.230   4
  11   0  -1 52.7822 134.239   4
  11   0   1 153.789 127.007   8
  11   0   1 20.6835 157.581   4
  12   0  -1 16217.0 643.109   4
  12   0   1 16817.2 677.539   4
  12   0   1 16674.3 660.434   8
  13   0  -1 133.464 167.703   4
  13   0   1-37.8758 128.891   8
  13   0   1 204.719 194.380   4
  14   0   1 422.406 158.608   8
  14   0   1 102.490 173.675   4
  14   0  -1 442.591 177.900   4
  15   0  -1 151.327 176.810   4
  15   0   1 33.6278 132.530   8
  15   0   1 140.485 189.332   4
  16   0   1 14743.8 736.385   4
  16   0  -1 12702.7 677.625   4
  16   0   1 14759.0 704.481   8
  17   0  -1 16.9094 166.064   4
  17   0   1-106.202 191.064   4
  18   0   1 9598.50 641.137   4
  18   0  -1 10224.5 638.441   4
  19   0   1-206.404 214.173   4
  19   0  -1-101.244 163.102   4
   0  -1  -1-4.59260 17.8855   5
   0   1  -1 53.7587 32.7983   5
   0   1   1 122.055 38.5562   8
   0  -1  -1 59.0967 16.2887   1
   0  -1  -1 58.3499 24.8665   7
  -1  -1  -1 1123.05 66.4685   5
   1  -1  -1 1185.70 63.4875   1
   1   1   1 1029.84 76.9877   8
   1  -1  -1 1139.03 58.7097   5
   1  -1   1 1161.43 80.2859   8
   1   1  -1 1144.79 60.7508   5
   1   1   1 1133.75 67.9514   4
   1  -1   1 1099.19 53.3198   1
   2   1  -1 1421.43 70.6160   5
  -2  -1   1 1304.10 83.8307   3
   2   1   1 1226.79 83.7889   4
   2   1   1 1315.98 94.1320   8
   2  -1  -1 1333.76 74.8766   5
   2  -1   1 1632.25 101.076   4
   2  -1   1 1228.82 93.7310   8
  -2  -1  -1 1248.76 103.011   6
   3  -1  -1 9968.28 264.864   4
   3   1  -1 9541.81 278.190   4
   3  -1   1 10038.4 300.143   8
  -3   1  -1 9503.87 237.934   6
  -3  -1  -1 8648.82 321.868   6
  -3  -1   1 9068.15 300.756   3
   3   1   1 8941.80 290.724   4
   3   1  -1 10055.3 261.627   5
   3  -1   1 9784.75 301.795   4
   4   1  -1 14225.9 388.835   4
   4   1   1 13197.9 401.923   4
   4  -1   1 14209.3 401.254   8
   4  -1   1 14086.4 408.758   4
  -4  -1  -1 13440.8 443.740   6
  -4   1  -1 13381.0 354.527   6
   4  -1  -1 14222.9 374.695   4
   5  -1  -1 23447.2 522.149   2
   5   1   1 23546.1 622.271   4
   5  -1   1 22107.8 609.609   8
   5   1  -1 24587.2 606.430   4
   5  -1  -1 23050.0 588.128   4
  -5  -1  -1 22867.9 525.574   2
   5  -1   1 23347.9 621.933   4
   6   1   1 8799.31 336.082   4
   6   1  -1 8680.34 315.105   4
   6  -1  -1 8147.17 215.956   2
   6  -1   1 7927.18 310.499   8
   6  -1  -1 8873.00 303.742   4
  -6  -1  -1 8201.52 218.702   2
   6  -1   1 8263.85 324.893   4
   7  -1  -1 15957.7 471.648   4
   7  -1   1 14796.2 478.416   8
   7  -1   1 15670.1 499.700   4
   7   1   1 14913.8 498.882   4
   7  -1  -1 14530.8 328.171   2
  -7  -1  -1 13572.3 329.803   2
   7   1  -1 15824.9 485.149   4
   8  -1  -1 26499.5 730.435   4
   8  -1   1 25366.4 744.119   8
   8  -1   1 25988.4 764.954   4
   8   1   1 26819.2 776.190   4
   8   1  -1 26122.1 742.901   4
   9  -1  -1 16917.4 567.767   4
   9  -1   1 15802.4 563.394   8
   9   1   1 17983.0 616.829   4
   9  -1   1 16621.8 594.613   4
   9   1  -1 18369.3 594.226   4
  10  -1   1 7616.80 377.177   8
  10   1  -1 8381.70 398.922   4
  10  -1  -1 7665.61 380.906   4
  10   1   1 8263.19 423.048   4
  10  -1   1 8271.84 414.422   4
  11  -1   1 5515.26 331.632   8
  11  -1   1 5472.97 359.647   4
  11  -1  -1 5561.37 336.969   4
  11   1  -1 5618.65 348.803   4
  11   1   1 6147.63 381.621   4
  12  -1   1 17801.6 680.317   8
  12   1  -1 18536.1 694.701   4
  12  -1  -1 19298.3 694.168   4
  12  -1   1 18243.4 706.876   4
  12   1   1 18009.7 724.994   4
  13  -1   1 6094.54 386.913   8
 -13  -1  -1 6388.84 437.438   6
  13  -1  -1 6460.93 405.272   4
  13   1   1 6774.96 439.586   4
  13   1  -1 6338.97 406.301   4
  13   1   1 6316.80 417.222   8
  13  -1   1 5430.50 397.725   4
  14  -1   1 971.280 183.460   8
  14   1   1 1408.46 226.222   8
  14  -1  -1 941.040 188.374   4
  14   1   1 1490.83 257.937   4
  14  -1   1 985.436 232.832   4
  14   1  -1 1314.34 243.436   4
  15   1   1 5706.97 427.947   8
  15  -1  -1 5573.04 416.781   4
  15   1   1 5437.15 435.977   4
  15   1  -1 5665.47 424.089   4
  15  -1   1 5767.63 404.066   8
  15  -1   1 5532.38 432.118   4
  16   1  -1 4739.07 412.854   4
  16  -1   1 5402.06 445.265   4
  16   1   1 4741.07 423.529   4
  16   1   1 4511.10 396.817   8
  16  -1  -1 4550.31 400.286   4
  17   1   1 2815.76 323.901   8
  17   1   1 2788.43 346.089   4
  17  -1  -1 3005.07 343.659   4
  17  -1   1 2909.66 355.690   4
  17   1  -1 3053.11 364.180   4
  18  -1  -1 753.107 236.628   4
  18   1  -1 382.715 217.452   4
  18   1   1 362.488 229.132   4
  18  -1   1 672.135 234.598   4
  19  -1  -1 3591.08 399.906   4
  19   1  -1 3861.72 414.137   4
  19   1   1 4561.93 462.830   4
  19  -1   1 3828.57 426.419   4
   0  -2  -1 73055.7 1544.89   2
   0  -2  -1 75474.6 1518.60   1
   0   2   1 71860.9 1530.52   8
   0   2  -1 73745.2 1561.60   5
   0  -2   1 73881.8 1519.22   1
   0  -2  -1 75692.0 1552.53   7
   0  -2  -1 73645.2 1485.94   5
   1   2   1 17221.3 450.000   8
  -1  -2  -1 18327.6 391.030   5
   1  -2  -1 18485.9 473.328   7
  -1  -2  -1 18506.8 449.125   2
   1   2  -1 17801.6 419.987   5
   1  -2   1 17981.2 421.459   1
  -1   2   1 17186.7 416.544   8
   1   2   1 16896.2 416.721   4
   1  -2  -1 18490.9 410.620   5
   1  -2  -1 17422.3 445.789   2
   1  -2  -1 18314.6 432.554   1
   2  -2  -1 6428.80 168.119   4
   2   2  -1 6663.50 183.406   5
   2  -2   1 6257.95 214.378   1
   2  -2  -1 6924.84 232.208   1
  -2  -2  -1 6515.76 200.467   5
  -2  -2  -1 5676.60 261.164   6
  -2  -2  -1 6012.30 207.012   2
   2   2   1 6216.45 202.184   4
   2  -2  -1 6274.17 209.379   2
  -2  -2   1 6126.66 233.525   3
   2  -2   1 6196.81 218.767   8
   2  -2  -1 5821.84 244.613   7
   3   2  -1 19655.9 483.661   4
   3   2   1 18873.7 490.311   4
   3  -2   1 19316.4 459.968   7
   3  -2  -1 18846.6 446.425   4
  -3  -2  -1 18348.1 566.141   6
  -3  -2   1 19560.4 531.160   3
   3  -2   1 18204.0 498.086   4
  -3  -2  -1 19230.2 470.725   2
   3  -2   1 19023.2 498.512   8
   3   2  -1 19905.0 450.146   5
   3  -2  -1 19036.8 468.207   2
   4  -2   1 32926.5 744.188   7
  -4  -2  -1 31877.0 873.697   6
   4  -2  -1 32550.4 734.321   4
   4  -2  -1 32459.7 726.599   2
   4   2  -1 32468.8 767.207   4
  -4  -2  -1 31483.5 726.330   2
   4  -2   1 33329.4 790.321   4
   4   2   1 30576.3 774.730   4
   4  -2   1 33123.1 774.704   8
   5  -2   1 2258.52 153.589   4
  -5  -2  -1 1930.11 98.8147   2
   5  -2  -1 1942.15 97.9658   2
   5  -2   1 2165.20 137.624   8
  -5  -2  -1 2032.26 184.703   6
   5   2  -1 2259.68 148.168   4
   5  -2   1 2149.74 128.548   7
   5  -2  -1 1985.80 121.103   4
   5   2   1 2310.46 158.001   4
   6  -2  -1 62.5668 61.8540   4
   6   2  -1 32.8650 82.2701   4
  -6  -2  -1 69.6117 31.9589   2
   6   2   1 266.028 102.643   4
   6  -2   1 203.592 97.0991   4
   6  -2  -1 83.9062 29.5402   2
   6  -2   1 165.693 73.0026   8
   7  -2   1 12963.1 452.744   4
   7  -2  -1 13589.9 423.563   4
   7   2  -1 14445.6 455.494   4
   7  -2  -1 12244.5 321.469   2
  -7  -2  -1 12288.7 325.799   2
   7  -2   1 12807.7 423.650   8
   7   2   1 13806.9 470.173   4
   8  -2   1 22126.8 671.704   4
   8  -2  -1 22797.8 638.136   4
   8   2  -1 23208.3 667.215   4
  -8  -2  -1 20951.6 489.711   2
   8   2   1 23975.1 695.594   4
   8  -2   1 21731.3 633.475   8
   8  -2  -1 20242.4 478.783   2
   9  -2   1 4971.59 298.367   4
   9   2  -1 5084.53 298.142   4
   9  -2   1 4762.61 264.905   8
   9   2   1 4293.33 306.882   4
   9  -2  -1 4575.65 268.304   4
  10   2  -1 12402.0 506.752   4
  10  -2   1 11699.6 478.563   8
  10  -2  -1 12900.5 493.221   4
  10  -2   1 13039.9 530.800   4
  10   2   1 13735.6 553.602   4
  11  -2   1 2326.38 213.051   8
  11  -2  -1 2894.91 249.766   4
  11  -2   1 2706.90 259.196   4
  11   2  -1 2326.25 248.012   4
  11   2   1 2332.89 266.555   4
 -12  -2  -1 268.259 142.410   6
  12   2   1 220.334 166.737   4
  12  -2  -1 191.035 144.096   4
  12  -2   1 122.223 163.273   4
  12  -2   1 230.214 124.295   8
  12   2  -1 296.019 175.292   4
  13  -2   1 2362.97 240.970   8
  13  -2  -1 2699.67 267.832   4
  13  -2   1 2886.49 294.557   4
 -13  -2  -1 2737.36 311.174   6
  13   2  -1 2448.42 268.807   4
  13   2   1 3097.91 321.546   4
  14  -2  -1 14570.3 652.865   4
  14   2   1 14557.5 691.746   4
  14  -2   1 14809.7 678.448   4
  14   2   1 15146.8 695.615   8
 -14  -2  -1 13733.0 723.961   6
  14  -2   1 15175.2 637.086   8
  14   2  -1 14716.4 666.710   4
  15   2   1-10.6119 162.361   8
  15   2  -1 246.994 191.337   4
  15   2   1 148.621 202.887   4
  15  -2   1 59.6143 162.295   4
  15  -2  -1-27.6508 159.216   4
  16   2   1 7459.95 526.070   4
  16   2  -1 7380.87 507.995   4
  16  -2  -1 6904.75 476.962   4
  16   2   1 6705.91 503.375   8
  16  -2   1 6611.29 486.564   4
  17   2  -1-75.0381 199.756   4
  17   2   1 90.1392 207.867   4
  17  -2   1 36.1430 184.446   4
  17   2   1 247.254 181.245   8
  17  -2  -1 97.5575 156.706   4
  18   2   1 5901.97 498.516   8
  18  -2  -1 6217.65 501.180   4
  18   2   1 6874.54 549.453   4
  18   2  -1 6899.86 529.706   4
  18  -2   1 6892.75 534.298   4
  19  -2   1 425.937 220.126   4
  19   2  -1-42.1147 155.941   4
  19  -2  -1 43.9392 166.967   4
  19   2   1 335.622 211.481   4
   0  -3  -1-9.96040 43.9996   1
   0  -3   1 170.080 70.2094   2
   0   3   1 57.3233 45.9890   8
   0   3  -1 48.2263 67.4318   5
   0  -3  -1 32.0298 48.3892   2
   0  -3   1 19.5902 36.8037   1
   1  -3  -1 1741.88 130.733   7
   1  -3   1 1604.51 118.273   2
  -1  -3  -1 1816.00 59.3230   5
   1   3   1 1610.27 82.1340   4
  -1  -3   1 1648.01 126.110   3
  -1  -3  -1 1522.66 105.391   2
  -1   3   1 1763.61 89.6378   8
   1  -3  -1 1686.72 96.8606   3
  -1  -3  -1 1774.87 168.660   6
   1  -3   1 1594.22 96.5019   1
   1  -3  -1 1625.29 101.915   1
   1  -3  -1 1681.86 108.820   2
   1   3  -1 1547.48 90.2493   5
  -1  -3   1 1726.71 121.760   2
   2  -3   1 9084.32 255.154   6
   2   3  -1 10137.2 255.274   5
   2  -3  -1 8515.02 331.479   7
  -2  -3   1 9654.33 332.098   3
   2  -3  -1 9207.94 291.500   2
   2  -3  -1 9678.40 308.934   1
  -2  -3   1 9690.32 314.171   2
  -2  -3  -1 9766.61 224.094   5
   2   3   1 9132.86 270.968   4
  -2  -3  -1 9401.87 373.414   6
  -2  -3  -1 10282.9 300.186   2
   2  -3  -1 9567.80 252.012   3
   2  -3  -1 9407.18 221.183   4
   2  -3   1 8713.01 293.719   1
   2  -3   1 9311.23 308.462   2
   3  -3   1 3379.88 175.315   1
   3   3  -1 3376.22 123.196   5
  -3  -3  -1 3251.55 231.561   6
  -3  -3   1 3142.10 166.732   2
   3   3  -1 3328.21 152.322   4
   3  -3   1 3305.48 170.471   4
  -3  -3   1 3367.69 194.948   3
   3  -3  -1 3670.04 189.833   1
   3  -3  -1 3111.64 148.326   2
  -3  -3  -1 2958.81 145.140   2
   3  -3   1 2994.08 160.989   2
   3  -3   1 3228.25 158.974   8
   3  -3  -1 3120.65 198.656   7
   3   3   1 3033.48 147.542   4
   3  -3  -1 3134.24 113.513   4
   4   3   1 3074.79 169.358   4
   4  -3   1 3268.33 168.167   8
   4  -3  -1 3755.24 159.480   2
   4  -3   1 3528.62 201.041   1
  -4  -3  -1 3330.90 245.848   6
   4  -3  -1 3545.92 221.655   7
   4   3  -1 3532.68 134.967   5
   4  -3   1 3804.54 188.915   4
   4  -3  -1 3497.15 139.782   4
  -4  -3   1 3490.61 220.778   3
   4   3  -1 3505.38 174.263   4
  -4  -3  -1 3528.09 156.079   2
   4  -3   1 3413.71 161.474   7
  -5  -3  -1 8374.59 409.696   6
   5  -3  -1 8348.05 266.920   4
   5   3  -1 8532.38 306.505   4
   5  -3  -1 8399.77 265.447   2
  -5  -3  -1 7883.43 263.393   2
   5   3   1 8033.53 310.821   4
   5  -3   1 8601.90 295.149   7
   5  -3   1 7887.14 288.135   8
   5  -3   1 8672.91 314.834   4
  -6  -3  -1 48120.7 1299.79   6
   6  -3  -1 47654.5 1044.96   2
   6   3  -1 47753.8 1126.89   4
   6  -3   1 46659.2 1098.97   8
  -6  -3  -1 45995.6 1045.07   2
   6  -3   1 45905.8 1109.84   7
   6   3   1 48524.4 1146.11   4
   6  -3  -1 47839.3 1082.35   4
   6  -3   1 48763.2 1140.25   4
   7  -3  -1 11724.1 391.380   4
   7  -3   1 12044.9 429.601   4
   7  -3   1 11353.9 400.781   7
   7  -3   1 11193.4 389.814   8
   7   3  -1 12477.6 432.118   4
   7  -3  -1 11691.6 331.180   2
   7   3   1 11679.4 437.568   4
  -7  -3  -1 11803.0 338.173   2
   8  -3   1 2534.43 181.495   7
   8  -3   1 2171.13 200.508   4
   8  -3  -1 2463.13 180.374   4
  -8  -3  -1 2237.00 120.930   2
   8   3  -1 2407.38 207.032   4
   8  -3   1 1917.00 160.763   8
   8   3   1 2037.43 202.205   4
   8  -3  -1 2270.25 114.086   2
   9  -3  -1 455.040 49.6211   2
   9   3   1 417.748 152.590   4
   9  -3   1 577.611 107.218   7
   9  -3   1 426.290 140.156   4
  -9  -3  -1 524.119 59.6168   2
   9  -3  -1 661.054 130.998   4
   9  -3   1 703.186 123.825   8
   9   3  -1 447.150 146.102   4
  10  -3   1 56172.1 1429.97   4
  10  -3  -1 57768.8 1396.30   4
  10   3  -1 57167.1 1431.04   4
  10   3   1 55294.2 1451.46   4
  10  -3   1 54173.5 1376.67   7
  10  -3   1 53034.5 1353.30   8
  11   3   1 2332.07 267.191   4
  11   3  -1 2108.45 235.126   4
  11  -3   1 2283.32 202.295   8
  11  -3   1 2170.95 239.207   4
  11  -3  -1 2215.48 212.676   4
 -11  -3  -1 2023.77 272.844   6
  11  -3   1 2337.72 209.147   7
 -12  -3  -1 210.084 166.963   6
  12   3   1 316.742 161.609   4
  12  -3   1 232.242 99.6129   8
  12  -3   1 394.970 121.146   7
  12  -3  -1 195.281 134.830   4
  12  -3   1 294.221 165.053   4
  12   3  -1 143.557 171.083   4
  13   3   1 218.678 182.612   4
  13  -3   1 415.825 120.916   7
  13  -3  -1 195.365 143.323   4
  13   3  -1 300.409 165.385   4
 -13  -3  -1 371.782 171.352   6
  13  -3   1 601.315 190.471   4
  14  -3  -1 25696.3 915.531   4
  14   3  -1 25480.6 936.651   4
 -14  -3  -1 25371.1 1066.12   6
  14   3   1 26046.4 971.851   4
  14  -3   1 25668.3 944.759   4
  15  -3   1 333.293 190.539   4
  15   3   1 382.366 215.651   4
  15   3   1 293.772 172.592   8
  15   3  -1 226.454 179.052   4
  15  -3  -1 122.530 136.768   7
  15  -3  -1 247.352 162.448   4
  16   3   1 2939.21 360.988   4
  16  -3  -1 3132.71 333.287   7
  16   3  -1 2903.68 334.584   4
  16  -3  -1 2764.79 316.693   4
  16   3   1 3047.31 361.314   8
  16  -3   1 2846.10 336.057   4
  17   3   1 1056.38 248.045   8
  17   3  -1 794.288 241.067   4
  17  -3  -1 792.685 217.482   4
  17   3   1 1095.27 264.312   4
  17  -3   1 981.815 228.703   4
  18   3  -1 2950.09 361.892   4
  18  -3  -1 2910.95 353.055   4
  18   3   1 2829.52 382.456   4
  18  -3   1 2898.29 366.029   4
  18   3   1 3283.09 386.623   8
  19  -3   1 200.087 188.199   4
  19   3   1-29.8848 200.291   4
  19   3  -1 24.2913 169.753   4
  19  -3  -1 68.5052 157.281   4
   0   4   1 37011.1 761.689   4
   0   4  -1 36954.6 900.550   5
   0  -4   1 36865.5 897.250   2
   0  -4  -1 38006.2 870.713   1
   0  -4   1 36481.9 865.837   1
   0  -4  -1 37318.8 875.751   2
   0  -4  -1 35999.8 894.717   3
  -1  -4   1 27167.8 704.229   2
  -1   4   1 27511.5 625.260   8
  -1  -4  -1 26487.2 781.562   6
   1   4   1 27436.2 604.190   4
   1  -4   1 27608.1 671.232   1
   1  -4  -1 27672.1 676.273   3
   1  -4  -1 27881.2 676.295   1
   1  -4   1 26819.4 702.241   2
   1   4  -1 26572.9 642.896   5
  -1  -4  -1 27584.1 685.670   2
  -1  -4   1 27709.1 724.489   3
   1  -4  -1 26904.8 681.501   2
  -2   4   1 16659.1 388.310   8
  -2  -4   1 17357.6 525.495   3
   2  -4   1 16608.0 492.554   2
   2   4  -1 17029.7 405.748   5
   2  -4  -1 17749.4 487.429   1
   2  -4   1 16548.5 451.091   6
   2  -4  -1 17586.1 441.429   3
  -2  -4   1 16581.1 492.904   2
   2  -4  -1 17903.0 479.005   2
  -2  -4  -1 17615.1 586.379   6
   2   4   1 15806.7 420.579   4
   2  -4   1 17197.4 474.352   1
   2  -4  -1 17443.9 523.227   7
  -2  -4  -1 16002.4 466.673   2
   3   4  -1 20191.5 525.139   4
   3   4   1 20527.9 523.524   4
   3  -4  -1 21185.5 585.499   1
   3  -4   1 20070.9 567.972   2
   3  -4  -1 19909.1 454.979   4
   3  -4   1 20830.6 571.422   1
   3  -4  -1 20594.6 546.064   2
  -3  -4   1 20851.3 571.747   2
  -3  -4  -1 20249.1 544.751   2
   3  -4  -1 19945.9 609.593   7
   3   4  -1 20444.1 469.859   5
  -3  -4   1 21428.5 621.081   3
  -3  -4  -1 19991.6 673.779   6
   3  -4  -1 20578.3 497.510   3
   4   4   1 15390.9 449.836   4
   4  -4   1 16289.3 505.685   1
   4   4  -1 15702.2 382.420   5
   4  -4  -1 15376.2 389.383   4
  -4  -4  -1 15008.6 444.128   2
   4  -4  -1 15263.1 526.417   7
   4   4  -1 15859.1 449.850   4
   4  -4   1 16503.5 466.856   4
   4  -4  -1 16529.0 521.987   1
   4  -4  -1 15935.2 450.691   2
  -4  -4   1 15417.5 474.969   2
   4  -4   1 15563.7 473.449   2
  -4  -4  -1 15565.8 596.281   6
  -4  -4   1 15259.7 541.119   3
  -5  -4   1 34445.8 864.728   2
   5   4  -1 35296.0 855.408   4
   5  -4   1 35146.1 860.752   7
   5  -4  -1 33928.8 939.906   7
   5   4   1 35727.1 864.841   4
  -5  -4  -1 35946.3 1055.49   6
   5  -4  -1 33912.2 790.383   4
   5  -4  -1 34248.2 827.258   2
   5  -4  -1 35726.9 948.377   1
  -5  -4  -1 33644.6 824.818   2
   5  -4   1 34687.8 863.677   4
   5  -4   1 31944.7 811.840   8
   5  -4   1 34854.9 861.230   2
   5  -4   1 34267.6 924.784   1
   6   4  -1 9048.75 349.365   4
  -6  -4  -1 8772.24 481.983   6
   6  -4   1 10015.9 363.611   4
   6  -4   1 9135.18 342.703   7
   6   4   1 9254.03 357.265   4
   6  -4  -1 9325.88 310.443   2
   6  -4  -1 9649.98 421.066   7
   6  -4   1 9093.52 319.423   8
   6  -4  -1 9757.46 313.774   4
  -6  -4  -1 8384.34 304.117   2
   6  -4  -1 9824.45 430.630   1
   6  -4   1 9484.69 413.187   1
  -7  -4  -1 19147.7 767.929   6
   7  -4   1 19097.0 549.532   8
   7  -4  -1 19599.4 669.549   7
  -7  -4  -1 17799.7 516.477   2
   7  -4   1 18729.9 574.438   7
   7   4  -1 20138.9 597.778   4
   7  -4   1 20252.6 601.228   4
   7   4   1 19299.8 608.759   4
   7  -4  -1 18715.8 543.199   4
   7  -4  -1 19054.5 511.857   2
   8   4  -1 1097.18 161.957   4
   8  -4   1 811.676 119.032   7
  -8  -4  -1 1007.83 215.611   6
   8  -4   1 989.587 114.835   8
   8  -4   1 1007.72 152.006   4
   8  -4  -1 868.644 121.344   4
   8  -4  -1 865.637 85.0611   2
   8  -4  -1 908.263 169.808   7
  -8  -4  -1 1240.22 102.566   2
   8   4   1 918.781 155.400   4
   9  -4  -1 9133.25 380.145   4
   9  -4  -1 8550.40 288.242   2
  -9  -4  -1 9672.01 555.509   6
   9  -4   1 8800.27 359.153   8
   9  -4  -1 8756.35 451.259   7
   9   4   1 9275.79 435.255   4
   9  -4   1 8999.92 383.387   7
   9   4  -1 9749.92 426.334   4
  -9  -4  -1 9634.59 315.656   2
   9  -4   1 9286.62 415.369   4
  10  -4  -1 355.112 157.804   7
  10  -4   1 567.006 110.635   8
  10   4  -1 210.986 149.256   4
  10  -4   1 363.888 100.536   7
  10   4   1 124.627 166.587   4
 -10  -4  -1 30.8936 185.410   6
  10  -4  -1 305.493 116.934   4
  11   4   1 6202.87 393.805   4
  11  -4   1 6343.53 340.204   7
  11   4  -1 5851.88 368.069   4
  11  -4   1 6371.19 321.753   8
  11  -4  -1 6548.47 352.342   4
  11  -4  -1 6829.98 424.634   7
  11  -4   1 6833.96 392.470   4
 -11  -4  -1 5771.05 470.036   6
  12  -4  -1 9632.19 525.185   7
  12  -4   1 10031.6 494.578   4
  12  -4  -1 9843.16 469.679   4
  12  -4   1 9231.64 440.474   7
  12   4  -1 9676.78 491.113   4
  12   4   1 10069.6 523.904   4
 -12  -4  -1 9585.75 619.491   6
 -13  -4  -1 546.896 205.000   6
  13   4  -1 557.454 198.540   4
  13  -4   1 664.133 127.356   7
  13  -4  -1 764.690 191.520   7
  13   4   1 815.585 214.010   4
  13  -4   1 806.713 200.772   4
  13  -4  -1 777.116 175.390   4
 -14  -4  -1 6215.39 512.700   6
  14  -4  -1 6402.10 444.722   7
  14  -4  -1 6580.16 415.676   4
  14   4   1 5133.04 419.387   4
  14   4  -1 6346.68 435.918   4
  14  -4   1 5600.97 408.852   4
  15   4   1 2576.12 326.483   4
 -15  -4  -1 2872.99 372.171   6
  15   4  -1 2656.70 321.964   4
  15  -4  -1 2882.67 305.145   4
  15  -4  -1 2973.23 323.751   7
  15  -4   1 2733.64 309.271   4
  16  -4  -1 10397.8 598.183   7
  16   4  -1 9604.17 594.343   4
  16  -4  -1 9285.12 554.482   4
  16   4   1 9462.48 607.429   4
  16  -4   1 8794.50 561.089   4
  16   4   1 9766.66 625.022   8
  17   4   1 166.262 193.208   4
  17  -4  -1-14.2177 135.962   4
  17   4   1 143.655 193.071   8
  17  -4   1 205.294 187.629   4
  17   4  -1 132.699 168.538   4
  18   4  -1 7451.63 556.458   4
  18  -4  -1 6983.13 520.795   4
  18   4   1 6757.76 548.345   4
  18   4   1 7092.32 570.178   8
  18  -4   1 6687.44 532.888   4
  19  -4   1 61.8963 184.536   1
  19  -4  -1-35.9158 125.004   4
  19   4   1 266.184 187.405   8
  19  -4   1 171.262 159.126   4
   0   5   1 97.7158 18.8468   4
   0  -5   1 92.8029 77.6800   2
   0  -5  -1-28.3719 72.6224   2
   0  -5   1 5.31747 55.1579   1
   0   5  -1-69.2561 73.5192   5
   0  -5  -1 28.5225 69.0129   3
   0  -5  -1-43.2801 68.0007   1
   1  -5   1 320.951 85.1953   2
  -1  -5   1 287.995 85.1319   3
  -1  -5  -1 430.163 145.129   6
   1  -5  -1 272.528 72.4454   3
   1  -5   1 259.672 68.5229   1
   1  -5  -1 379.968 84.9265   2
  -1  -5   1 415.392 91.5748   2
   1  -5  -1 213.026 71.0167   1
  -1  -5  -1 402.366 86.0876   2
   1   5  -1 413.945 68.5897   5
   1   5   1 269.555 39.6965   4
  -1   5   1 289.545 54.2920   8
   2   5  -1 2597.06 113.571   5
   2  -5  -1 2575.52 167.720   1
   2  -5   1 2571.35 174.263   2
   2  -5  -1 2490.41 159.604   2
  -2   5   1 2315.33 102.886   8
   2   5   1 2307.15 117.688   4
   2  -5   1 2345.91 155.712   1
   2  -5   1 2259.08 151.699   6
  -2  -5   1 2541.13 194.853   3
  -2  -5  -1 2642.50 231.799   6
   2  -5  -1 2565.12 144.719   3
  -2  -5   1 2600.30 175.413   2
  -2  -5  -1 2607.99 167.187   2
  -3  -5  -1 411.836 150.083   6
   3  -5  -1 380.121 62.0511   3
  -3  -5   1 723.875 112.648   2
   3  -5   1 335.924 90.5888   1
   3  -5  -1 407.033 111.847   7
   3  -5  -1 503.281 88.9157   2
   3  -5   1 512.937 102.069   2
   3   5  -1 509.518 73.5193   4
   3  -5  -1 374.678 36.3966   4
   3   5  -1 491.309 48.1305   5
  -3  -5  -1 385.804 82.5756   2
  -3  -5   1 328.559 102.206   3
   3  -5  -1 231.009 79.2656   1
   3   5   1 470.465 70.2609   4
  -4  -5  -1 30924.4 992.224   6
   4  -5   1 31563.0 835.387   2
  -4  -5  -1 31334.6 807.177   2
   4   5  -1 32157.5 699.529   5
   4   5  -1 31994.3 790.778   4
  -4  -5   1 32190.0 842.787   2
   4  -5  -1 31792.9 894.441   7
   4   5   1 31951.1 786.963   4
   4  -5  -1 31693.3 709.166   4
   4  -5   1 32836.5 864.868   1
   4  -5  -1 34143.9 883.372   1
  -4  -5   1 31851.4 924.854   3
   4  -5  -1 31543.7 811.151   2
   5   5  -1 2085.33 153.316   4
   5  -5  -1 1816.89 186.026   7
   5  -5  -1 1974.40 195.535   1
   5   5   1 1729.85 146.134   4
  -5  -5  -1 1786.10 237.796   6
   5  -5   1 2083.24 161.604   2
  -5  -5   1 1988.41 162.092   2
  -5  -5   1 1435.83 184.651   3
   5  -5   1 1957.45 185.913   1
   5  -5  -1 1768.08 107.215   4
   5  -5   1 2185.26 163.233   4
   5  -5  -1 1772.45 137.424   2
  -5  -5  -1 1959.33 145.896   2
   6  -5   1 5600.97 275.161   7
   6  -5  -1 5945.83 340.254   1
   6  -5   1 5931.91 275.517   2
  -6  -5  -1 5598.98 411.719   6
  -6  -5   1 6079.54 290.611   2
   6  -5   1 5577.26 226.374   8
   6  -5  -1 5737.09 228.130   4
   6  -5  -1 5435.98 246.376   2
  -6  -5  -1 5888.34 258.464   2
   6  -5  -1 5994.53 335.180   7
   6  -5   1 5807.57 277.936   4
   6  -5   1 5737.09 332.620   1
   6   5  -1 5980.53 277.043   4
   6   5   1 6151.10 289.753   4
   7  -5   1 256.258 86.8416   7
   7  -5  -1 102.085 119.398   7
   7  -5   1 287.408 83.5900   8
   7  -5   1 224.248 142.304   1
   7  -5  -1 61.2280 52.4708   2
  -7  -5  -1 296.296 75.9554   2
   7  -5  -1 214.234 70.5623   4
  -7  -5  -1 352.221 200.668   6
   7   5  -1 254.763 122.017   4
   7  -5  -1 138.843 25.7703   8
   7   5   1 220.796 124.720   4
   7  -5   1 362.350 116.849   4
   7  -5  -1 126.993 153.187   1
   8   5  -1 53544.1 1345.13   4
   8  -5  -1 51750.4 1147.37   8
   8  -5  -1 52935.0 1240.06   2
   8  -5  -1 53855.2 1280.41   4
   8  -5  -1 56490.9 1482.26   1
   8  -5   1 53602.9 1249.99   8
   8  -5  -1 58327.9 1455.65   7
   8  -5   1 55438.6 1457.38   1
   8  -5   1 54131.9 1330.25   7
  -8  -5  -1 54139.3 1257.83   2
  -8  -5  -1 56243.0 1631.28   6
   8  -5   1 55185.4 1342.77   4
   8   5   1 56442.0 1371.42   4
   9  -5  -1 53.4695 53.6815   2
   9  -5   1 39.3652 69.0060   8
   9  -5  -1 357.535 201.390   1
  -9  -5  -1-4.89401 57.2563   2
   9  -5   1 67.0920 117.725   4
   9  -5   1 99.8859 89.6644   7
   9   5  -1 52.0425 120.291   4
  -9  -5  -1-121.450 209.423   6
   9  -5  -1 104.133 142.703   7
   9  -5  -1 52.4723 91.0307   4
   9   5   1-25.1689 148.922   4
   9  -5   1 78.5078 161.352   1
 -10  -5  -1 1532.21 273.092   6
  10  -5   1 1451.44 165.865   7
  10  -5  -1 2024.60 189.250   4
  10  -5  -1 1775.91 228.159   7
  10   5   1 1837.31 230.003   4
  10  -5   1 1965.67 252.898   1
  10  -5   1 1654.65 204.696   4
  10   5  -1 1648.68 208.389   4
  11  -5   1 2059.33 224.170   4
 -11  -5  -1 1960.36 316.375   6
  11  -5  -1 1751.36 191.167   4
  11  -5   1 1686.18 177.753   7
  11  -5  -1 1652.03 228.274   7
  11   5   1 1538.00 232.291   4
  11   5  -1 1731.24 224.317   4
  12  -5  -1 31649.3 1078.66   7
  12   5  -1 31028.9 1018.92   4
  12  -5   1 32813.9 981.751   7
 -12  -5  -1 32068.2 1272.12   6
  12  -5   1 31986.8 1019.70   4
  12  -5  -1 34056.3 998.050   4
  12   5   1 33431.8 1070.54   4
  13   5   1 1203.79 235.790   4
  13  -5   1 1244.49 169.283   7
  13   5  -1 1124.04 207.903   4
  13  -5  -1 1585.52 236.709   7
  13  -5   1 1568.18 231.212   4
  13  -5  -1 1195.59 184.731   4
 -13  -5  -1 1184.62 275.794   6
  14   5  -1 1652.92 264.733   4
  14  -5   1 1097.87 209.293   4
 -14  -5  -1 595.877 202.476   6
  14   5   1 947.321 229.915   4
  14  -5  -1 1223.42 224.497   7
  14  -5  -1 1239.94 200.806   4
  15   5   1 2087.80 313.585   4
  15   5  -1 2162.12 291.895   4
  15  -5   1 2157.84 316.543   1
  15  -5  -1 1718.06 250.340   7
  15  -5  -1 1909.16 253.266   4
  15  -5   1 1516.04 234.599   4
 -15  -5  -1 1470.94 299.360   6
  16  -5  -1 6825.49 472.180   4
  16   5   1 6464.27 508.798   4
  16  -5   1 7429.10 556.354   1
  16   5  -1 6225.58 487.855   4
  16  -5   1 7047.39 491.915   4
  16   5   1 6361.67 524.501   8
  16  -5  -1 7568.86 585.120   1
  16  -5  -1 7652.61 512.209   7
  17  -5   1 2208.29 308.101   4
  17   5   1 2919.17 367.576   4
  17   5  -1 2027.09 321.597   4
  17   5   1 2134.21 336.720   8
  17  -5   1 2633.22 365.026   1
  17  -5  -1 2233.16 289.073   4
  17  -5  -1 2469.31 381.032   1
  18   5   1 6582.46 569.910   8
  18  -5   1 5806.07 487.640   4
  18   5   1 5482.07 516.234   4
  18   5  -1 6341.82 519.149   4
  18  -5   1 6202.95 550.787   1
  18  -5  -1 5601.51 536.632   1
  19  -5   1 83.7726 146.840   4
  19   5   1 40.9031 149.728   8
   0  -6   1 156.830 106.603   2
   0  -6  -1 83.0073 88.5223   3
   0   6  -1 44.6494 70.8139   5
   0  -6  -1-37.6838 81.2001   1
   0  -6   1 71.2163 72.3467   1
   0  -6  -1 165.943 88.3186   2
   0   6   1 218.122 25.2116   4
   0  -6   1 203.633 103.845   3
  -1   6   1 14457.8 405.697   8
  -1  -6  -1 15054.4 484.720   2
   1   6  -1 15191.0 427.913   5
   1  -6  -1 14780.9 474.782   1
  -1  -6  -1 15353.6 588.551   6
   1  -6  -1 13764.9 471.700   2
   1  -6   1 12895.9 506.360   6
   1  -6  -1 14309.3 481.371   3
   1   6   1 14749.1 361.792   4
  -1  -6   1 16241.9 532.141   3
  -1  -6   1 15920.7 509.167   2
   1  -6   1 14504.1 470.738   1
  -1  -6  -1 15036.4 531.281   3
   1  -6   1 14315.5 492.997   2
  -2  -6   1 120397. 2610.22   3
  -2  -6   1 116782. 2547.10   2
  -2  -6  -1 119561. 2710.71   6
   2  -6  -1 113546. 2494.53   3
   2  -6  -1 115446. 2520.91   2
   2  -6   1 118411. 2545.36   2
   2   6  -1 119663. 2392.06   5
   2  -6   1 118194. 2522.75   1
   2  -6   1 112402. 2526.41   6
   2  -6  -1 120223. 2532.46   1
  -2   6   1 117235. 2384.99   8
   2   6   1 113560. 2395.23   4
  -2  -6  -1 119776. 2525.95   2
  -3  -6  -1 8590.42 343.685   2
   3   6  -1 8950.52 301.452   4
   3   6  -1 8902.07 242.277   5
   3  -6  -1 9144.40 368.759   1
  -3  -6   1 8248.26 400.273   3
   3  -6   1 8477.83 358.303   2
   3  -6  -1 8529.73 340.568   2
   3  -6  -1 8880.04 318.727   3
  -3  -6   1 8688.04 363.335   2
   3  -6   1 9005.94 360.507   1
   3   6   1 7965.65 284.982   4
  -3  -6  -1 9176.06 473.610   6
   4   6   1 237.358 75.2153   4
  -4  -6  -1 177.819 78.5899   2
   4   6  -1 283.648 77.3225   4
   4  -6   1 763.275 128.566   1
   4  -6  -1 303.337 85.6198   2
   4  -6  -1 210.476 112.314   1
  -4  -6   1 251.752 139.400   3
  -4  -6  -1 76.3548 165.849   6
   4   6  -1 385.505 43.3188   5
   4  -6  -1 186.766 39.8209   4
   4  -6  -1 292.453 69.9849   3
   4  -6   1 306.601 100.278   2
  -4  -6   1 584.940 123.313   2
   4  -6  -1 331.587 119.570   7
   5  -6  -1 10563.4 460.289   7
   5   6  -1 10832.2 378.892   4
   5   6   1 10232.9 370.621   4
  -5  -6   1 10905.7 504.818   3
   5  -6   1 10372.9 402.870   2
  -5  -6  -1 10361.5 558.600   6
  -5  -6   1 10248.5 412.984   2
   5  -6  -1 10783.9 453.615   1
   5  -6  -1 10384.3 382.714   2
  -5  -6  -1 10350.0 385.922   2
   5  -6  -1 9814.16 304.526   4
   5  -6   1 9568.25 424.760   1
   6   6  -1 18775.6 577.226   4
   6   6   1 19017.7 583.254   4
   6  -6  -1 18761.1 565.724   2
  -6  -6  -1 18222.6 566.410   2
  -6  -6  -1 18690.8 801.809   6
   6  -6   1 18569.1 591.393   2
   6  -6  -1 21117.1 694.846   1
   6  -6   1 18706.7 661.319   1
   6  -6  -1 18405.9 667.276   7
   6  -6  -1 17472.5 497.712   4
  -6  -6   1 18719.2 613.186   2
   7  -6  -1 5226.20 358.579   1
   7  -6   1 5270.25 339.176   1
  -7  -6  -1 4510.58 408.032   6
   7  -6  -1 4639.94 320.971   7
  -7  -6   1 5364.47 295.538   2
   7  -6   1 4765.75 270.525   4
  -7  -6  -1 5291.69 262.737   2
   7   6  -1 5472.53 286.069   4
   7  -6  -1 4349.39 216.915   4
   7  -6  -1 4555.73 239.105   2
   7  -6   1 4368.02 258.947   2
   7   6   1 5276.34 291.366   4
  -8  -6  -1 920.016 118.698   2
   8  -6  -1 758.773 168.002   7
   8  -6  -1 1069.56 117.015   2
   8  -6   1 788.175 129.800   7
   8   6   1 1144.76 174.630   4
   8   6  -1 898.474 150.625   4
   8  -6  -1 964.393 120.146   4
   8  -6  -1 1036.18 204.624   1
   8  -6   1 1255.91 164.658   4
  -8  -6  -1 742.878 245.880   6
   8  -6   1 1079.86 201.807   1
   9  -6  -1 10070.0 397.155   4
   9   6   1 9912.59 456.968   4
   9  -6  -1 10123.1 370.208   2
   9   6  -1 9138.81 431.886   4
   9  -6  -1 10297.2 503.192   7
   9  -6   1 10403.7 442.005   7
  -9  -6  -1 9765.34 387.463   2
   9  -6   1 9909.25 431.976   4
   9  -6   1 9795.87 513.068   1
   9  -6  -1 10750.0 543.896   1
  -9  -6  -1 10579.1 648.078   6
  10   6   1 460.305 170.307   4
  10  -6  -1 661.375 208.835   1
  10  -6  -1 646.619 159.457   7
  10  -6  -1 568.085 119.105   4
  10  -6   1 394.468 135.887   4
  10   6  -1 311.755 137.579   4
  10  -6   1 598.159 187.683   1
  10  -6   1 324.146 102.974   7
 -10  -6  -1 540.468 217.919   6
  11   6  -1 1920.03 234.261   4
  11   6   1 1689.66 238.169   4
 -11  -6  -1 2124.50 334.400   6
  11  -6  -1 1689.61 186.102   4
  11  -6  -1 1928.94 237.760   7
  11  -6  -1 1886.09 273.371   1
  11  -6   1 1707.24 207.420   4
  11  -6   1 1646.52 182.712   7
  11  -6   1 1717.32 256.884   1
  12   6   1 10310.4 537.100   4
  12  -6  -1 9951.40 535.165   7
  12  -6  -1 9509.81 569.347   1
  12   6  -1 9659.76 501.070   4
  12  -6   1 10078.6 569.032   1
  12  -6   1 8803.45 443.350   7
  12  -6   1 9356.93 478.661   4
  12  -6  -1 9466.31 456.777   4
 -12  -6  -1 9220.93 662.178   6
  13  -6  -1 3430.76 378.787   1
 -13  -6  -1 3123.18 406.683   6
  13  -6   1 3353.66 303.661   4
  13  -6  -1 3959.95 348.346   7
  13   6  -1 3114.57 311.135   4
  13  -6   1 3066.16 343.800   1
  13  -6  -1 3273.89 277.603   4
  13   6   1 3512.71 333.827   4
  14   6   1 5197.92 430.726   4
 -14  -6  -1 5312.02 522.171   6
  14   6  -1 5090.20 408.751   4
  14  -6  -1 5393.43 373.828   4
  14  -6  -1 5242.01 472.484   1
  14  -6   1 5406.96 450.679   1
  14  -6  -1 5400.62 413.421   7
  14  -6   1 5734.05 401.907   4
  15   6  -1-114.520 183.283   4
  15  -6  -1-66.4947 134.913   4
 -15  -6  -1-181.793 212.363   6
  15  -6  -1 11.9627 197.953   1
  15  -6   1-15.2393 134.884   4
  15  -6  -1 110.194 140.780   7
  15  -6   1 27.7451 175.220   1
  15   6   1-87.3031 169.283   4
  16  -6   1 7808.61 520.529   4
  16  -6   1 7890.40 571.234   1
 -16  -6  -1 8189.86 660.703   6
  16  -6  -1 8697.13 551.207   7
  16   6   1 8529.10 617.740   8
  16   6  -1 7957.79 548.520   4
  16  -6  -1 7469.75 585.065   1
  16   6   1 7781.96 552.242   4
  17  -6   1 391.529 217.974   1
  17  -6   1 34.7455 147.094   4
  17  -6  -1 257.470 206.112   1
  17   6  -1 237.477 189.987   4
  17   6   1 262.584 217.983   8
  17   6   1 214.076 215.784   4
  18   6   1 4195.83 469.423   8
  18  -6  -1 5079.35 513.731   1
  18   6   1 5034.85 490.733   4
  18  -6   1 4165.06 454.948   1
  18   6  -1 4823.09 466.281   4
   0  -7   1-38.2321 93.8652   3
   0  -7   1 206.791 107.724   2
   0  -7   1-197.998 145.924   6
   0   7  -1-109.008 91.4722   5
   0  -7  -1-47.8948 98.1917   1
   0  -7  -1-49.9576 104.520   2
   0   7   1 44.3459 16.8022   4
   0  -7  -1 71.3586 90.0685   3
  -1  -7  -1 1463.63 227.086   6
   1  -7   1 958.708 132.680   1
   1   7   1 1140.09 71.3672   4
   1  -7   1 1373.06 171.970   6
  -1  -7  -1 1100.31 162.746   3
   1  -7  -1 1282.76 150.657   2
   1   7  -1 1116.78 107.870   5
   1  -7  -1 1191.56 144.938   1
   1  -7   1 1380.37 165.719   2
  -1  -7   1 1173.83 162.883   2
   1  -7   1 1500.05 172.015   3
  -1  -7   1 1462.72 177.589   3
  -1  -7  -1 1226.77 150.406   2
   1  -7  -1 997.049 133.587   3
   2  -7  -1 6877.18 311.822   3
   2   7  -1 7396.90 234.697   5
  -2  -7   1 7216.68 345.676   2
  -2   7   1 7056.25 236.782   8
   2  -7   1 6851.18 335.109   2
   2   7  -1 6753.10 251.485   4
   2  -7  -1 7164.13 333.580   2
  -2  -7  -1 6521.13 421.673   6
  -2  -7   1 7350.01 377.986   3
   2   7   1 6783.27 232.733   4
   2  -7   1 7098.58 328.698   1
   2  -7  -1 6917.23 329.355   1
  -2  -7  -1 7286.86 333.104   2
   2  -7   1 6764.48 331.171   6
  -3  -7  -1 722.234 226.120   6
  -3  -7   1 457.274 138.099   3
  -3  -7   1 382.220 117.848   2
  -3  -7  -1 559.981 122.888   2
  -3   7   1 422.492 38.8476   8
   3  -7   1 683.792 126.231   1
   3  -7  -1 599.898 121.419   2
   3  -7  -1 675.901 103.921   3
   3  -7   1 475.783 121.291   2
   3   7  -1 519.961 50.0397   5
   3   7  -1 512.428 79.7215   4
   3   7   1 578.258 78.4771   4
   3  -7  -1 623.494 138.176   1
   4  -7   1 6677.41 333.175   2
  -4  -7  -1 7051.26 459.437   6
  -4  -7   1 6404.80 400.747   3
   4  -7  -1 6714.68 289.625   3
  -4  -7   1 6834.14 337.036   2
   4   7  -1 7281.93 286.573   4
   4  -7   1 6423.24 339.590   1
   4   7  -1 6369.67 188.295   5
   4  -7  -1 7194.98 360.826   1
   4   7   1 6638.48 270.003   4
   4  -7  -1 7103.12 323.781   2
  -4  -7  -1 6274.90 312.944   2
   5  -7  -1 482.453 90.3878   3
  -5  -7  -1 385.958 206.097   6
   5  -7   1 579.233 126.515   2
  -5  -7  -1 261.633 99.5604   2
  -5  -7   1 397.388 122.885   2
   5  -7   1 458.307 130.564   1
   5  -7  -1 439.978 134.195   1
   5  -7  -1 619.198 118.995   2
  -5  -7   1 257.605 183.705   3
   5  -7  -1 414.825 135.578   7
   5  -7  -1 567.551 65.2611   4
   5   7  -1 335.461 98.1318   4
   5   7   1 435.606 98.2414   4
   6  -7   1 39033.3 1058.24   2
  -6  -7   1 39646.7 1082.31   2
   6  -7  -1 39363.8 1028.05   2
   6  -7   1 40461.8 1132.76   1
   6  -7  -1 39163.5 919.551   4
   6  -7  -1 40026.0 1157.42   7
  -6  -7  -1 37928.6 1026.54   2
  -6  -7  -1 41377.8 1341.68   6
   6   7  -1 39720.1 1018.88   4
   6   7   1 38981.6 1015.38   4
   6  -7  -1 41575.0 1155.96   1
   7   7  -1 596.634 130.926   4
  -7  -7  -1 479.203 241.688   6
  -7  -7   1 603.551 134.569   2
  -7  -7  -1 680.260 115.284   2
   7  -7  -1 1045.18 207.275   1
   7  -7  -1 796.162 96.7362   4
   7   7   1 779.024 139.625   4
   7  -7  -1 800.561 118.368   2
   7  -7   1 516.015 159.795   1
   7  -7  -1 580.612 161.399   7
   7  -7   1 849.802 133.416   2
   8  -7   1 7332.96 363.222   2
  -8  -7   1 8604.54 415.298   2
   8  -7   1 7650.23 444.928   1
   8  -7  -1 7332.14 337.649   2
  -8  -7  -1 8275.05 572.595   6
   8  -7   1 7689.29 367.861   4
   8   7  -1 8064.80 384.542   4
   8   7   1 8327.54 396.777   4
   8  -7  -1 7850.58 464.565   1
  -8  -7  -1 8036.20 360.519   2
   8  -7  -1 8091.25 321.607   4
   8  -7  -1 7864.57 436.244   7
   9  -7  -1 4032.22 236.227   4
   9  -7  -1 4214.18 242.418   2
   9   7   1 4448.43 306.892   4
   9  -7   1 4553.50 288.743   4
  -9  -7  -1 4169.90 256.845   2
   9  -7  -1 4756.31 380.241   1
   9   7  -1 3765.73 284.399   4
  -9  -7  -1 4330.90 465.602   6
   9  -7   1 4768.00 360.502   1
   9  -7  -1 3903.61 317.408   7
  10   7  -1 22959.9 778.058   4
  10  -7   1 22773.9 761.443   4
 -10  -7  -1 22435.0 1048.62   6
  10  -7   1 23196.4 873.148   1
  10  -7  -1 22580.6 890.334   1
  10  -7  -1 21586.6 830.507   7
  10  -7  -1 22632.3 705.708   4
  10   7   1 23660.5 810.935   4
  11  -7  -1 8601.87 399.808   4
  11  -7   1 7946.83 416.093   7
  11  -7   1 7523.88 411.339   4
  11  -7   1 8208.85 501.390   1
  11  -7  -1 7542.75 500.054   1
  11  -7  -1 8242.65 490.617   7
  11   7  -1 7837.87 439.873   4
 -11  -7  -1 7896.67 618.101   6
  11   7   1 7798.12 457.306   4
 -12  -7  -1 523.548 275.616   6
  12  -7   1 784.141 173.762   4
  12  -7  -1 661.236 165.789   7
  12  -7   1 268.733 161.962   1
  12   7   1 530.698 192.630   4
  12   7  -1 352.242 172.712   4
  12  -7   1 619.126 137.503   7
  12  -7  -1 661.719 219.784   1
  12  -7  -1 554.547 136.031   4
  13  -7  -1 5936.87 429.655   7
 -13  -7  -1 5099.74 536.371   6
  13   7  -1 5980.86 418.493   4
  13  -7   1 6218.86 400.887   4
  13  -7   1 5817.99 463.676   1
  13   7   1 5800.48 434.690   4
  13  -7  -1 5676.81 466.175   1
 -14  -7  -1 6471.79 598.126   6
  14  -7   1 6585.95 503.619   1
  14  -7   1 6328.84 421.943   4
  14  -7  -1 5785.52 440.983   7
  14   7   1 6434.10 477.931   4
  14   7  -1 6302.02 449.114   4
  14  -7  -1 7092.31 537.732   1
 -15  -7  -1 9359.42 716.362   6
  15  -7   1 9982.38 555.886   4
  15  -7  -1 10353.2 601.003   7
  15  -7   1 10398.8 648.430   1
  15   7   1 9745.30 615.345   4
  15  -7  -1 10750.5 674.897   1
  15   7  -1 10176.0 604.431   4
  16  -7  -1 383.545 154.426   7
  16   7  -1 520.685 195.944   4
  16  -7   1 845.793 245.627   1
  16   7   1 1189.89 259.310   4
 -16  -7  -1 805.601 254.369   6
  16  -7  -1 712.746 230.913   1
  17   7  -1 3881.63 418.635   4
  17   7   1 4424.92 470.444   8
 -17  -7   1 4139.90 546.515   6
  17  -7   1 4357.10 453.253   1
  17   7   1 4445.28 453.972   4
  17  -7  -1 4171.45 456.461   1
  18   7   1 422.658 226.368   4
  18  -7   1 450.673 209.091   1
  18   7   1 508.601 245.077   8
 -18  -7   1 545.602 260.460   6
   0  -8  -1 115278. 2687.40   3
   0   8  -1 115110. 2599.22   5
   0  -8   1 122978. 2703.69   3
   0  -8  -1 120456. 2644.30   1
   0  -8   1 120635. 2672.23   2
   0  -8   1 114559. 2765.20   6
   0  -8  -1 124075. 2654.02   2
  -1  -8   1 80.1891 135.351   2
  -1  -8   1 146.533 162.766   6
   1  -8   1 249.776 108.357   1
   1  -8   1-58.8954 112.694   6
  -1  -8  -1 346.060 203.722   6
   1  -8   1 78.5461 114.273   3
   1  -8  -1 108.037 104.761   2
  -1  -8   1 1.79628 127.473   3
   1  -8  -1 146.490 97.9434   1
   1  -8  -1-18.5663 99.3989   3
  -1  -8  -1 173.758 143.189   3
   1   8   1 40.3948 30.1810   4
   1  -8   1 18.3638 129.738   2
   1   8  -1 277.411 75.4572   5
  -1  -8  -1 128.347 110.653   2
  -2  -8  -1 356.251 210.836   6
  -2   8   1 212.679 55.5149   8
   2  -8  -1 208.574 118.129   2
  -2  -8  -1 155.942 120.764   2
   2  -8   1 442.099 120.286   1
   2  -8   1 276.773 121.238   6
   2  -8   1 152.192 110.323   2
   2  -8  -1 190.191 97.0532   3
   2   8   1 230.781 53.9555   4
   2  -8  -1 40.6917 117.849   1
   2   8  -1 276.906 53.6783   5
  -2  -8   1 172.762 118.311   2
   2   8  -1 275.885 68.7386   4
  -2  -8   1 318.135 151.755   3
   3   8  -1 1131.16 109.333   4
  -3  -8   1 1875.09 249.445   3
  -3  -8  -1 834.930 147.319   2
   3  -8   1 719.345 140.734   2
  -3  -8   1 982.643 165.413   2
  -3  -8  -1 1338.03 293.440   6
   3  -8  -1 712.938 120.967   3
  -3   8   1 655.995 55.9393   8
   3  -8  -1 579.609 145.809   1
   3   8   1 848.621 91.8328   4
   3   8  -1 839.300 62.3617   5
   3  -8   1 941.920 154.584   1
   3  -8  -1 653.815 136.552   2
   4   8  -1 67555.8 1439.48   5
   4  -8  -1 71913.6 1691.29   2
  -4  -8  -1 76069.2 1986.13   6
   4  -8  -1 68403.5 1648.62   3
   4  -8  -1 74896.5 1758.99   1
   4  -8   1 72794.7 1739.53   1
  -4  -8  -1 71916.9 1695.99   2
  -4  -8   1 74296.9 1735.87   2
   4   8   1 70529.1 1579.31   4
  -4  -8   1 72344.9 1861.91   3
   4   8  -1 72727.1 1599.28   4
   4  -8   1 71276.7 1714.03   2
  -5  -8  -1 281.655 111.210   2
   5   8   1 374.686 97.2484   4
  -5  -8   1 306.364 121.825   2
   5   8  -1 2.87255 85.1250   4
   5  -8  -1 258.949 83.8634   3
   5  -8  -1 250.430 109.636   2
  -5  -8  -1 99.3853 251.979   6
  -5  -8   1 165.915 185.001   3
   5  -8   1 251.621 115.501   2
   5  -8   1 253.211 131.238   1
   5  -8  -1 159.019 142.024   1
  -6  -8  -1 2594.24 219.989   2
   6  -8  -1 3073.20 285.939   1
  -6  -8   1 2404.66 233.379   2
   6   8  -1 2717.59 207.113   4
  -6  -8  -1 2455.30 349.954   6
   6  -8   1 3255.65 249.268   2
   6  -8   1 3401.99 290.440   1
   6  -8  -1 3010.67 201.966   3
   6  -8  -1 2922.47 222.906   2
   6   8   1 2915.50 214.189   4
   7  -8  -1 2229.12 257.212   7
  -7  -8   1 2336.44 228.440   2
  -7  -8  -1 1985.85 352.906   6
   7   8   1 2143.94 198.966   4
  -7  -8  -1 2288.52 200.890   2
   7   8  -1 2284.19 203.296   4
   7  -8  -1 2097.15 144.647   4
   7  -8   1 2168.90 205.372   2
   7  -8  -1 2320.25 271.947   1
   7  -8   1 2086.96 245.587   1
   7  -8  -1 2218.86 197.249   2
  -8  -8   1 3870.23 294.962   2
  -8  -8  -1 3306.84 244.672   2
   8  -8  -1 3144.53 298.054   7
   8  -8   1 3198.32 248.640   2
   8   8   1 3633.61 264.164   4
  -8  -8  -1 3388.55 411.983   6
   8  -8  -1 3092.38 229.609   2
   8  -8  -1 3601.44 334.582   1
   8   8  -1 3714.91 267.481   4
   8  -8   1 2865.91 292.589   1
  -9  -8  -1 160.436 96.1091   2
   9  -8  -1-135.820 189.220   1
   9   8   1 233.703 139.468   4
   9   8  -1 120.707 128.588   4
   9  -8  -1 68.1105 135.063   7
  -9  -8  -1-380.700 283.227   6
   9  -8  -1-19.6156 67.8757   2
   9  -8   1-93.3440 163.935   1
  10  -8  -1 5373.51 293.139   2
 -10  -8  -1 5981.82 553.904   6
  10  -8   1 5371.36 400.201   1
  10   8  -1 5229.76 347.086   4
  10   8   1 5213.40 361.137   4
  10  -8  -1 5469.58 420.246   1
  10  -8  -1 5228.00 388.721   7
  11  -8   1 1972.49 213.270   4
  11  -8  -1 1527.20 265.261   1
  11   8  -1 1497.88 221.953   4
 -11  -8  -1 1732.72 349.661   6
  11  -8   1 1531.51 246.373   1
  11   8   1 1667.10 236.860   4
  11  -8  -1 1763.21 249.504   7
  12  -8   1 1879.54 214.379   4
  12   8   1 2376.33 281.365   4
  12  -8   1 1880.68 283.121   1
  12   8  -1 1600.20 233.395   4
 -12  -8  -1 2234.24 381.514   6
  12  -8  -1 1594.88 283.801   1
  12  -8  -1 1648.02 255.096   7
  13  -8  -1-94.2738 143.647   7
  13   8   1 98.3866 173.147   4
  13  -8   1-119.396 170.223   1
  13   8  -1 122.741 170.375   4
  13  -8  -1-120.913 179.181   1
 -13  -8  -1-69.8702 210.904   6
  14   8  -1 10041.4 581.604   4
  14  -8   1 9450.21 609.952   1
 -14  -8  -1 9604.28 747.855   6
  14  -8  -1 9917.24 638.955   1
  14   8   1 10477.4 602.101   4
  14  -8  -1 9536.74 575.473   7
  15  -8  -1 182.783 148.427   7
 -15  -8  -1-6.18576 215.751   6
  15   8  -1 95.8345 169.651   4
  15  -8  -1-30.3665 194.281   1
  15   8   1 313.389 210.899   4
  15  -8   1 386.091 196.588   1
  16  -8   1 3412.69 395.078   1
  16   8  -1 3032.94 370.431   4
 -16  -8  -1 2718.59 427.508   6
 -16  -8   1 2844.69 476.459   6
  16  -8  -1 3411.58 406.008   1
  16   8   1 3009.05 368.789   4
  17   8   1 57.8419 181.512   4
  17   8   1 272.945 236.408   8
 -17  -8   1 237.265 258.882   6
  17  -8  -1 234.334 192.553   1
 -17  -8  -1 123.146 188.615   6
  17   8  -1-140.538 188.990   4
  17  -8   1 65.1524 185.729   1
 -18  -8   1 5524.78 641.006   6
   0  -9   1-62.9782 157.112   2
   0  -9  -1-19.5100 124.146   3
   0   9  -1 28.8462 86.2699   5
   0  -9   1 252.298 168.665   6
   0  -9  -1 53.1350 145.900   2
   0  -9   1 109.261 151.574   3
   1   9  -1 2653.36 172.368   5
   1  -9  -1 2909.83 246.676   3
   1  -9   1 3132.69 265.693   2
  -1  -9   1 2828.21 307.931   6
  -1  -9  -1 2794.63 272.649   3
  -1  -9  -1 3669.90 359.258   6
   1   9  -1 3106.13 158.857   4
   1  -9   1 3084.56 275.539   6
  -1  -9   1 2926.53 281.025   3
   1  -9   1 2836.68 261.985   3
   1  -9   1 2822.26 243.161   1
  -1  -9   1 3173.07 268.732   2
   1  -9  -1 3318.19 263.279   1
   1   9   1 2828.61 124.633   4
   1  -9  -1 2739.39 248.659   2
  -1  -9  -1 3392.34 261.002   2
   2  -9   1 4434.12 313.784   3
   2   9  -1 3972.32 174.078   5
  -2  -9  -1 4011.55 384.553   6
   2   9  -1 4279.38 201.735   4
   2  -9   1 4200.71 289.576   1
   2  -9   1 4176.96 300.372   6
   2  -9  -1 4418.46 301.053   2
  -2   9   1 4629.10 209.033   8
  -2  -9   1 4126.15 305.418   2
   2  -9   1 4314.01 307.923   2
   2   9   1 3788.61 174.302   4
  -2  -9   1 3633.56 373.481   6
   2  -9  -1 4428.70 294.630   3
   2  -9  -1 4053.99 293.852   1
  -2  -9  -1 3877.01 281.005   2
  -2  -9   1 4491.66 345.353   3
   3  -9   1 2761.05 252.632   1
  -3  -9   1 2313.17 326.914   6
   3  -9   1 2570.24 244.571   2
  -3  -9  -1 2876.06 243.608   2
   3   9  -1 2598.83 110.363   5
  -3  -9   1 2741.69 301.256   3
   3   9  -1 2833.03 172.729   4
  -3   9   1 2548.84 122.983   8
   3  -9  -1 3075.37 271.484   1
   3   9   1 2550.03 152.264   4
   3  -9  -1 3070.29 232.451   3
  -3  -9  -1 2869.89 359.055   6
  -3  -9   1 2685.64 253.299   2
   3  -9  -1 2698.87 240.123   2
   4  -9   1 10712.5 486.436   2
   4  -9  -1 10832.3 499.797   1
  -4  -9   1 10470.8 573.885   3
  -4  -9  -1 11417.8 650.743   6
  -4  -9   1 10859.5 491.974   2
   4  -9  -1 10799.9 447.575   3
   4   9  -1 10613.7 389.999   4
   4   9   1 10603.9 376.847   4
   4  -9  -1 10667.7 466.972   2
  -4  -9  -1 10241.2 460.644   2
   4  -9   1 11342.0 504.745   1
  -5  -9   1 357.347 142.876   2
   5  -9  -1 97.9407 79.2603   3
   5  -9   1-3.68186 110.612   2
   5  -9  -1 30.0961 109.211   2
   5   9  -1 381.148 105.309   4
   5   9   1 377.821 99.5493   4
  -5  -9  -1-2.06711 116.841   2
   5  -9  -1 225.553 167.911   1
  -5  -9   1 33.9596 225.260   3
  -5  -9  -1 358.587 261.792   6
   5  -9   1 300.893 153.530   1
   6  -9   1 14060.8 616.117   1
  -6  -9  -1 13994.1 554.176   2
   6  -9  -1 14380.8 522.128   3
   6   9  -1 13683.7 503.516   4
   6  -9  -1 14623.0 629.990   1
   6  -9   1 14102.8 569.265   2
  -6  -9  -1 13863.0 782.149   6
  -6  -9   1 13822.1 586.922   2
   6  -9  -1 13980.8 549.557   2
   6   9   1 13999.2 507.046   4
   7  -9  -1 1917.74 196.726   2
  -7  -9  -1 2052.22 378.019   6
   7   9   1 1833.75 190.416   4
   7  -9  -1 1940.07 176.657   3
   7   9  -1 1932.99 189.946   4
   7  -9   1 1803.23 206.668   2
  -7  -9   1 2016.15 230.526   2
   7  -9  -1 1771.29 259.870   1
   7  -9   1 1716.57 236.620   1
  -7  -9  -1 1721.69 191.109   2
   8  -9   1 11879.5 592.582   1
   8  -9   1 11617.5 514.973   2
   8   9  -1 11832.0 501.671   4
   8  -9  -1 12017.4 609.737   1
  -8  -9  -1 11607.6 506.730   2
   8  -9  -1 11950.0 499.928   2
  -8  -9   1 11958.1 557.948   2
   8   9   1 11757.4 505.834   4
  -8  -9  -1 11832.3 756.031   6
   9  -9   1 3883.80 353.385   1
   9  -9  -1 4602.85 291.883   2
  -9  -9  -1 3700.63 465.944   6
   9   9  -1 4385.59 308.270   4
   9  -9  -1 4371.67 379.099   1
  -9  -9  -1 4636.11 308.080   2
   9   9   1 4451.22 319.155   4
  10  -9   1 13288.4 668.897   1
  10  -9  -1 13352.3 660.520   7
  10  -9  -1 14367.1 704.144   1
  10  -9  -1 12669.9 527.034   2
  10   9   1 14967.5 624.536   4
  10   9  -1 14055.4 593.683   4
 -10  -9  -1 15537.7 905.890   6
  11  -9  -1 3709.78 371.842   1
 -11  -9  -1 4177.87 504.860   6
  11   9  -1 4730.01 351.849   4
  11  -9   1 4244.34 388.731   1
  11  -9  -1 3799.21 350.307   7
  11   9   1 4555.45 362.377   4
  12   9  -1 2918.59 304.615   4
  12  -9  -1 2249.20 317.441   1
  12  -9   1 2695.47 328.164   1
 -12  -9  -1 3094.15 451.864   6
  12  -9  -1 2793.11 314.152   7
  12   9   1 2559.77 298.221   4
 -13  -9  -1 13984.5 915.590   6
  13   9  -1 12928.9 654.672   4
  13  -9   1 13298.7 723.035   1
  13  -9  -1 13312.3 692.476   7
  13  -9  -1 12447.5 721.444   1
  13   9   1 13531.5 674.319   4
  14  -9  -1 4707.64 416.110   7
 -14  -9  -1 4432.30 544.023   6
  14  -9  -1 4608.35 449.695   1
  14  -9   1 4999.07 452.712   1
 -14  -9   1 4992.48 612.453   6
  14   9   1 5107.10 429.085   4
  14   9  -1 5092.68 424.015   4
  15  -9  -1 3561.53 367.922   7
  15  -9   1 3709.72 406.378   1
 -15  -9  -1 3577.12 496.501   6
  15   9   1 3775.93 385.471   4
 -15  -9   1 3225.71 500.447   6
  15  -9  -1 3574.90 416.002   1
  15   9  -1 4049.40 402.061   4
  16   9  -1 101.345 162.137   4
 -16  -9  -1 0.42616 203.738   6
 -16  -9   1-162.661 287.327   6
  16   9   1 25.1757 178.039   4
  16  -9  -1 53.5170 196.526   1
  16  -9   1 159.121 164.571   1
 -17  -9   1 8510.18 805.612   6
  17   9   1 8425.44 683.923   8
 -17  -9  -1 9545.84 791.339   6
  17  -9  -1 9959.32 702.356   1
  17  -9   1 9610.25 674.831   1
  17   9  -1 9069.00 630.175   4
  17   9   1 9454.52 652.264   4
   0 -10   1 853.207 194.657   3
   0 -10  -1 785.599 181.516   3
   0  10  -1 950.588 137.640   5
   0  10  -1 851.245 82.4369   4
   0 -10   1 924.889 197.577   2
   0 -10  -1 1259.38 207.945   2
   0 -10   1 801.344 199.090   6
  -1 -10  -1 8777.09 496.013   3
  -1  10  -1 8127.29 414.874   5
   1 -10  -1 9115.50 464.969   3
   1  10  -1 8197.88 327.870   5
  -1 -10   1 8775.32 545.418   6
  -1 -10   1 9156.09 469.162   2
  -1 -10   1 9721.07 513.294   3
   1 -10  -1 9162.80 452.191   2
   1 -10   1 8691.63 457.950   2
   1 -10  -1 9138.40 457.755   1
   1  10  -1 9193.98 308.576   4
  -1 -10  -1 9288.93 455.871   2
   1 -10   1 9437.91 481.884   3
   1 -10   1 9191.31 452.388   1
   1 -10   1 7957.84 471.240   6
   2  10  -1 63951.7 1397.95   5
   2  10   1 63447.1 1410.83   4
  -2 -10  -1 68676.0 1901.58   6
  -2 -10   1 65191.1 1906.32   6
  -2  10   1 68021.2 1481.57   8
   2 -10   1 61836.2 1661.06   1
   2 -10   1 64001.1 1673.34   2
   2 -10   1 62740.5 1693.33   3
   2  10  -1 65975.2 1458.80   4
   2 -10   1 62468.7 1709.14   6
   2 -10  -1 65209.2 1676.55   3
  -2 -10   1 65944.6 1772.01   3
   2 -10  -1 69278.0 1693.46   1
  -2 -10   1 65452.6 1680.84   2
   2 -10  -1 63345.4 1648.69   2
  -2 -10  -1 65778.1 1661.73   2
   3 -10  -1 13640.5 559.949   3
   3 -10   1 13301.6 582.066   1
   3 -10   1 13207.8 592.646   3
   3 -10   1 14132.3 587.417   2
  -3 -10  -1 13592.1 733.041   6
  -3 -10   1 14069.2 666.807   3
  -3 -10   1 13361.4 741.386   6
  -3 -10   1 13808.1 588.805   2
   3 -10  -1 14229.8 599.331   1
   3  10  -1 13674.0 445.686   4
   3 -10  -1 13581.5 569.578   2
  -3 -10  -1 14129.4 574.268   2
   3  10   1 12565.1 412.251   4
  -4 -10   1 1132.34 202.745   2
   4  10  -1 709.062 111.281   4
   4 -10  -1 846.613 154.647   3
  -4 -10   1 1128.01 302.936   6
  -4 -10   1 855.640 221.338   3
   4 -10  -1 876.802 200.260   1
  -4 -10  -1 792.247 277.446   6
  -4 -10  -1 773.321 160.195   2
   4 -10   1 871.001 181.058   2
   4 -10   1 742.878 174.785   1
   4 -10  -1 768.294 164.872   2
   4  10   1 802.456 103.787   4
   5 -10  -1 1073.72 174.453   2
  -5 -10   1 1265.51 258.183   3
  -5 -10   1 615.561 280.256   6
  -5 -10  -1 1021.28 177.995   2
   5 -10   1 1158.44 201.578   1
   5  10   1 1242.33 136.548   4
   5 -10  -1 1194.83 161.722   3
   5  10  -1 1250.44 143.913   4
   5 -10   1 987.132 181.144   2
   5 -10  -1 1426.07 235.061   1
  -5 -10  -1 1334.42 327.335   6
  -5 -10   1 1069.01 193.024   2
   6  10  -1 14658.6 531.245   4
  -6 -10   1 14512.1 621.280   2
   6 -10  -1 14972.8 562.177   3
  -6 -10  -1 13770.5 584.285   2
   6 -10  -1 13863.6 644.361   1
   6 -10   1 13682.4 587.939   2
   6 -10   1 13744.0 642.755   1
   6 -10  -1 13263.5 565.452   2
  -6 -10  -1 16471.2 862.224   6
   6  10   1 14456.0 523.650   4
  -7 -10  -1 6925.83 582.602   6
   7 -10   1 7288.03 467.406   1
   7 -10  -1 7618.67 486.574   1
   7  10  -1 7965.04 384.109   4
   7 -10   1 7195.29 418.465   2
   7  10   1 7746.62 384.334   4
  -7 -10   1 7752.57 449.133   2
   7 -10  -1 7539.83 408.008   2
  -7 -10  -1 7675.92 415.422   2
   8 -10   1 571.245 187.394   1
  -8 -10  -1 711.145 313.884   6
   8  10   1 1307.68 182.971   4
  -8 -10  -1 1016.11 175.607   2
   8 -10  -1 1102.04 233.747   1
   8 -10   1 1455.19 197.446   2
   8 -10  -1 936.799 160.178   2
   8  10  -1 967.185 160.485   4
  -8 -10   1 910.664 186.940   2
   9 -10  -1 103.321 95.9140   2
   9 -10   1-24.0089 114.277   2
   9 -10   1 46.2257 166.911   1
  -9 -10  -1-35.0545 102.764   2
  -9 -10   1 20.0001 138.777   2
   9  10   1 148.535 121.143   4
   9  10  -1 125.569 128.551   4
   9 -10  -1 179.148 191.128   1
  -9 -10  -1-70.6503 261.193   6
  10 -10  -1 110.638 90.3818   2
 -10 -10  -1-8.37386 232.106   6
  10 -10  -1 53.0223 186.393   1
  10  10   1-30.7827 137.073   4
  10  10  -1 93.3384 121.435   4
  10 -10   1-153.083 191.729   1
  11 -10  -1 2901.02 353.625   1
 -11 -10  -1 3637.01 507.757   6
  11 -10   1 2451.94 316.073   1
  11  10   1 3167.66 307.160   4
  11  10  -1 3517.96 309.417   4
  12  10  -1 6070.74 429.927   4
  12 -10   1 5216.51 445.943   1
  12 -10  -1 5294.70 462.777   1
 -12 -10  -1 6239.43 640.994   6
 -12 -10   1 5691.04 635.756   6
  12  10   1 6026.45 435.111   4
  13  10  -1 249.940 173.564   4
  13 -10   1 101.077 174.520   1
  13  10   1-265.888 182.883   4
 -13 -10  -1 50.0932 254.755   6
  13 -10  -1-148.746 206.684   1
 -13 -10   1-410.607 325.249   6
  14  10   1 2789.33 332.505   4
 -14 -10  -1 2749.28 465.979   6
  14 -10  -1 2197.70 344.228   1
 -14 -10   1 1735.32 401.845   6
  14 -10   1 2705.25 348.829   1
  14  10  -1 2629.34 320.943   4
  15  10  -1 204.494 189.960   4
 -15 -10  -1 56.3536 207.016   6
  15  10   1 68.7472 184.174   4
  15 -10   1-50.2677 165.238   1
  15 -10  -1-221.831 218.109   1
 -15 -10   1 95.9071 238.977   6
  16 -10   1 6196.50 540.534   1
 -16 -10   1 7508.41 769.106   6
  16 -10  -1 6619.06 566.310   1
  16  10   1 6282.85 525.851   4
  16  10  -1 6218.55 514.622   4
 -16 -10  -1 6733.58 686.262   6
 -17 -10  -1 298.050 247.251   6
   0 -11   1 128.781 155.787   2
   0  11  -1 18.1570 70.1673   5
   0 -11   1 59.6618 156.839   6
   0  11  -1 73.0143 41.1632   4
   0 -11   1 143.145 185.061   3
   0 -11  -1 208.392 158.729   3
   0 -11  -1-8.12379 141.846   2
  -1 -11   1 1774.43 291.080   6
   1 -11   1 2027.42 257.483   3
   1 -11   1 1550.02 238.010   2
  -1  11   1 2124.42 176.207   8
  -1 -11   1 1965.95 253.895   2
  -1 -11   1 2174.61 278.977   3
  -1 -11  -1 2342.85 259.924   2
  -1  11  -1 1805.28 201.459   5
   1 -11   1 2377.53 284.414   6
   1 -11  -1 1915.74 242.448   1
   1  11  -1 1914.29 132.987   4
   1 -11  -1 2300.50 264.215   3
   1 -11  -1 1792.13 229.507   2
  -1 -11  -1 2321.44 287.987   3
  -2 -11   1 990.542 239.058   3
   2 -11  -1 1407.60 233.659   1
  -2 -11  -1 718.513 271.216   6
  -2 -11   1 1162.41 270.981   6
   2  11  -1 1169.97 113.116   4
  -2 -11  -1 1191.44 212.059   2
   2 -11  -1 1030.00 187.844   3
   2 -11  -1 1148.35 203.124   2
  -2 -11   1 758.483 196.325   2
   2 -11   1 663.232 174.573   1
   2 -11   1 972.659 201.814   3
   2 -11   1 960.182 205.322   2
   3  11  -1 2044.43 153.981   4
   3 -11  -1 1720.23 225.969   2
  -3 -11  -1 2177.35 350.408   6
   3 -11   1 2224.23 255.360   3
  -3 -11   1 2170.68 295.462   3
  -3 -11   1 1485.89 309.384   6
   3 -11   1 1628.72 239.847   1
   3 -11  -1 2121.62 235.258   3
   3 -11  -1 1811.72 248.908   1
  -3 -11   1 2077.77 252.394   2
   3 -11   1 1950.99 253.587   2
  -3 -11  -1 2064.54 243.080   2
   4 -11  -1 7378.73 414.101   3
   4 -11   1 7557.63 453.232   3
   4  11  -1 7761.07 329.229   4
  -4 -11   1 7135.25 591.303   6
   4 -11   1 7909.17 462.845   1
  -4 -11  -1 7465.33 593.859   6
  -4 -11   1 7150.25 514.913   3
   4 -11  -1 7866.80 466.830   1
  -4 -11   1 6665.06 424.702   2
   4 -11   1 6658.94 423.072   2
  -4 -11  -1 7181.38 420.548   2
   4 -11  -1 7172.23 423.722   2
   4  11   1 6643.12 299.882   4
   5 -11  -1 491.105 128.288   3
  -5 -11   1 530.517 258.424   3
  -5 -11   1 783.011 280.320   6
  -5 -11  -1 351.025 141.193   2
   5 -11  -1 412.130 150.726   2
   5 -11   1 432.881 163.940   2
  -5 -11  -1 574.910 298.859   6
   5 -11  -1 418.374 168.267   1
  -5 -11   1 442.603 159.637   2
   5 -11   1 511.818 171.620   1
   5  11   1 460.731 97.5049   4
   5 -11   1 734.725 173.844   3
   5  11  -1 651.825 118.703   4
   6  11  -1 4121.47 266.109   4
   6 -11  -1 3525.23 295.478   2
  -6 -11  -1 5265.28 523.229   6
  -6 -11   1 4692.36 527.022   6
   6 -11  -1 3753.59 283.777   3
   6 -11  -1 3593.89 341.324   1
  -6 -11   1 3465.39 317.913   2
   6 -11   1 3803.89 353.249   1
   6 -11   1 3470.93 307.299   2
  -6 -11  -1 3320.07 299.225   2
   6  11   1 4156.02 258.828   4
   7  11   1-52.7077 96.9669   4
  -7 -11   1-411.023 352.180   6
   7 -11  -1 75.1614 123.923   2
  -7 -11  -1 83.5043 278.454   6
  -7 -11  -1 14.0969 117.722   2
   7 -11  -1 90.1101 166.244   1
   7 -11   1-141.869 189.879   1
  -7 -11   1-89.8279 154.861   2
   7  11  -1 103.306 104.006   4
   7 -11   1 224.133 145.832   2
  -8 -11  -1 22348.6 1123.65   6
   8 -11  -1 22138.4 908.564   1
   8 -11   1 19883.8 788.456   2
  -8 -11  -1 20397.5 794.375   2
  -8 -11   1 22429.7 865.428   2
  -8 -11   1 21649.2 1171.72   6
   8  11  -1 21676.4 749.272   4
   8 -11   1 20170.4 865.748   1
   8 -11  -1 20439.1 769.762   2
   8  11   1 22444.7 760.342   4
   9 -11   1 180.972 172.197   1
  -9 -11   1 320.567 165.538   2
   9  11   1 137.864 115.143   4
   9 -11  -1 235.309 118.186   2
  -9 -11   1 333.335 296.512   6
   9 -11   1 236.781 126.729   2
  -9 -11  -1 215.910 126.942   2
  -9 -11  -1 441.743 255.990   6
   9  11  -1 91.3320 111.771   4
   9 -11  -1 282.294 194.371   1
 -10 -11   1 901.814 354.602   6
  10  11   1 949.588 184.847   4
  10  11  -1 1011.35 185.041   4
 -10 -11  -1 913.484 331.733   6
  10 -11  -1 787.652 239.261   1
  10 -11   1 1100.41 249.611   1
 -11 -11  -1 4264.68 549.144   6
  11  11  -1 4725.49 370.482   4
 -11 -11   1 5107.85 628.508   6
  11 -11   1 4569.92 436.691   1
  11 -11  -1 5086.21 460.822   1
  11  11   1 4408.29 360.359   4
  12 -11   1 19210.5 913.756   1
 -12 -11  -1 20604.9 1186.03   6
 -12 -11   1 20499.0 1237.48   6
  12  11   1 21269.7 865.271   4
  12 -11  -1 19070.0 926.559   1
  12  11  -1 20558.4 843.648   4
  13 -11  -1 949.822 222.167   1
 -13 -11  -1 1023.24 347.798   6
  13  11  -1 925.011 211.129   4
  13  11   1 1032.67 228.048   4
  13 -11   1 1109.97 254.683   1
 -13 -11   1 1375.79 400.720   6
  14  11   1 333.458 182.459   4
 -14 -11  -1 362.418 289.016   6
 -14 -11   1 214.045 270.235   6
  14 -11   1 439.026 214.733   1
  14  11  -1 214.841 153.712   4
  14 -11  -1 71.6716 181.079   1
 -15 -11   1 4922.70 646.565   6
 -15 -11  -1 5349.52 637.045   6
  15 -11  -1 5474.02 509.682   1
  15 -11   1 5196.34 494.386   1
  15  11   1 4790.71 456.228   4
  15  11  -1 5079.27 453.275   4
  16 -11   1 6195.50 549.773   1
  16  11  -1 6393.11 527.212   4
 -16 -11  -1 6798.45 712.777   6
 -16 -11   1 6221.05 722.526   6
  16  11   1 6454.06 534.151   4
   0 -12  -1 19500.9 838.918   3
   0 -12   1 20779.5 810.314   2
   0 -12   1 20234.3 843.893   3
   0 -12  -1 21065.3 791.915   2
   0 -12   1 17892.8 844.731   6
  -1 -12   1 15188.0 677.964   2
  -1 -12   1 14296.0 763.642   6
  -1 -12   1 15490.0 733.632   3
  -1  12  -1 13793.5 572.140   5
   1 -12  -1 15759.3 707.449   3
   1 -12   1 14961.4 673.186   2
   1 -12   1 14890.2 706.214   3
   1 -12   1 16161.9 751.250   6
   1 -12  -1 14988.1 661.615   2
  -1 -12  -1 14560.7 653.443   2
   2 -12   1 1408.33 241.421   2
  -2 -12  -1 1338.77 216.588   2
  -2 -12   1 1079.68 254.881   3
   2 -12  -1 1398.43 234.617   1
  -2 -12   1 1943.82 332.569   6
   2 -12  -1 1787.97 237.346   3
   2 -12   1 1710.43 257.937   3
   2 -12  -1 1522.12 220.038   2
  -2  12  -1 1153.50 184.370   5
   2 -12   1 1320.91 224.156   1
  -2 -12   1 1602.90 260.114   2
  -3 -12   1 8632.68 501.854   2
  -3 -12  -1 8794.48 639.294   6
  -3 -12   1 8006.11 552.172   3
   3 -12   1 8520.22 502.483   1
   3 -12   1 8460.66 510.988   3
   3 -12  -1 7459.63 460.124   3
   3 -12  -1 8543.99 506.143   1
  -3 -12   1 7803.70 617.798   6
   3 -12   1 8969.57 502.453   2
   3 -12  -1 9009.18 488.565   2
  -3 -12  -1 9422.37 501.588   2
   4 -12   1 10553.4 550.951   2
   4 -12  -1 9889.38 525.622   3
   4 -12   1 10417.1 571.662   1
  -4 -12  -1 10115.8 528.816   2
  -4 -12   1 10189.7 726.258   6
   4 -12   1 10545.7 566.231   3
  -4 -12  -1 11121.2 730.518   6
   4  12  -1 10419.1 408.089   4
   4 -12  -1 9552.89 554.166   1
  -4 -12   1 9793.69 629.188   3
  -4 -12   1 10204.5 545.373   2
   4 -12  -1 10438.7 531.524   2
   5 -12  -1 22098.8 807.509   3
   5 -12   1 20137.8 835.206   3
   5 -12   1 20462.1 816.307   2
  -5 -12   1 20649.7 834.795   2
   5 -12   1 21735.1 873.265   1
  -5 -12   1 19118.6 943.474   3
   5  12  -1 21258.0 675.277   4
  -5 -12   1 20809.7 1092.30   6
   5 -12  -1 22534.3 894.553   1
  -5 -12  -1 20016.9 799.771   2
  -5 -12  -1 23327.4 1085.38   6
   5 -12  -1 20473.0 798.920   2
   6 -12   1 1962.26 259.261   3
  -6 -12   1 1908.38 392.100   6
  -6 -12   1 1255.23 221.091   2
   6 -12   1 1876.84 254.360   2
   6  12  -1 1708.84 178.497   4
   6 -12  -1 1401.62 210.255   2
  -6 -12  -1 2053.36 403.243   6
   6 -12   1 1376.70 235.910   1
   6 -12  -1 1475.25 257.566   1
  -6 -12  -1 1587.54 234.189   2
  -7 -12   1 1046.34 342.618   6
   7 -12  -1 1130.54 196.505   2
   7 -12   1 1370.94 219.188   2
  -7 -12  -1 1867.45 388.708   6
   7  12  -1 1347.95 176.483   4
   7 -12   1 913.871 198.988   3
  -7 -12   1 933.476 206.486   2
   7 -12   1 1438.76 254.420   1
   7 -12  -1 1268.35 262.224   1
  -7 -12  -1 1345.66 217.084   2
  -8 -12   1-53.3826 336.695   6
   8  12  -1 401.722 128.978   4
   8 -12   1 191.197 142.168   2
   8  12   1-50.6344 103.434   4
  -8 -12  -1 340.712 306.248   6
   8 -12   1 174.555 186.960   1
   8 -12  -1 55.9308 121.552   2
  -8 -12   1 96.7712 145.207   2
   8 -12  -1 253.222 177.415   1
  -8 -12  -1 63.5586 123.510   2
  -9 -12   1 9644.76 809.868   6
   9 -12  -1 7365.84 545.182   1
   9 -12   1 7872.19 547.699   1
   9 -12  -1 7365.17 450.219   2
  -9 -12  -1 7559.60 472.130   2
  -9 -12   1 7328.18 503.577   2
   9 -12   1 6754.09 450.293   2
  -9 -12  -1 8066.11 711.374   6
   9  12   1 8466.32 455.278   4
   9  12  -1 8229.08 448.198   4
 -10 -12  -1 143.218 252.525   6
 -10 -12   1-40.4947 317.981   6
  10  12   1 49.5814 119.063   4
  10 -12  -1 87.2575 170.685   1
  10 -12   1 26.0554 171.460   1
  10  12  -1-38.6180 120.268   4
 -11 -12   1-32.8073 279.025   6
  11 -12   1 178.400 167.566   1
  11  12  -1 53.5419 123.067   4
  11 -12  -1 367.988 211.505   1
 -11 -12  -1 428.319 302.695   6
  11  12   1 7.48896 126.607   4
  12  12   1 1717.67 261.604   4
 -12 -12   1 2785.36 527.983   6
 -12 -12  -1 2335.36 463.991   6
  12  12  -1 2118.77 272.809   4
  12 -12  -1 2485.26 367.940   1
  12 -12   1 2090.87 323.086   1
 -13 -12   1 1530.91 440.564   6
 -13 -12  -1 1916.63 435.081   6
  13  12   1 1576.23 257.854   4
  13  12  -1 1368.62 255.325   4
  13 -12  -1 1294.76 289.455   1
  13 -12   1 1776.22 311.103   1
 -14 -12  -1 3071.03 502.057   6
  14 -12   1 3124.17 394.489   1
  14  12   1 3332.49 367.540   4
 -14 -12   1 2665.58 508.945   6
  14 -12  -1 3622.04 420.947   1
  14  12  -1 3509.88 377.300   4
 -15 -12  -1-201.570 252.382   6
  15 -12  -1 142.206 196.111   1
  15  12   1-106.179 160.021   4
  15  12  -1 46.2029 163.158   4
 -15 -12   1-201.307 304.345   6
  15 -12   1 604.674 239.034   1
   0 -13  -1-24.6030 162.035   3
   0 -13   1 55.4740 172.715   6
   0 -13   1 286.873 185.433   2
   0 -13   1-37.8264 176.192   3
   0 -13  -1 135.684 171.109   2
  -1 -13   1 2842.53 350.224   3
  -1 -13   1 1833.66 309.348   6
   1 -13  -1 2339.89 290.628   3
   1 -13  -1 2556.46 294.658   2
   1 -13   1 1824.60 285.246   3
   1 -13   1 2680.45 314.877   2
  -1 -13   1 2792.07 329.156   2
  -1 -13  -1 2574.51 303.382   2
  -2 -13   1 1568.15 324.489   6
  -2 -13   1 1050.87 237.823   2
  -2 -13  -1 1320.28 245.843   2
   2 -13   1 1379.44 243.068   3
   2 -13  -1 1277.42 229.588   2
  -2 -13   1 1243.16 266.388   3
   2 -13   1 1457.93 250.324   2
   2 -13  -1 1707.54 248.953   3
   2 -13  -1 1057.65 232.904   1
  -3 -13   1-132.439 201.947   2
  -3 -13  -1 96.7855 163.041   2
   3 -13  -1 6.77306 176.587   1
   3 -13   1-37.8643 167.686   2
  -3 -13   1 198.793 221.479   6
   3 -13  -1 75.4621 138.551   2
  -3 -13   1-62.6268 204.200   3
   3 -13   1 240.678 178.304   3
   3 -13   1 147.881 174.005   1
   3 -13  -1-21.0193 132.514   3
  -4 -13   1 837.532 222.408   2
   4 -13   1 769.493 218.876   2
  -4 -13   1 903.030 269.817   3
   4 -13  -1 667.336 200.171   1
  -4 -13  -1 745.967 205.363   2
  -4 -13   1 670.226 295.684   6
   4 -13   1 1181.25 233.127   3
   4 -13  -1 779.254 177.236   3
  -4 -13  -1 2176.18 404.521   6
   4 -13  -1 746.375 187.246   2
   4 -13   1 998.089 224.134   1
   5 -13   1 3702.22 352.710   3
   5 -13   1 3349.21 339.330   2
  -5 -13  -1 2937.68 311.350   2
   5 -13  -1 3266.08 318.871   2
  -5 -13   1 3312.47 468.269   6
   5 -13  -1 3074.67 347.341   1
   5 -13  -1 3777.54 328.908   3
  -5 -13   1 3721.53 359.562   2
   5 -13   1 3645.79 374.340   1
  -5 -13  -1 4004.50 493.993   6
  -6 -13   1 10316.9 800.594   6
   6 -13   1 9462.89 557.873   2
   6 -13   1 10479.8 622.834   1
  -6 -13  -1 9537.07 550.969   2
   6 -13   1 10752.9 602.136   3
  -6 -13   1 9933.85 581.319   2
   6 -13  -1 9865.24 602.836   1
   6 -13  -1 10231.8 555.303   2
  -6 -13  -1 10710.8 794.079   6
  -7 -13  -1 876.840 199.395   2
   7 -13  -1 1037.38 239.589   1
  -7 -13   1 935.515 346.179   6
   7 -13   1 922.742 236.210   1
   7 -13  -1 1004.51 205.897   2
  -7 -13   1 912.990 213.366   2
   7 -13   1 1423.14 241.080   3
  -7 -13  -1 1050.74 364.119   6
   7 -13   1 1313.40 234.225   2
  -8 -13   1 1015.61 212.947   2
  -8 -13  -1 569.851 175.733   2
   8 -13   1 1020.88 208.838   2
  -8 -13   1 672.823 367.747   6
   8 -13  -1 557.702 169.068   2
  -8 -13  -1 1008.44 382.145   6
   8  13  -1 1133.48 170.853   4
   8 -13   1 964.427 204.378   3
   8 -13   1 698.851 220.735   1
   8 -13  -1 937.830 247.160   1
   9 -13  -1 104.991 112.389   2
   9 -13   1 451.368 171.288   2
  -9 -13   1 410.171 187.764   2
   9  13  -1 91.5610 111.377   4
  -9 -13  -1 139.800 128.515   2
  -9 -13   1 37.5134 316.699   6
   9 -13  -1 313.902 216.770   1
   9 -13   1 248.856 183.643   1
  -9 -13  -1 115.672 256.867   6
 -10 -13   1 21845.5 1307.71   6
 -10 -13  -1 20097.6 1190.17   6
  10 -13   1 20059.0 955.804   1
  10 -13  -1 19140.9 948.717   1
  10  13  -1 20280.0 806.246   4
 -11 -13  -1 261.945 296.205   6
  11  13  -1 472.965 162.999   4
 -11 -13   1 505.301 355.154   6
  11 -13   1 311.578 203.443   1
  11 -13  -1 864.225 265.109   1
 -12 -13   1-109.860 296.433   6
  12 -13   1 191.705 183.624   1
  12 -13  -1 63.8714 194.604   1
 -12 -13  -1 512.694 288.975   6
  12  13  -1 83.0493 129.849   4
 -13 -13  -1 254.135 274.433   6
  13  13  -1 49.2360 132.500   4
 -13 -13   1-365.219 345.987   6
  13 -13  -1 51.5224 176.267   1
  13 -13   1 35.1242 163.515   1
  14 -13   1 12585.5 794.706   1
 -14 -13   1 13989.6 1091.92   6
  14 -13  -1 14050.5 844.525   1
 -14 -13  -1 12973.2 1006.64   6
  14  13  -1 11925.4 697.711   4
  15  13  -1 244.643 147.383   4
   0 -14   1 13959.0 704.017   2
   0 -14   1 14350.9 789.857   6
   0 -14  -1 13335.8 673.647   2
   0 -14   1 13823.5 754.287   3
  -1 -14   1 9658.45 676.267   6
   1 -14   1 9817.57 625.127   3
  -1 -14  -1 9680.49 561.585   2
   1 -14  -1 8826.58 579.991   3
  -1 -14   1 9511.72 577.963   2
   1 -14   1 9296.86 573.500   2
   1 -14  -1 9107.68 551.316   2
  -1 -14   1 8951.99 611.451   3
  -2 -14   1 1936.49 286.139   2
  -2 -14  -1 2040.32 286.926   2
   2 -14   1 2438.66 316.229   3
  -2 -14   1 1849.33 318.645   3
   2 -14   1 1834.78 281.489   2
  -2 -14   1 2135.64 373.248   6
   2 -14  -1 2272.62 297.602   3
   2 -14  -1 2084.23 296.603   2
   3 -14  -1 13884.8 720.924   1
  -3 -14   1 13111.7 776.424   3
  -3 -14  -1 13021.3 667.237   2
   3 -14  -1 13895.0 714.512   3
   3 -14  -1 12940.3 665.634   2
   3 -14   1 13762.1 703.232   2
  -3 -14   1 13344.4 697.641   2
  -3 -14   1 13901.3 875.653   6
   3 -14   1 13100.3 714.333   3
  -4 -14   1 10512.4 791.327   6
  -4 -14  -1 10828.5 603.836   2
  -4 -14   1 9860.71 689.596   3
   4 -14   1 10207.7 622.488   1
   4 -14   1 10487.0 608.897   2
   4 -14  -1 10700.9 640.116   1
   4 -14   1 10807.6 633.740   3
   4 -14  -1 11422.9 621.426   3
  -4 -14   1 9773.64 594.659   2
   4 -14  -1 10778.7 598.834   2
   5 -14  -1 3306.62 370.207   1
   5 -14   1 3535.77 362.816   2
  -5 -14   1 3340.78 486.681   6
   5 -14   1 3077.27 368.787   1
   5 -14  -1 3105.57 326.145   2
  -5 -14   1 2911.78 341.983   2
   5 -14   1 3011.19 338.636   3
  -5 -14  -1 4031.27 510.774   6
  -5 -14  -1 3304.96 344.818   2
   6 -14  -1-40.2677 157.558   2
  -6 -14  -1-66.8365 164.939   2
   6 -14   1-171.349 209.133   1
  -6 -14   1 23.8440 281.385   6
  -6 -14  -1-24.2847 274.216   6
   6 -14   1-7.15063 153.052   2
   6 -14   1 158.641 159.109   3
   6 -14  -1 34.7011 178.658   1
  -6 -14   1-101.198 159.354   2
  -7 -14  -1 8343.51 743.299   6
  -7 -14  -1 6432.24 473.043   2
   7 -14   1 7673.14 536.655   3
   7 -14   1 7821.34 518.736   2
   7 -14   1 6506.83 528.490   1
   7 -14  -1 6951.11 474.187   2
  -7 -14   1 6232.81 675.326   6
  -7 -14   1 7188.68 518.536   2
   7 -14  -1 6776.89 545.111   1
   8 -14   1 3548.85 414.942   1
   8 -14  -1 4655.39 389.603   2
   8 -14  -1 4060.59 432.063   1
  -8 -14  -1 4144.32 577.864   6
  -8 -14   1 5147.85 645.689   6
   8 -14   1 4096.36 384.209   2
  -8 -14   1 4328.09 409.569   2
  -8 -14  -1 4461.41 399.282   2
  -9 -14   1 486.560 313.415   6
   9 -14  -1 687.861 177.417   2
  -9 -14  -1 342.904 167.130   2
   9 -14  -1 343.566 212.902   1
  -9 -14  -1 122.924 302.601   6
   9 -14   1 234.542 192.752   1
 -10 -14  -1 3328.10 543.961   6
  10 -14  -1 3467.45 422.329   1
 -10 -14   1 4755.43 638.348   6
  10 -14   1 3899.27 424.134   1
 -11 -14   1 3420.43 554.606   6
 -11 -14  -1 2988.71 502.040   6
  11 -14   1 3287.82 397.630   1
  11 -14  -1 2855.19 389.459   1
  12 -14   1 87.8071 174.014   1
 -12 -14   1-219.107 336.062   6
  12 -14  -1 241.934 195.691   1
 -12 -14  -1 17.5117 233.336   6
 -13 -14   1 132.713 268.350   6
  13 -14  -1 14.8058 193.719   1
 -13 -14  -1-425.850 308.180   6
  13 -14   1-33.8483 165.270   1
   0 -15   1 62.5383 169.856   3
   0 -15   1-15.5252 185.937   2
   0 -15  -1-0.21685 167.983   2
  -1 -15  -1 314.068 195.889   2
   1 -15   1 681.930 222.995   2
  -1 -15   1 656.601 238.137   6
   1 -15   1 660.830 247.063   3
  -1 -15   1 137.311 209.605   3
   1 -15  -1 600.844 224.250   2
  -1 -15   1 239.709 183.688   2
   2 -15  -1 411.453 190.280   3
  -2 -15  -1 674.025 222.906   2
   2 -15   1 591.808 235.413   2
  -2 -15   1 733.032 228.088   2
  -2 -15   1 1228.39 326.361   6
   2 -15   1 238.168 191.947   3
   2 -15  -1 398.783 184.713   2
  -2 -15   1 546.717 234.864   3
  -3 -15   1 4243.13 527.061   6
  -3 -15   1 3726.45 451.355   3
   3 -15   1 4357.95 430.797   3
   3 -15  -1 3825.45 380.461   2
  -3 -15   1 4362.32 408.806   2
  -3 -15  -1 4072.44 391.865   2
   3 -15  -1 3428.67 371.362   3
   3 -15   1 3847.32 389.300   2
   4 -15   1 2643.38 335.992   3
  -4 -15   1 2096.48 309.046   2
   4 -15   1 2842.50 351.351   2
   4 -15  -1 2681.36 356.967   1
   4 -15  -1 2389.88 309.854   2
  -4 -15  -1 2268.48 303.659   2
   4 -15   1 2601.74 351.859   1
  -4 -15   1 2306.30 421.153   6
  -5 -15  -1 1150.44 233.049   2
   5 -15   1 893.641 226.323   2
  -5 -15   1 1144.00 358.076   6
   5 -15   1 1480.61 252.059   3
   5 -15  -1 1459.05 257.279   2
  -5 -15   1 1184.67 250.129   2
   5 -15  -1 1112.75 271.287   1
   5 -15   1 1008.82 256.849   1
  -6 -15   1 2634.56 492.610   6
  -6 -15  -1 3341.89 520.942   6
  -6 -15   1 2593.77 337.394   2
   6 -15   1 2549.85 364.960   1
   6 -15  -1 2300.44 345.340   1
   6 -15  -1 2624.77 328.769   2
  -6 -15  -1 2700.90 336.967   2
   6 -15   1 2390.12 318.431   2
   6 -15   1 2569.86 327.410   3
  -7 -15   1 5078.74 638.738   6
  -7 -15  -1 4247.04 409.010   2
   7 -15  -1 4467.80 466.520   1
  -7 -15   1 5634.51 470.945   2
   7 -15  -1 4995.68 423.645   2
   7 -15   1 5280.55 448.428   2
  -7 -15  -1 6046.69 665.201   6
   7 -15   1 4874.84 481.909   1
  -8 -15  -1 6306.48 499.453   2
   8 -15   1 6637.48 554.707   1
  -8 -15   1 6823.65 542.905   2
   8 -15  -1 6481.35 482.778   2
   8 -15  -1 6853.54 578.574   1
  -8 -15  -1 6361.49 694.400   6
   8 -15   1 6624.27 511.315   2
  -8 -15   1 7904.33 791.132   6
   9 -15  -1 1898.69 278.322   2
   9 -15   1 1945.05 319.226   1
  -9 -15  -1 2764.87 508.288   6
   9 -15  -1 2298.47 361.496   1
  -9 -15   1 2085.58 468.800   6
  -9 -15  -1 2148.42 304.078   2
  10 -15   1 1243.74 275.275   1
 -10 -15  -1 1536.19 441.140   6
  10 -15  -1 836.192 258.994   1
 -10 -15   1 1701.69 461.844   6
 -11 -15   1 1603.00 418.111   6
 -11 -15  -1 1767.22 429.252   6
  11 -15   1 1608.98 321.853   1
  11 -15  -1 2313.02 370.481   1
  12 -15  -1 7796.01 640.117   1
  12 -15   1 7667.04 629.363   1
 -12 -15  -1 8642.75 847.298   6
   0 -16   1-256.589 241.995   3
   0 -16  -1-62.5536 200.079   2
   0 -16   1 26.2015 180.641   2
   1 -16   1 1241.25 270.126   2
   1 -16   1 1291.58 276.931   3
  -1 -16  -1 1398.42 276.289   2
  -1 -16   1 1491.37 290.592   2
  -1 -16   1 1590.41 332.693   3
   1 -16  -1 1294.79 279.431   2
  -2 -16   1 19270.7 1015.10   3
  -2 -16   1 18089.4 1051.06   6
   2 -16   1 18525.6 957.960   3
   2 -16  -1 18331.7 876.985   2
  -2 -16  -1 18534.1 879.478   2
   2 -16   1 18886.7 905.929   2
  -2 -16   1 20365.4 938.542   2
  -3 -16  -1 398.636 207.114   2
   3 -16   1 559.139 220.123   3
  -3 -16   1 381.211 213.142   2
  -3 -16   1 537.041 250.437   3
  -3 -16   1 524.188 273.154   6
   3 -16  -1 581.271 223.857   2
   3 -16   1 803.121 240.795   2
  -4 -16   1 425.774 192.833   2
   4 -16  -1 369.330 187.141   2
  -4 -16   1 937.057 323.553   6
   4 -16   1 474.848 208.714   3
   4 -16   1 423.397 193.974   2
  -4 -16  -1 478.357 188.353   2
  -5 -16   1 498.739 271.682   6
  -5 -16  -1 879.433 227.804   2
   5 -16   1 1213.76 259.699   2
   5 -16  -1 779.741 211.017   2
  -5 -16   1 1066.16 248.085   2
   5 -16  -1 821.449 261.334   1
   5 -16   1 883.708 260.085   1
   5 -16   1 1022.38 247.097   3
   6 -16  -1 11493.9 748.534   1
   6 -16   1 12700.8 728.604   2
   6 -16   1 11247.3 748.055   1
  -6 -16   1 10812.2 693.920   2
  -6 -16   1 12094.6 944.437   6
   6 -16  -1 12085.9 702.026   2
  -6 -16  -1 11277.0 689.070   2
   7 -16  -1 198.763 159.315   2
   7 -16   1 57.2875 158.342   2
   7 -16   1 321.325 215.816   1
  -7 -16   1 281.380 332.885   6
  -7 -16  -1-135.949 159.758   2
  -7 -16   1 512.560 199.811   2
   7 -16  -1 140.258 210.997   1
   8 -16   1 3686.50 396.798   2
  -8 -16   1 3343.28 402.948   2
  -8 -16  -1 3531.74 392.299   2
  -8 -16   1 4366.13 619.335   6
   8 -16  -1 4393.66 484.353   1
   8 -16   1 3663.30 441.730   1
   8 -16  -1 3160.62 366.156   2
  -9 -16   1 1068.67 391.572   6
  -9 -16  -1 1480.77 434.057   6
   9 -16   1 508.992 212.328   1
   9 -16  -1 544.036 184.711   2
   9 -16  -1 424.548 232.024   1
  -9 -16  -1 649.462 199.355   2
 -10 -16   1 3510.44 586.483   6
  10 -16  -1 2184.91 364.881   1
  10 -16   1 1749.52 340.097   1
 -10 -16  -1 2747.62 545.876   6
   0 -17  -1 245.458 220.315   2
   0 -17   1 162.519 213.216   3
   0 -17   1 26.4099 210.419   2
   1 -17   1 1365.18 275.881   2
  -1 -17   1 1777.90 318.807   2
  -1 -17  -1 1414.79 274.432   2
   1 -17   1 1487.02 313.402   3
  -1 -17   1 1340.04 310.856   3
   1 -17  -1 1325.40 278.208   2
   2 -17   1 190.318 174.683   2
   2 -17  -1 147.786 171.423   2
  -2 -17  -1 553.249 196.137   2
   2 -17   1 235.129 167.173   3
  -2 -17   1 394.973 219.553   2
  -2 -17   1 117.579 193.873   3
   3 -17   1 317.701 230.060   2
   3 -17  -1 381.198 210.870   2
  -3 -17  -1 117.872 179.746   2
  -3 -17   1 402.133 277.293   6
  -3 -17   1 363.360 217.521   2
   3 -17   1 12.2372 171.672   3
   4 -17  -1 4107.91 427.294   2
   4 -17   1 3925.46 447.313   3
   4 -17   1 4850.11 476.014   2
  -4 -17   1 4444.67 565.869   6
  -4 -17  -1 4350.21 445.170   2
  -4 -17   1 5182.04 485.513   2
  -5 -17   1 5685.82 517.372   2
  -5 -17   1 5322.23 644.742   6
   5 -17   1 5835.59 521.081   2
   5 -17  -1 5447.57 492.072   2
  -5 -17  -1 5276.90 481.923   2
  -6 -17   1 1822.29 433.340   6
   6 -17  -1 1176.86 286.320   1
   6 -17   1 1563.80 292.549   2
  -6 -17  -1 1555.89 295.595   2
   6 -17  -1 1134.44 261.806   2
  -6 -17   1 1509.21 290.133   2
   6 -17   1 1192.15 286.372   1
  -7 -17   1 993.335 351.177   6
   7 -17   1 1959.50 355.742   1
   7 -17  -1 1499.53 316.316   1
   7 -17   1 1622.89 291.545   2
  -7 -17   1 1537.55 286.131   2
  -7 -17  -1 1405.79 280.862   2
   7 -17  -1 1559.65 275.537   2
   8 -17   1 5498.03 554.249   1
  -8 -17   1 6601.86 766.598   6
   8 -17  -1 5582.51 556.692   1
   8  17   1 5380.30 511.645   8
   8 -17  -1 5539.90 485.245   2
  -8 -17  -1 5966.92 523.335   2
  -9 -17   1 4291.85 650.350   6
   9 -17   1 4477.00 514.154   1
   9  17   1 3211.14 413.058   8
   9 -17  -1 3236.19 372.489   2
  10  17   1 3082.27 416.410   8
   0 -18   1 11674.9 855.373   3
   0 -18   1 15207.2 862.483   2
   0 -18  -1 16015.1 859.194   2
   1 -18   1 454.598 247.750   3
  -1 -18  -1 552.205 226.256   2
   1 -18  -1 358.097 183.149   2
  -1 -18   1 373.286 233.431   3
  -1 -18   1 714.363 264.179   2
   1 -18   1 925.179 271.998   2
   2 -18   1-56.9913 186.106   2
  -2 -18  -1-9.09655 179.954   2
   2 -18   1-111.671 179.148   3
   2 -18  -1-65.5512 183.885   2
  -2 -18   1 75.9910 188.470   2
   3 -18   1 275.639 184.439   2
  -3 -18   1 244.910 198.849   2
  -3 -18  -1 350.536 201.349   2
   3 -18   1 26.4896 166.434   3
   3 -18  -1 641.524 235.231   2
  -4 -18   1 10066.5 707.320   2
   4 -18   1 10737.7 728.005   2
   4 -18  -1 10743.8 710.167   2
  -4 -18  -1 10728.6 712.206   2
   5 -18  -1 1296.84 280.022   2
  -5 -18  -1 1914.19 326.218   2
   5 -18   1 1530.48 299.265   2
  -5 -18   1 1832.86 302.772   2
  -5 -18   1 2211.26 447.773   6
  -6 -18  -1 666.574 230.350   2
  -6 -18   1 1326.21 397.428   6
  -6 -18   1 1038.89 262.026   2
   6 -18  -1 1186.57 268.961   2
   6 -18   1 667.456 226.490   2
  -7 -18   1-264.440 241.078   6
   7 -18  -1 35.9102 135.803   2
  -7 -18  -1-67.8267 142.987   2
  -8 -18  -1 3459.85 417.803   2
   8 -18  -1 3455.82 403.802   2
   0 -19  -1-105.150 175.040   2
   0 -19   1-210.571 233.144   3
   0 -19   1 124.770 169.897   2
   1 -19   1 412.573 226.886   3
   1 -19   1 22.3311 175.753   2
  -1 -19   1 113.930 158.722   2
   1 -19  -1-79.0795 188.910   2
  -1 -19  -1 189.032 168.222   2
   2 -19   1 1243.90 281.127   2
   2 -19   1 1300.86 322.117   3
  -2 -19  -1 1870.63 341.377   2
  -2 -19   1 1256.45 287.085   2
   2 -19  -1 689.224 238.271   2
  -3 -19   1 2468.17 378.548   2
   3 -19   1 2371.26 377.216   2
  -3 -19  -1 2522.98 369.475   2
   3 -19  -1 2345.53 353.089   2
   0   0  -2 53181.2 1133.09   5
   0   0   2 49534.9 1181.30   8
   1   0   2 229.780 100.876   8
  -1   0  -2 197.789 81.7380   5
   1   0  -2 24.8268 46.7273   5
   2   0   2 35857.9 899.038   8
  -2   0  -2 36672.4 908.910   5
   2   0  -2 35414.9 805.250   5
   3   0  -2 29.6015 58.8304   5
   3   0   2 134.358 97.0746   4
  -3   0   2 44.5548 30.4002   3
   4   0  -2 47779.5 1068.61   4
   4   0   2 49129.4 1155.46   8
  -4   0   2 47218.1 1047.24   3
   4   0  -2 47501.7 1064.92   5
   4   0   2 46795.1 1129.42   4
   5   0   2 196.851 114.766   4
   5   0  -2-46.9938 67.4329   4
   5   0   2-40.4323 98.1871   8
  -6   0  -2 18010.9 562.467   6
   6   0  -2 20465.3 557.399   4
   6   0   2 19925.4 613.798   8
   6   0   2 19896.7 608.887   4
   7   0   2-22.7064 111.473   4
   7   0   2-1.64328 106.996   8
   7   0  -2 63.6639 79.1673   4
  -7   0  -2 148.984 79.0179   6
   8   0  -2 53576.5 1264.22   4
  -8   0  -2 50052.0 1271.59   6
   8   0   2 50793.2 1314.35   8
   8   0   2 52160.2 1324.17   4
   9   0  -2 92.9377 121.501   4
  -9   0  -2 100.281 87.1179   6
   9   0   2-51.6839 132.287   8
   9   0   2-89.6139 166.987   4
   9   0  -2-2.20779 21.3848   2
  -9   0  -2 61.0126 30.2799   2
 -10   0  -2 63636.4 1589.84   6
  10   0   2 62052.5 1615.83   8
  10   0   2 66338.2 1643.97   4
  10   0  -2 63224.5 1559.43   4
  11   0  -2 36.1178 131.392   4
 -11   0  -2 113.330 96.0715   6
  11   0   2-110.250 144.270   8
  11   0   2 72.7315 190.486   4
  12   0   2 5370.93 390.829   4
  12   0   2 5485.07 373.472   8
  12   0  -2 5999.54 368.237   4
  13   0   2 75.8143 135.516   8
  13   0   2 16.4981 189.822   4
  13   0  -2 213.017 159.009   4
  14   0  -2 35529.3 1145.25   4
  14   0   2 38697.1 1240.50   4
  14   0   2 35190.7 1183.24   8
  15   0   2 94.8277 192.734   4
  15   0  -2 38.9038 146.453   4
  15   0   2-42.5980 151.503   8
  16   0   2 9121.05 598.199   4
  16   0   2 8418.35 536.053   8
  16   0  -2 7745.49 514.172   4
  17   0   2 386.072 240.454   4
  17   0  -2-3.77659 146.249   4
  18   0  -2 1575.36 286.256   4
  18   0   2 1533.23 294.025   4
  19   0  -2 259.515 169.905   4
  19   0   2-71.3535 209.766   4
   0  -1  -2 31.3465 44.8336   5
   0   1  -2-24.5802 68.4036   5
   1  -1   2 5480.35 261.606   8
  -1   1  -2 5796.28 257.716   5
   1   1  -2 5601.09 204.870   5
   1  -1  -2 5969.64 196.328   5
   1  -1   2 5685.61 142.376   1
  -1  -1  -2 5592.26 208.963   5
   1  -1  -2 5879.76 171.479   1
  -1  -1  -2 5623.50 180.848   7
   1   1   2 5560.83 255.619   8
  -2  -1  -2 56935.0 1281.28   5
   2   1  -2 55048.7 1215.62   5
   2   1   2 53099.7 1252.61   4
   2  -1  -2 59297.8 1218.71   5
  -2   1  -2 57427.8 1360.32   5
   2  -1   2 56977.7 1311.89   8
   2   1   2 58035.9 1307.41   8
   3   1   2 204.911 82.6408   4
   3  -1   2 487.363 112.226   4
   3   1   2 245.324 91.3740   8
   3  -1  -2 153.766 56.4224   5
   3   1  -2 332.309 65.7356   5
  -3  -1   2 246.737 54.3684   3
   3  -1   2 98.3813 101.870   8
  -3  -1  -2 218.817 96.0758   5
  -4  -1   2 505.791 75.6196   3
   4  -1  -2 525.270 84.8070   5
   4  -1   2 433.579 106.005   8
   4   1   2 507.781 102.598   4
   4  -1   2 695.093 119.738   4
   4   1  -2 957.760 90.2091   5
   4  -1  -2 552.697 72.5054   4
   4   1   2 470.994 113.535   8
   5   1  -2 7979.63 278.138   5
  -5  -1  -2 7617.49 334.745   6
   5  -1   2 8078.35 221.926   7
   5  -1  -2 8364.73 285.641   4
   5  -1   2 8573.35 345.193   8
   5   1  -2 8046.04 295.729   4
   5   1   2 8515.24 335.431   4
   5  -1   2 8927.76 343.839   4
   5   1   2 7631.32 338.629   8
   6  -1  -2 165867. 3395.31   4
   6   1   2 167467. 3504.55   8
  -6  -1  -2 161919. 3487.70   6
   6  -1   2 166708. 3479.54   4
   6   1  -2 164056. 3418.93   4
   6  -1   2 164322. 3473.74   8
   6   1   2 161173. 3470.24   4
  -7   1  -2 797.108 91.4894   6
   7  -1   2 749.251 137.859   8
   7   1   2 483.215 133.843   8
   7  -1  -2 532.068 105.035   4
  -7  -1  -2 571.762 125.806   6
   7   1   2 779.777 161.264   4
   7   1  -2 607.320 123.561   4
   7  -1   2 796.961 158.425   4
   8  -1   2 872.288 183.083   4
  -8   1  -2 666.548 96.7050   6
   8  -1  -2 777.271 67.8568   2
   8  -1   2 551.503 140.340   8
  -8  -1  -2 763.160 74.7716   2
   8  -1  -2 771.202 128.635   4
   8   1   2 924.730 188.598   4
  -8  -1  -2 664.217 137.237   6
   8   1   2 534.425 152.662   8
   8   1  -2 770.848 142.165   4
   9  -1   2 3480.25 278.955   4
   9  -1  -2 3124.47 127.600   2
   9   1   2 3387.77 288.577   4
   9  -1  -2 3590.32 236.703   4
   9   1   2 3137.33 268.123   8
  -9  -1  -2 2911.56 132.719   2
  -9  -1  -2 3065.75 250.855   6
   9  -1   2 3029.65 248.646   8
   9   1  -2 3659.82 250.138   4
  -9   1  -2 3310.81 202.296   6
  10   1   2 35577.5 1065.35   8
 -10   1  -2 34208.3 940.243   6
 -10  -1  -2 35627.4 1063.77   6
  10  -1  -2 33488.6 964.248   4
  10  -1   2 36133.8 1049.96   4
  10   1   2 37795.5 1073.11   4
  10   1  -2 36248.7 1005.06   4
  10  -1   2 33751.3 1012.23   8
  11  -1   2 11469.7 521.680   8
  11   1  -2 11751.4 506.904   4
  11   1   2 12993.0 572.406   4
 -11  -1  -2 11874.4 546.701   6
  11  -1   2 12076.3 548.472   4
  11   1   2 10646.3 532.769   8
  11  -1  -2 11811.9 492.775   4
 -12  -1  -2 12573.8 576.513   6
  12  -1   2 11801.7 574.721   4
  12  -1   2 11684.6 551.835   8
  12   1   2 12359.2 592.487   8
  12   1   2 11911.8 591.272   4
  12  -1  -2 12466.6 530.419   4
  12   1  -2 12277.1 541.712   4
  13  -1   2 23405.4 855.940   8
  13  -1   2 24885.8 910.461   4
  13   1   2 24661.1 913.421   4
  13   1   2 24108.6 905.704   8
  13  -1  -2 23160.8 828.320   4
  13   1  -2 24082.3 847.203   4
  14   1   2 1675.22 272.015   4
  14   1   2 1655.85 248.154   8
  14  -1  -2 1592.19 232.280   4
  14  -1   2 1508.74 271.421   4
  14  -1   2 1848.76 241.951   8
  14   1  -2 1499.01 232.752   4
  15   1   2 20219.9 879.215   4
  15  -1   2 19483.0 821.332   8
  15   1   2 20114.1 871.198   8
  15  -1   2 19846.4 867.682   4
  15  -1  -2 19689.2 813.229   4
  15   1  -2 21406.3 848.831   4
  16   1   2 5773.69 479.947   4
  16   1  -2 5963.93 450.817   4
  16   1   2 5017.42 426.587   8
  16  -1   2 5712.63 470.350   4
  16  -1  -2 4471.35 392.647   4
  17  -1  -2 11794.2 649.227   4
  17  -1   2 11739.7 690.022   4
  17   1   2 10601.8 655.123   8
  17   1   2 11632.6 694.429   4
  17   1  -2 10487.4 627.513   4
  18  -1  -2 2690.15 341.239   4
  18   1   2 3320.13 400.183   4
  18  -1   2 2722.50 372.788   4
  18   1  -2 3319.72 377.471   4
  19  -1   2 6751.62 556.917   4
  19   1   2 6660.18 567.079   4
  19  -1  -2 5597.57 495.238   4
  19   1  -2 6615.76 528.616   4
   0  -2  -2 45069.7 939.858   1
   0  -2  -2 44367.6 951.955   5
   0   2  -2 42932.6 1021.59   5
   0  -2  -2 44062.5 1002.49   7
   0   2   2 41630.8 1023.85   8
   1  -2  -2 63171.3 1289.62   5
   1  -2   2 61145.6 1254.61   1
  -1  -2  -2 60749.7 1290.12   5
   1   2  -2 59063.6 1321.61   5
   1  -2  -2 61777.5 1280.76   1
  -1   2  -2 61074.0 1415.87   5
  -1   2   2 60279.0 1341.69   8
   1  -2  -2 58706.8 1366.97   7
   1   2   2 59174.2 1373.67   8
   2  -2   2 224718. 4591.95   8
   2  -2  -2 227174. 4493.72   5
   2   2  -2 216663. 4497.97   5
   2  -2  -2 220090. 4508.53   1
  -2   2  -2 224776. 4674.01   5
  -2  -2  -2 228767. 4514.60   5
   2   2   2 228875. 4587.80   8
   2  -2   2 221311. 4470.79   1
   2   2   2 232132. 4538.73   4
   3  -2  -2 23893.4 569.322   5
   3   2   2 22457.4 639.067   8
   3   2  -2 22854.3 555.011   5
   3  -2   2 21278.7 570.250   1
  -3  -2   2 22064.2 598.586   3
  -3  -2  -2 22657.8 615.078   5
   3   2   2 21703.7 600.254   4
   3  -2   2 22835.1 642.098   8
   4  -2   2 1349.25 149.464   4
   4   2   2 957.854 119.664   4
   4   2  -2 1197.54 95.6428   5
   4  -2   2 933.676 133.375   8
  -4  -2   2 972.526 106.853   3
  -4  -2  -2 790.498 120.176   5
   4  -2  -2 1165.52 87.3006   4
   4   2   2 911.135 136.730   8
   5  -2  -2 5044.06 211.461   2
   5   2  -2 4732.09 222.850   4
   5  -2   2 5131.70 261.967   8
  -5  -2   2 4533.15 244.589   3
   5   2  -2 4822.09 199.384   5
  -5  -2  -2 4959.87 287.318   6
   5  -2   2 4940.99 259.619   4
   5  -2   2 4716.30 160.698   7
   5   2   2 4517.43 262.682   8
   5  -2  -2 5116.26 202.309   4
   5   2   2 4893.68 250.303   4
   6  -2   2 23057.8 688.772   8
  -6  -2  -2 22407.3 737.649   6
   6   2  -2 25520.0 668.200   4
  -6  -2  -2 23368.0 609.881   2
   6   2   2 24416.0 725.258   8
   6  -2  -2 23197.7 600.657   2
   6  -2   2 22794.5 560.107   7
   6  -2  -2 23351.7 617.341   4
   6  -2   2 23928.9 696.476   4
   6   2   2 23393.7 688.550   4
   7   2   2 2248.56 222.041   8
   7  -2   2 1959.21 120.976   7
  -7  -2  -2 2158.13 216.271   6
   7  -2   2 2240.51 203.985   4
   7   2  -2 2019.27 178.938   4
   7  -2  -2 2077.22 123.363   2
   7  -2   2 1959.53 191.040   8
   7  -2  -2 2274.05 162.173   4
  -7  -2  -2 2007.68 128.205   2
   7   2   2 2150.74 203.027   4
   8   2   2 6597.22 352.625   4
   8   2  -2 6850.31 325.272   4
  -8  -2  -2 6670.63 379.938   6
   8  -2   2 5982.53 243.051   7
  -8  -2  -2 6333.58 229.641   2
   8  -2   2 6093.07 321.028   8
   8  -2  -2 6365.14 223.002   2
   8  -2  -2 6424.52 289.890   4
   8  -2   2 5734.47 336.221   4
   8   2   2 7145.88 379.233   8
   9   2  -2 1467.31 185.033   4
  -9  -2  -2 1370.83 197.848   6
   9  -2  -2 1442.44 162.775   4
   9   2   2 1677.38 227.278   8
  -9  -2  -2 1440.45 95.3995   2
   9  -2  -2 1567.15 94.7675   2
   9  -2   2 1544.59 203.501   4
   9   2   2 1588.23 227.350   4
   9  -2   2 1596.89 129.218   7
   9  -2   2 1232.63 170.871   8
  10  -2   2 17029.4 614.273   8
  10  -2   2 15459.0 514.118   7
  10   2   2 16565.9 665.872   8
 -10  -2  -2 16204.5 684.771   6
  10  -2  -2 16929.4 579.946   4
  10   2  -2 17109.8 609.515   4
  10  -2   2 17929.2 654.769   4
  10   2   2 18034.2 666.044   4
  11  -2   2 741.612 189.265   4
  11   2   2 491.920 179.853   8
  11   2  -2 653.280 173.378   4
  11  -2   2 614.317 144.979   8
 -11  -2  -2 602.064 161.195   6
  11  -2   2 827.052 113.846   7
  11   2   2 343.145 174.330   4
  11  -2  -2 482.316 139.129   4
  12  -2   2 2059.65 232.065   8
  12  -2   2 1633.04 246.500   4
  12   2  -2 1628.59 220.523   4
  12   2   2 1920.62 276.515   4
 -12  -2  -2 1994.30 255.383   6
  12  -2  -2 1959.92 216.233   4
  12   2   2 1179.08 233.394   8
  13   2   2-21.6390 194.523   4
  13  -2   2 193.352 129.131   8
  13   2  -2 131.514 147.168   4
  13  -2  -2 344.265 158.997   4
 -13  -2  -2-30.5694 121.242   6
  13  -2   2 281.540 185.692   4
  13   2   2-89.5244 179.116   8
  14   2   2 17515.6 794.393   8
  14   2   2 19075.3 812.139   4
  14  -2   2 18043.2 734.966   8
  14  -2   2 17447.0 772.047   4
  14  -2  -2 17083.6 719.834   4
  14   2  -2 18885.3 758.595   4
  15   2   2 48.0904 192.843   4
  15   2  -2 186.159 181.588   4
  15   2   2 177.651 187.242   8
  15  -2   2 194.526 176.397   4
  15  -2  -2-143.882 169.466   4
  16   2   2 10955.8 655.144   8
  16  -2   2 10310.5 630.761   4
  16   2   2 11495.2 671.366   4
  16  -2  -2 10080.1 582.044   4
  16   2  -2 10696.3 606.552   4
  17  -2  -2 1519.06 258.930   4
  17   2  -2 1142.42 245.058   4
  17   2   2 1663.00 322.945   4
  17  -2   2 1699.94 291.866   4
  17   2   2 1688.46 287.405   8
  18   2   2 935.286 295.843   4
  18   2   2 506.149 202.813   8
  18  -2   2 718.505 250.082   4
  18   2  -2 881.005 250.227   4
  18  -2  -2 502.485 185.226   4
  19   2  -2 1390.50 276.016   4
  19  -2  -2 1320.43 271.235   4
  19  -2   2 1084.72 264.202   4
   0   3   2-130.946 96.6879   8
   0  -3  -2 68.6134 40.0125   1
   0  -3  -2 25.3173 58.2084   7
   0  -3  -2 215.365 88.7615   2
   0  -3  -2 120.447 44.1820   5
   0   3  -2 107.875 85.7915   5
   1  -3  -2 1089.91 85.1159   1
   1  -3  -2 929.548 113.633   7
  -1  -3  -2 928.846 66.9686   5
   1   3   2 1100.82 127.039   8
  -1  -3  -2 1116.95 117.406   2
  -1   3   2 1059.19 108.679   8
   1  -3  -2 1081.06 82.3697   5
   1  -3  -2 946.991 104.652   2
   1  -3   2 871.226 72.8644   1
   1   3  -2 886.203 92.4988   5
  -1   3  -2 1031.84 139.920   5
  -2   3  -2 9701.68 425.208   5
   2  -3  -2 11033.7 305.559   5
   2  -3  -2 9904.97 346.910   2
   2  -3   2 9113.39 300.241   1
   2   3  -2 10316.0 311.182   5
  -2  -3  -2 10266.3 287.113   5
   2  -3  -2 9944.18 321.507   1
   2   3   2 10216.1 368.475   8
   2  -3  -2 10006.7 381.124   7
  -2  -3  -2 10312.3 354.026   2
   2   3   2 10305.7 326.742   4
   3   3   2 18.7346 90.9291   8
   3  -3  -2 253.145 109.321   7
   3  -3   2 153.355 56.1339   1
  -3  -3  -2 148.070 56.0829   5
   3  -3  -2 108.217 64.7063   2
  -3  -3  -2 74.2919 63.2967   2
   3  -3  -2 123.488 66.5804   1
   3   3  -2 109.261 54.4696   5
  -3  -3   2 64.3073 61.8182   3
   3  -3   2 322.823 117.277   8
   3   3   2 137.581 75.2410   4
  -4  -3  -2 6380.34 273.763   5
   4  -3  -2 6781.44 264.240   2
  -4  -3  -2 6560.47 264.000   2
  -4  -3  -2 6229.23 340.870   6
   4  -3  -2 6565.95 216.915   4
   4   3  -2 6523.27 230.210   5
  -4  -3   2 6317.90 293.472   3
   4   3   2 6878.48 313.265   8
   4  -3   2 6401.93 272.392   1
   4   3   2 6475.27 275.790   4
   4  -3   2 6573.23 300.119   8
   4  -3  -2 6373.69 287.447   1
   5   3  -2 10308.1 357.371   4
  -5  -3  -2 9832.56 343.345   2
   5   3   2 10391.9 418.482   8
  -5  -3  -2 9918.71 448.851   6
   5   3  -2 9828.54 317.086   5
   5  -3  -2 10171.3 341.754   2
   5  -3  -2 10444.1 315.059   4
   5  -3   2 10387.9 394.965   4
  -5  -3   2 9690.84 405.684   3
   5   3   2 10614.0 381.721   4
   5  -3   2 10228.7 393.333   8
   6  -3   2 44781.3 1029.28   7
  -6  -3  -2 44345.4 1066.24   2
  -6  -3  -2 47255.5 1265.28   6
   6  -3   2 46000.7 1151.57   8
   6   3  -2 47324.9 1123.91   4
   6  -3  -2 45414.3 1067.06   2
   6  -3  -2 46211.2 1058.94   4
   6  -3   2 47294.1 1160.92   4
   6   3   2 50304.9 1221.56   8
   6   3   2 45344.2 1146.46   4
   7  -3   2 17350.2 480.774   7
  -7  -3  -2 19230.5 693.713   6
   7   3  -2 18160.8 569.942   4
   7   3   2 18392.0 645.027   8
   7  -3   2 17511.9 579.196   8
   7  -3  -2 17280.0 488.630   2
   7  -3   2 18046.0 595.615   4
   7   3   2 17778.2 598.552   4
  -7  -3  -2 17254.6 494.003   2
   7  -3  -2 17454.4 517.205   4
   8  -3  -2 26303.4 660.559   2
   8  -3   2 27305.3 812.443   4
  -8  -3  -2 26299.2 671.596   2
   8   3   2 29602.7 887.969   8
   8  -3   2 25094.5 682.590   7
   8  -3   2 26276.1 788.107   8
  -8  -3  -2 28576.0 927.613   6
   8   3  -2 28198.1 794.036   4
   8  -3  -2 26182.1 725.275   4
   8   3   2 27190.6 821.159   4
   9  -3   2 1211.55 197.142   4
  -9  -3  -2 1405.27 218.557   6
   9  -3   2 861.515 143.586   8
   9   3   2 1034.09 217.587   8
   9  -3  -2 1213.06 94.7318   2
   9  -3   2 1135.16 111.994   7
   9  -3  -2 1191.99 140.653   4
   9   3  -2 1710.49 200.550   4
   9   3   2 1262.62 197.863   4
  -9  -3  -2 1080.90 96.5909   2
  10   3   2 4953.50 361.357   8
  10  -3   2 4770.30 335.540   4
  10  -3   2 4235.09 225.910   7
 -10  -3  -2 4685.53 375.708   6
  10  -3   2 4260.40 288.844   8
  10   3   2 4888.51 350.631   4
  10   3  -2 5170.41 328.383   4
  10  -3  -2 4452.00 271.395   4
  11  -3   2 3017.22 284.775   4
  11  -3   2 3564.13 272.189   8
  11  -3  -2 3378.29 252.861   4
 -11  -3  -2 3439.28 332.938   6
  11   3  -2 3565.72 287.419   4
  11   3   2 3082.39 299.483   4
  11  -3   2 3399.94 212.240   7
  11   3   2 3869.68 340.159   8
  12   3  -2 48617.6 1349.36   4
  12   3   2 48209.9 1402.46   4
  12  -3   2 46510.6 1371.67   4
  12   3   2 51731.4 1467.16   8
 -12  -3  -2 49486.2 1509.33   6
  12  -3  -2 47471.1 1305.39   4
  12  -3   2 46714.5 1321.61   8
  13  -3   2 2042.38 226.270   8
  13  -3  -2 2324.35 251.149   4
 -13  -3  -2 2376.12 299.921   6
  13  -3   2 2011.92 265.007   4
  13   3  -2 2397.90 263.841   4
  13   3   2 1956.15 277.065   8
  13   3   2 2160.88 294.586   4
  14  -3   2 13644.1 663.253   4
  14   3   2 14687.2 712.994   4
  14  -3  -2 14507.2 637.903   4
  14   3   2 14136.3 715.059   8
  14   3  -2 14169.1 651.497   4
  15   3   2 386.301 212.448   8
  15   3  -2 583.933 218.204   4
  15  -3   2 63.2183 176.390   4
  15  -3  -2 226.558 145.268   4
  15   3   2 60.8783 187.215   4
  16   3   2 30359.6 1182.98   8
  16  -3  -2 29846.0 1170.44   7
  16  -3   2 29994.7 1140.01   4
  16   3   2 29213.2 1165.81   4
  16  -3  -2 31255.7 1095.67   4
  16   3  -2 30544.0 1126.14   4
  17   3   2 681.109 254.623   4
  17   3   2 521.129 210.426   8
  17  -3  -2 615.089 194.866   7
  17  -3   2 524.795 212.852   4
  17  -3  -2 961.250 220.496   4
  17   3  -2 261.092 188.029   4
  18  -3  -2 17770.2 886.392   7
  18   3  -2 18134.6 880.209   4
  18  -3   2 17177.9 882.186   4
  18   3   2 18721.1 927.886   4
  18   3   2 16221.9 883.752   8
  18  -3  -2 16044.3 812.541   4
  19  -3   2-187.566 198.965   4
  19  -3  -2 260.311 171.391   4
  19   3   2 240.653 165.814   8
   0  -4  -2 12069.3 367.440   1
   0   4   2 12083.1 395.030   8
   0  -4  -2 12071.1 318.116   5
   0   4  -2 12295.5 422.755   5
   0  -4  -2 12260.4 408.173   2
   1   4   2 4249.13 224.131   8
   1  -4   2 4778.70 198.680   1
  -1   4  -2 4211.51 265.098   5
  -1   4   2 4778.53 209.793   8
   1  -4  -2 4780.58 174.503   5
  -1  -4  -2 4551.01 152.510   5
   1   4  -2 4428.78 206.924   5
  -1  -4  -2 4436.74 226.610   2
   1  -4  -2 4599.89 198.527   1
   1  -4  -2 4718.26 228.561   2
   1  -4  -2 4933.12 250.608   7
   2  -4  -2 6996.61 271.159   1
   2  -4  -2 7490.67 292.747   2
   2   4   2 7089.64 305.041   8
  -2  -4   2 7398.97 313.101   3
   2  -4  -2 7283.16 327.602   7
  -2  -4  -2 7250.53 207.002   5
   2  -4   2 6794.58 252.165   1
  -2  -4  -2 7774.53 300.107   2
   2   4  -2 7296.96 254.170   5
  -2   4   2 6395.86 243.150   8
   2   4   2 6875.62 256.850   4
   3  -4  -2 2597.32 104.018   4
   3  -4  -2 2530.36 166.451   2
   3  -4  -2 2682.40 169.541   1
  -3  -4  -2 2274.57 112.111   5
   3  -4   2 2740.02 157.815   1
   3   4   2 2522.38 160.720   4
   3  -4  -2 2760.40 219.481   7
   3   4  -2 2536.17 132.627   5
  -3  -4   2 2492.81 189.072   3
  -3  -4  -2 2849.76 174.885   2
   3   4   2 2414.96 193.411   8
   4  -4  -2 11979.6 480.817   7
  -4  -4  -2 12522.4 414.811   2
   4   4  -2 12551.5 357.934   5
   4   4   2 12774.1 468.927   8
  -4  -4  -2 12065.0 367.342   5
  -4  -4   2 13104.6 472.675   3
  -4  -4  -2 12273.6 524.009   6
   4  -4   2 12839.5 424.049   1
   4  -4  -2 12397.5 441.101   1
   4  -4  -2 12401.4 407.464   2
   4  -4  -2 12153.0 330.037   4
   4   4   2 12300.7 410.632   4
  -5  -4  -2 30104.3 783.340   2
   5  -4  -2 30993.8 784.436   2
  -5  -4  -2 31957.5 963.214   6
   5   4  -2 30638.2 794.417   4
   5  -4  -2 29796.2 716.730   4
   5  -4   2 31704.9 843.302   1
  -5  -4  -2 28928.7 791.093   5
   5  -4  -2 31307.6 916.914   7
   5  -4   2 27996.8 815.564   8
  -5  -4   2 30474.6 883.699   3
   5   4   2 32485.1 819.661   4
   5   4  -2 30143.5 728.399   5
   5  -4  -2 32300.8 875.077   1
   5   4   2 31573.8 883.790   8
   6  -4   2 1883.44 181.290   1
   6  -4   2 1798.97 185.483   4
  -6  -4  -2 1541.72 128.565   2
   6  -4  -2 1941.66 222.664   7
   6   4  -2 1590.85 118.552   5
  -6  -4  -2 1821.68 233.524   6
   6   4  -2 1919.15 173.631   4
  -6  -4   2 1939.28 211.901   3
   6  -4  -2 1654.03 119.236   4
   6  -4  -2 1565.04 190.032   1
   6   4   2 1576.29 166.534   4
   6  -4  -2 1663.85 132.628   2
   6  -4   2 1563.07 169.131   8
   7  -4  -2 24756.9 820.096   7
   7   4  -2 24594.9 707.877   4
   7  -4   2 24341.1 759.376   1
  -7  -4  -2 23501.8 860.793   6
  -7  -4  -2 22663.6 636.702   2
   7  -4  -2 23552.1 635.178   4
   7  -4  -2 23617.7 635.746   2
   7  -4   2 22892.6 702.645   8
   7  -4   2 23471.2 727.991   4
   7   4   2 24238.0 728.927   4
   8  -4  -2 6451.59 404.967   7
   8  -4   2 7292.27 362.483   4
   8  -4  -2 6299.22 259.272   2
   8   4  -2 6642.81 344.432   4
  -8  -4  -2 6685.02 271.696   2
   8  -4   2 5951.56 322.621   8
   8  -4   2 6453.97 273.307   7
  -8  -4  -2 6854.05 434.947   6
   8   4   2 6421.89 352.199   4
   8  -4  -2 6636.45 288.224   4
   9  -4   2 48889.5 1251.21   8
   9  -4   2 46547.6 1152.57   7
  -9  -4  -2 51008.6 1467.47   6
   9   4   2 49899.7 1309.40   4
  -9  -4  -2 48060.0 1125.77   2
   9   4  -2 48563.9 1259.00   4
   9  -4   2 47935.8 1282.68   4
   9  -4  -2 48577.2 1192.09   4
   9  -4  -2 47104.7 1105.69   2
  10  -4   2 7261.42 372.520   8
  10  -4   2 7124.43 313.230   7
  10   4   2 8576.92 488.738   8
 -10  -4  -2 6735.48 485.092   6
  10   4  -2 7216.39 393.683   4
  10   4   2 7606.60 427.733   4
  10  -4   2 7420.17 405.466   4
  10  -4  -2 7488.54 349.977   4
  11  -4  -2 27852.8 831.965   4
  11   4   2 28188.7 981.161   8
 -11  -4  -2 27662.5 1042.15   6
  11   4  -2 26612.2 867.529   4
  11  -4   2 25280.0 876.288   4
  11   4   2 25897.8 908.310   4
  11  -4   2 27594.2 848.703   8
  11  -4   2 25191.5 749.959   7
  12  -4  -2 932.760 225.820   7
 -12  -4  -2 718.414 214.727   6
  12  -4  -2 1180.07 175.358   4
  12   4  -2 1347.40 225.646   4
  12   4   2 833.873 211.479   4
  12   4   2 871.670 230.802   8
  12  -4   2 682.698 187.267   4
  13   4   2 17374.5 756.580   4
  13   4   2 17685.2 802.831   8
  13  -4  -2 17090.1 781.744   7
  13  -4   2 16461.3 716.898   4
  13  -4  -2 17104.8 676.819   4
  13   4  -2 18777.3 731.540   4
 -13  -4  -2 17573.9 848.824   6
 -14  -4  -2 10521.1 652.770   6
  14  -4  -2 11128.0 627.832   7
  14   4   2 11429.3 644.624   8
  14   4   2 11770.8 632.211   4
  14  -4   2 10218.3 571.310   4
  14  -4  -2 10425.4 532.644   4
  14   4  -2 11533.6 586.818   4
  15   4  -2 3162.07 339.298   4
  15  -4  -2 3356.60 363.366   7
  15  -4   2 3315.22 348.429   4
  15   4   2 3218.91 375.317   8
  15   4   2 3343.87 366.893   4
  15  -4  -2 3510.56 321.399   4
  16  -4  -2 8808.99 584.897   7
  16   4  -2 9454.07 580.153   4
  16  -4   2 8681.88 566.470   4
  16   4   2 8232.55 579.061   4
  16  -4  -2 8774.77 529.235   4
  16   4   2 8750.04 606.533   8
  17   4   2 794.646 246.360   4
  17   4  -2 780.189 234.891   4
  17  -4  -2 912.909 223.662   7
  17   4   2 370.978 219.012   8
  17  -4   2 512.162 206.549   4
  17  -4  -2 571.913 174.931   4
  18   4   2 4049.40 445.246   4
  18   4   2 3344.98 422.274   8
  18  -4   2 3575.22 412.889   4
  18  -4  -2 4295.75 420.001   7
  18  -4  -2 4072.83 392.980   4
  18   4  -2 3806.13 406.521   4
  19   4   2 3887.52 448.807   8
  19  -4   2 4660.99 457.300   4
   0   5   2-42.3879 67.7220   8
   0   5  -2 126.556 90.4807   5
   0  -5  -2-33.5796 62.1400   1
   0  -5  -2-102.672 89.6517   2
   1  -5   2 25301.2 657.828   1
  -1  -5  -2 26523.4 704.801   2
  -1  -5  -2 25477.8 560.712   5
  -1   5   2 23655.1 652.894   8
   1  -5  -2 24936.1 694.312   2
   1  -5  -2 25144.4 665.318   1
   1   5   2 23672.6 685.719   8
   1   5  -2 25280.9 667.771   5
  -1   5  -2 24845.8 772.300   5
   2  -5  -2 16184.5 549.298   7
  -2   5   2 14915.9 419.474   8
  -2  -5  -2 14908.9 487.519   2
  -2  -5   2 14894.3 522.427   3
   2   5  -2 14649.0 429.854   5
   2  -5  -2 15546.6 488.976   2
   2   5   2 14804.5 499.956   8
   2  -5   2 15203.7 456.948   1
   2  -5  -2 15718.1 474.154   1
   2   5   2 14795.8 429.878   4
  -2  -5  -2 14987.2 352.915   5
   2  -5  -2 15205.0 333.475   4
   3  -5  -2 20145.8 581.619   2
   3  -5  -2 19617.2 579.456   1
   3  -5  -2 20394.5 657.477   7
  -3  -5  -2 19538.6 577.797   2
  -3  -5  -2 18658.3 434.709   5
   3   5  -2 19159.3 500.338   5
   3   5   2 19538.3 607.590   8
   3  -5   2 19541.5 565.308   1
   3   5   2 19282.1 540.012   4
   3  -5  -2 18813.0 429.409   4
  -3  -5   2 19383.6 626.551   3
  -4  -5   2 73.1420 114.216   3
   4   5  -2 145.025 55.3227   5
   4  -5  -2 186.761 124.171   7
   4  -5  -2 183.929 37.0033   4
  -4  -5  -2 63.8807 154.273   6
   4   5  -2 6.96116 75.1625   4
   4  -5  -2-4.85056 74.5713   2
   4  -5  -2-3.39513 91.1956   1
  -4  -5  -2 62.1640 31.2468   5
   4   5   2 132.721 78.6767   4
   4  -5   2 29.2603 71.7803   1
  -4  -5  -2 37.3529 74.4610   2
   4   5   2-27.6715 110.120   8
   4  -5  -2 107.883 38.3105   3
   5  -5  -2 53697.3 1158.19   3
   5  -5  -2 54332.1 1296.52   2
   5  -5  -2 53861.5 1429.70   7
  -5  -5  -2 55436.7 1513.39   6
   5   5  -2 56145.1 1211.90   5
   5   5  -2 55153.4 1296.12   4
  -5  -5   2 57097.7 1434.04   3
   5  -5  -2 53639.5 1183.20   4
  -5  -5  -2 54561.2 1299.29   2
   5  -5   2 55878.1 1349.47   1
   5  -5  -2 57368.9 1385.46   1
  -5  -5  -2 56125.9 1215.93   5
   5   5   2 55357.9 1307.23   4
  -6  -5   2 48672.6 1317.32   3
   6  -5   2 47740.3 1236.03   1
   6  -5  -2 48238.0 1305.80   7
  -6  -5  -2 49153.0 1396.31   6
   6  -5   2 45700.9 1165.57   8
   6  -5  -2 47532.8 1144.26   2
  -6  -5  -2 47064.0 1136.52   5
   6   5  -2 49334.5 1174.13   4
   6  -5  -2 46276.2 998.316   3
   6   5  -2 47437.3 1068.29   5
   6  -5  -2 48338.6 1265.52   1
   6   5   2 48711.1 1190.92   4
  -6  -5  -2 46923.5 1145.82   2
   6  -5  -2 46918.2 1068.01   4
   7  -5  -2 51243.3 1386.26   7
   7  -5   2 46691.9 1219.11   8
  -7  -5  -2 50987.8 1474.41   6
  -7  -5  -2 48275.3 1236.54   5
   7  -5  -2 49393.2 1189.02   2
  -7  -5  -2 49030.5 1193.46   2
   7   5   2 50141.4 1266.41   4
   7  -5  -2 50023.1 1149.08   4
   7  -5   2 49733.2 1270.91   4
   7  -5   2 52212.0 1328.63   1
   7  -5  -2 51172.5 1354.37   1
   7   5  -2 49967.0 1240.10   4
   8  -5  -2 3237.43 304.491   7
  -8  -5  -2 3001.50 325.759   6
  -8  -5  -2 2709.71 183.751   2
   8  -5   2 2996.79 220.746   8
   8  -5   2 3251.94 272.067   1
   8  -5  -2 2756.01 178.203   2
   8  -5  -2 2980.24 280.514   1
   8   5  -2 3060.89 245.818   4
   8  -5   2 2813.31 241.787   4
   8   5   2 2762.14 247.873   4
   8  -5  -2 2933.49 184.172   4
  -9  -5  -2 12630.6 435.538   2
   9  -5   2 13462.9 576.802   1
   9   5   2 13050.3 543.643   4
   9   5  -2 13306.8 522.214   4
  -9  -5  -2 13521.5 674.958   6
   9  -5   2 12293.2 526.578   4
   9  -5   2 12792.1 486.430   8
   9  -5  -2 11818.3 581.440   1
   9  -5  -2 13594.5 463.499   4
   9  -5  -2 12255.8 418.095   2
   9  -5  -2 12597.4 595.654   7
  10  -5  -2 33337.5 1087.67   7
  10   5  -2 32251.1 970.837   4
 -10  -5  -2 32178.9 1184.54   6
  10  -5  -2 30120.9 1062.07   1
  10  -5   2 32559.9 1046.77   1
  10  -5   2 33049.6 988.047   4
  10   5   2 33504.9 1016.47   4
  10  -5  -2 33250.3 909.880   4
  10  -5   2 31862.5 921.586   8
  10  -5   2 30289.5 865.211   7
  11  -5  -2 336.877 185.366   7
  11  -5  -2 648.145 219.314   1
  11  -5  -2 549.667 126.066   4
  11   5  -2 294.442 144.527   4
 -11  -5  -2 541.860 212.784   6
  11  -5   2 689.371 174.648   4
  11  -5   2 539.470 180.856   1
  11   5   2 606.054 197.173   4
 -12  -5  -2 831.516 233.490   6
  12   5   2 821.752 240.115   8
  12   5   2 655.861 199.289   4
  12  -5   2 666.924 187.900   4
  12   5  -2 978.539 201.238   4
  12  -5  -2 937.185 160.489   4
  12  -5  -2 1253.50 231.563   7
  12  -5   2 1428.40 230.453   1
  13  -5   2 7457.45 489.713   1
  13   5   2 7967.06 534.125   8
  13  -5  -2 7476.35 499.590   7
 -13  -5  -2 7173.21 558.139   6
  13   5   2 7349.75 489.618   4
  13  -5  -2 7412.56 416.626   4
  13   5  -2 7130.27 445.875   4
  13  -5   2 6799.34 444.864   4
  14   5  -2 12582.9 628.769   4
  14  -5   2 12566.7 635.200   4
  14  -5  -2 13167.3 686.898   7
  14  -5   2 12221.9 669.283   1
 -14  -5  -2 13664.1 783.058   6
  14  -5  -2 13227.8 593.627   4
  14   5   2 12804.3 675.670   4
  14   5   2 12773.0 704.734   8
  15   5   2 9246.59 625.193   8
  15  -5  -2 9773.91 653.894   1
  15  -5   2 9298.10 591.709   1
 -15  -5  -2 8457.68 618.138   6
  15  -5  -2 9212.59 582.625   7
  15   5  -2 9076.83 551.359   4
  15  -5   2 8734.87 538.722   4
  15   5   2 8741.15 580.011   4
  15  -5  -2 9409.52 513.049   4
  16   5   2 534.643 238.478   8
  16   5   2 595.368 222.364   4
  16  -5  -2 548.186 193.866   7
  16  -5  -2 679.433 249.566   1
  16  -5  -2 423.783 161.342   4
  16   5  -2 594.110 225.188   4
  16  -5   2 619.238 212.337   4
  16  -5   2 410.393 195.165   1
  17   5   2 4499.98 473.273   8
  17  -5  -2 5343.63 459.923   7
  17  -5  -2 5553.27 524.638   1
  17  -5   2 4233.89 410.952   4
  17  -5   2 5105.26 461.150   1
  17   5   2 5691.51 505.448   4
  17   5  -2 4675.86 437.381   4
  18   5  -2 2128.03 332.677   4
  18   5   2 2010.39 344.342   4
  18  -5   2 1645.20 287.530   4
  18  -5  -2 2482.30 373.705   1
  18  -5   2 2309.75 346.439   1
  18   5   2 2118.17 351.029   8
  19  -5   2 1048.93 244.404   4
   0   6   2 38871.8 996.984   8
   0   6  -2 40602.7 1056.03   5
   0  -6  -2 41708.8 1016.18   1
   0  -6  -2 41773.8 1050.38   2
   0  -6   2 40598.3 1091.22   2
   1   6  -2 111303. 2384.87   5
  -1  -6   2 114396. 2502.60   3
  -1  -6  -2 114462. 2443.23   2
  -1   6  -2 112325. 2536.88   5
   1  -6   2 108140. 2399.77   1
   1  -6  -2 112898. 2405.90   1
  -1  -6   2 109963. 2491.83   2
   1  -6  -2 110130. 2433.82   2
   1  -6   2 106467. 2479.89   2
   1   6   2 110052. 2420.28   8
   1   6   2 113032. 2298.13   4
  -1   6   2 110994. 2371.39   8
   2   6   2 4800.76 264.004   8
   2  -6  -2 4900.05 268.776   2
   2  -6   2 4653.36 239.488   1
  -2  -6  -2 4905.18 263.230   2
  -2  -6   2 4854.48 295.293   3
   2  -6  -2 4970.11 249.013   1
  -2   6   2 4674.89 205.945   8
  -2  -6   2 4559.91 290.483   2
   2   6   2 4654.55 203.126   4
   2   6  -2 4800.62 212.261   5
   3   6   2 77602.1 1761.15   8
   3  -6   2 78905.5 1712.91   1
   3  -6  -2 79683.1 1738.50   1
  -3  -6  -2 74014.2 1494.72   5
   3  -6  -2 74731.2 1649.67   3
  -3  -6  -2 79113.2 1731.00   2
   3   6  -2 78377.8 1613.31   5
   3  -6   2 73712.2 1659.80   6
  -3  -6   2 79370.7 1813.66   3
   3  -6  -2 83261.4 1853.91   7
   3   6   2 76643.1 1647.09   4
   3  -6  -2 70213.1 1488.66   4
   3  -6  -2 81411.9 1733.57   2
  -4  -6  -2 39689.2 1217.60   6
   4  -6  -2 41730.8 1062.13   1
   4  -6  -2 38116.3 921.679   3
   4  -6  -2 39308.5 1126.31   7
   4  -6   2 41463.5 1040.87   1
   4  -6  -2 40401.9 1024.27   2
  -4  -6  -2 39421.1 811.574   5
   4   6  -2 40284.1 903.552   5
  -4  -6   2 39804.8 1123.58   3
  -4  -6  -2 40909.0 1024.53   2
   4   6  -2 40230.8 977.033   4
   4   6   2 38520.8 975.105   4
   4  -6  -2 38102.2 837.339   4
   5  -6  -2 7947.94 339.501   2
   5   6  -2 7842.56 261.387   5
  -5  -6  -2 7836.42 488.655   6
   5  -6   2 8026.41 371.039   1
   5  -6  -2 7226.52 408.459   7
  -5  -6  -2 7415.99 208.420   5
  -5  -6  -2 8205.21 346.784   2
   5  -6  -2 8253.05 393.098   1
  -5  -6   2 7089.40 409.545   3
   5  -6  -2 7639.73 258.269   3
   5   6  -2 7774.76 330.172   4
   5   6   2 7503.29 329.080   4
   5  -6  -2 7810.04 240.111   4
   6  -6  -2 541.210 163.615   1
   6   6  -2 594.624 77.6573   5
   6  -6  -2 543.800 174.285   7
   6  -6   2 694.736 144.689   1
   6   6  -2 730.489 138.998   4
  -6  -6  -2 518.225 219.756   6
   6  -6  -2 592.763 75.2643   4
   6   6   2 357.277 109.586   4
  -6  -6   2 710.382 190.961   3
   6  -6  -2 688.468 64.4378   3
   6  -6  -2 453.434 100.385   2
  -6  -6  -2 561.317 108.637   2
  -6  -6  -2 528.523 62.7100   5
   7  -6  -2 718.655 185.908   7
   7   6  -2 590.583 140.063   4
   7   6   2 504.887 136.330   4
   7  -6  -2 519.491 81.0998   4
  -7  -6  -2 320.337 192.347   6
   7  -6   2 484.019 144.199   1
  -7  -6  -2 604.803 90.8794   5
   7  -6  -2 634.463 107.497   2
   7  -6  -2 567.049 57.9334   3
   7  -6  -2 857.857 191.133   1
  -7  -6  -2 638.367 111.468   2
   8  -6  -2 24098.7 855.128   7
  -8  -6  -2 24288.6 958.633   6
   8   6  -2 22824.7 739.012   4
  -8  -6  -2 23425.4 711.543   5
   8   6   2 23758.4 764.266   4
   8  -6   2 22692.8 801.315   1
   8  -6  -2 23665.7 845.128   1
   8  -6  -2 24131.8 655.444   4
   8  -6  -2 23396.3 684.805   2
  -8  -6  -2 23254.7 696.967   2
   9  -6   2 9409.83 487.166   1
   9  -6  -2 9375.37 510.980   7
  -9  -6  -2 9583.00 594.144   6
   9  -6   2 9636.47 445.423   4
   9   6  -2 9673.78 446.072   4
   9   6   2 9125.58 456.473   4
   9  -6  -2 8906.99 505.665   1
   9  -6  -2 9378.03 372.368   4
   9  -6  -2 9025.75 362.429   2
  -9  -6  -2 8982.06 375.264   2
  10   6  -2 6469.36 381.632   4
  10   6   2 7243.77 425.127   4
  10  -6  -2 6835.61 448.506   7
 -10  -6  -2 6612.23 517.826   6
  10  -6   2 7109.57 398.766   4
  10  -6   2 7284.39 439.278   1
  10  -6  -2 7114.32 336.314   4
  10  -6  -2 6659.12 457.527   1
  11  -6  -2 5917.02 420.063   7
 -11  -6  -2 5139.49 475.822   6
  11  -6   2 6048.33 376.222   4
  11   6   2 5834.71 402.665   4
  11  -6  -2 6140.94 330.191   4
  11  -6   2 6106.78 419.168   1
  11  -6  -2 5266.61 427.965   1
  11   6  -2 5363.43 362.670   4
  12  -6  -2 1249.82 245.112   7
  12  -6   2 639.245 167.405   4
  12   6   2 899.177 211.135   4
  12   6   2 1112.88 277.469   8
  12  -6   2 1126.81 218.945   1
  12   6  -2 847.765 190.936   4
 -12  -6  -2 918.146 264.836   6
  12  -6  -2 993.756 155.860   4
  12  -6  -2 735.943 227.212   1
  13  -6  -2 7118.20 492.045   7
 -13  -6  -2 6499.29 558.932   6
  13   6   2 7186.64 531.432   8
  13  -6  -2 7235.68 527.968   1
  13  -6   2 6682.52 430.278   4
  13   6   2 6336.69 458.398   4
  13  -6  -2 7761.93 410.987   4
  13  -6   2 7260.96 490.797   1
  13   6  -2 6296.05 429.868   4
 -14  -6  -2 8019.39 618.048   6
  14  -6   2 7827.23 491.593   4
  14  -6  -2 7609.72 561.637   1
  14  -6  -2 8024.40 542.156   7
  14   6   2 8402.95 543.430   4
  14   6  -2 8105.58 497.979   4
  14  -6   2 8260.25 542.298   1
  14   6   2 9199.71 613.714   8
  15  -6  -2 40.2226 142.938   7
  15   6  -2-7.57100 175.705   4
  15   6   2 15.5138 216.705   8
 -15  -6  -2 650.147 252.395   6
  15  -6   2-67.7277 168.443   1
  15  -6  -2 130.536 221.991   1
  15  -6   2-3.44378 150.025   4
  15   6   2-14.9836 211.760   4
  16   6   2 7223.81 588.121   8
  16  -6  -2 7641.46 550.792   7
  16  -6   2 7181.82 507.192   4
  16   6   2 8148.50 573.562   4
  16   6  -2 6732.83 499.952   4
  16  -6   2 7224.33 546.251   1
  16  -6  -2 8388.67 624.590   1
  17   6   2 2390.24 369.061   8
  17  -6   2 1610.19 304.123   1
  17  -6   2 1385.53 263.556   4
  17   6  -2 1514.30 292.429   4
  17  -6  -2 1397.42 261.048   7
  17  -6  -2 1530.67 316.383   1
  17   6   2 1581.96 301.047   4
  18   6  -2 5899.05 509.734   4
  18   6   2 4752.39 510.296   8
  18  -6   2 4608.55 436.028   4
  18   6   2 4804.39 487.294   4
  18  -6   2 5759.44 513.119   1
  18  -6  -2 6092.02 559.643   1
   0  -7   2 141.600 133.929   2
   0   7   2-41.3556 86.7440   8
   0  -7  -2-94.5490 97.8909   1
   0  -7  -2-120.115 115.626   2
   0   7  -2 6.84073 101.509   5
   1  -7  -2 2937.95 208.682   1
  -1  -7  -2 3288.32 235.304   2
   1   7   2 3311.17 219.315   8
   1   7  -2 2944.28 190.713   5
  -1  -7   2 3552.99 272.340   3
  -1   7  -2 2832.60 247.124   5
   1  -7  -2 2858.09 222.382   2
  -1   7   2 3058.42 187.814   8
   1  -7   2 3367.59 261.999   2
  -1  -7   2 3274.10 258.047   2
   1  -7   2 2619.94 196.379   1
  -2  -7   2 2500.57 238.370   2
   2   7   2 2194.99 194.552   8
   2   7  -2 2228.18 146.889   5
   2  -7   2 1940.71 166.233   1
  -2   7  -2 1845.60 220.023   5
  -2  -7  -2 2420.48 203.573   2
   2  -7  -2 2177.65 198.250   2
   2  -7   2 2347.67 230.877   2
  -2  -7   2 2502.64 247.461   3
   2   7   2 2270.74 138.633   4
   2  -7  -2 1981.13 179.720   1
   2  -7   2 1529.70 164.270   6
  -2   7   2 2057.27 136.047   8
  -3  -7   2 4015.54 303.467   3
   3  -7   2 3889.06 245.829   1
   3  -7   2 3830.37 222.860   6
   3  -7  -2 4418.94 264.861   1
   3  -7  -2 4040.96 222.669   3
   3   7  -2 3908.30 178.860   5
   3  -7  -2 3599.57 248.521   2
  -3  -7  -2 4207.79 259.010   2
   3  -7   2 3981.34 285.895   2
  -3  -7   2 4304.00 299.636   2
  -3   7   2 3838.21 161.019   8
   3   7   2 3742.04 200.334   4
   4   7  -2 17861.1 450.747   5
   4  -7  -2 18012.6 603.915   1
  -4  -7   2 17351.3 662.736   3
  -4  -7  -2 17467.1 574.930   2
   4  -7   2 17196.5 583.151   1
   4  -7  -2 16980.2 660.884   7
   4  -7  -2 16372.1 493.133   3
   4   7  -2 17783.4 521.779   4
   4  -7  -2 17773.8 577.227   2
   4   7   2 17029.3 514.181   4
  -4  -7  -2 18115.6 764.714   6
  -5  -7  -2 8319.01 531.589   6
   5   7  -2 8744.21 359.682   4
   5  -7  -2 8484.23 309.438   3
   5   7  -2 8865.68 278.142   5
  -5  -7   2 8459.00 469.877   3
  -5  -7  -2 9017.71 387.327   2
   5  -7   2 8445.99 404.087   1
   5  -7  -2 8553.45 470.069   7
   5  -7  -2 8130.26 241.427   4
   5   7   2 8855.11 359.440   4
   5  -7  -2 8217.94 375.869   2
   5  -7  -2 8701.16 416.413   1
  -6  -7  -2 738.704 256.519   6
   6  -7  -2 593.425 172.731   7
   6   7   2 446.556 116.338   4
   6  -7   2 337.883 128.299   1
  -6  -7  -2 382.564 107.548   2
   6   7  -2 287.023 112.164   4
   6   7  -2 494.071 70.5326   5
  -6  -7   2 173.731 181.626   3
   6  -7  -2 677.603 129.908   2
   6  -7  -2 525.192 70.9166   3
   6  -7  -2 552.276 64.7296   4
   6  -7  -2 616.193 159.595   1
   7  -7   2 4806.33 329.898   1
   7   7  -2 4155.50 268.320   4
  -7  -7  -2 4444.36 428.645   6
   7  -7  -2 4791.84 356.200   7
   7  -7  -2 4794.45 343.776   1
   7   7   2 4248.02 281.093   4
   7  -7  -2 4553.48 203.913   4
   7  -7  -2 4546.21 269.738   2
  -7  -7  -2 4415.86 269.841   2
  -8  -7  -2 28328.5 1098.77   6
   8  -7  -2 28480.2 973.876   7
   8  -7   2 27542.1 916.852   1
   8  -7  -2 28070.6 946.958   1
   8   7  -2 27609.2 836.490   4
   8   7   2 26913.6 847.228   4
   8  -7  -2 27817.1 721.729   4
   8  -7  -2 26705.9 792.277   2
  -8  -7  -2 25383.4 799.576   2
   9  -7  -2 1778.59 267.002   1
   9  -7  -2 1873.06 250.967   7
  -9  -7  -2 1817.31 323.615   6
   9  -7   2 1904.64 230.253   1
   9   7   2 1685.14 214.269   4
   9   7  -2 1796.76 207.986   4
   9  -7  -2 1760.73 150.343   4
   9  -7  -2 1726.61 164.453   2
  -9  -7  -2 1714.72 168.225   2
 -10  -7  -2 2630.45 369.483   6
  10   7  -2 3273.09 278.224   4
  10  -7   2 2540.55 286.242   1
  10   7   2 2364.89 264.981   4
  10  -7  -2 2505.88 282.011   7
  10  -7  -2 2475.80 294.479   1
  10  -7  -2 2550.97 190.426   2
  10  -7  -2 2456.54 190.263   4
  11  -7  -2 6367.33 448.651   7
 -11  -7  -2 6007.15 530.010   6
  11  -7   2 6039.74 426.427   1
  11   7  -2 5499.89 376.818   4
  11  -7  -2 5835.55 448.626   1
  11   7   2 5778.09 399.868   4
  12  -7  -2 10770.2 614.469   7
 -12  -7  -2 11582.6 748.948   6
  12   7  -2 11257.4 563.296   4
  12  -7   2 11858.8 566.826   4
  12  -7   2 11590.3 614.039   1
  12  -7  -2 11314.1 642.913   1
  12   7   2 11383.1 593.030   4
  13  -7   2 22640.6 864.750   4
  13   7   2 24040.7 1022.94   8
 -13  -7  -2 22016.0 1090.01   6
  13  -7  -2 23267.6 996.346   1
  13  -7  -2 22041.0 936.090   7
  13  -7   2 22897.7 929.820   1
  13   7   2 22915.8 921.580   4
  13   7  -2 23494.1 885.074   4
  14  -7  -2 2013.63 318.179   1
  14   7   2 1649.12 282.083   4
  14  -7  -2 1753.50 274.067   7
 -14  -7  -2 1988.86 350.329   6
  14   7   2 1892.97 333.747   8
  14   7  -2 1485.38 247.105   4
  14  -7   2 2822.67 340.148   1
  14  -7   2 2125.60 262.439   4
  15  -7  -2 18967.4 888.779   7
 -15  -7  -2 17903.6 1007.25   6
  15  -7   2 17978.5 804.761   4
  15  -7   2 19492.3 895.721   1
  15   7   2 18000.5 861.039   4
  15  -7  -2 20519.0 971.942   1
  15   7  -2 18139.7 826.880   4
  15   7   2 19868.4 974.535   8
  16   7   2 2230.35 340.981   4
 -16  -7  -2 2292.08 371.972   6
  16   7  -2 1901.02 296.577   4
  16  -7  -2 2269.29 312.570   7
  16   7   2 2627.74 390.219   8
  16  -7  -2 2278.63 362.671   1
  16  -7   2 2479.22 303.916   4
  16  -7   2 2882.61 349.437   1
  17  -7  -2 18486.7 927.991   7
  17  -7   2 20219.5 972.120   1
  17  -7  -2 21365.0 1052.10   1
  17   7   2 20331.7 982.795   4
  17   7  -2 20168.6 944.922   4
  17   7   2 20739.2 1049.99   8
  18  -7   2 1037.91 246.336   1
   0  -8  -2 16778.9 591.997   2
   0  -8   2 17061.4 641.558   3
   0  -8  -2 15373.1 552.512   1
   0   8  -2 15305.7 553.284   5
   0   8   2 14615.5 515.603   8
   0  -8   2 16779.8 625.646   2
   1  -8   2 13363.8 514.446   1
  -1   8   2 14211.2 473.301   8
   1  -8  -2 14451.0 548.165   2
  -1  -8   2 16241.2 618.073   3
   1   8  -2 14606.3 480.974   5
  -1   8  -2 14026.7 573.130   5
  -1  -8  -2 14202.9 542.950   2
   1  -8   2 14480.5 587.499   2
  -1  -8   2 15819.0 606.732   2
   1   8   2 13734.1 513.581   8
   1  -8  -2 14996.5 537.741   1
   2   8   2 17475.4 489.078   4
  -2  -8   2 18119.3 684.691   3
  -2  -8  -2 17644.5 616.633   2
   2  -8   2 16550.8 619.671   6
   2   8  -2 17636.3 509.236   5
  -2   8   2 16541.2 507.356   8
  -2   8  -2 16059.7 674.818   5
   2  -8   2 17658.7 601.396   1
   2  -8  -2 18166.2 614.466   1
   2  -8   2 18041.6 661.537   2
  -2  -8   2 18819.5 673.106   2
   2   8   2 17584.1 607.610   8
   2  -8  -2 18254.6 622.236   2
   3  -8   2 3339.41 246.254   1
   3  -8   2 3181.23 221.327   6
   3  -8  -2 3100.85 218.617   3
   3   8  -2 3165.05 165.847   5
  -3  -8   2 3349.66 308.714   3
   3  -8   2 3684.73 292.135   2
  -3  -8  -2 3851.95 271.935   2
   3   8  -2 3269.20 197.358   4
  -3   8   2 3278.78 154.379   8
   3  -8  -2 3838.24 265.689   1
  -3  -8   2 3356.73 283.541   2
   3   8   2 3025.49 180.147   4
   3  -8  -2 3284.81 252.087   2
   4   8  -2 201.350 88.4356   4
   4  -8   2 147.919 130.824   2
  -4  -8   2 355.771 156.805   2
  -4  -8  -2 514.910 281.718   6
   4   8  -2 261.640 58.5631   5
   4  -8  -2 200.617 130.318   1
  -4  -8  -2 178.627 112.586   2
   4   8   2 267.263 87.6212   4
   4  -8  -2 131.158 105.990   2
  -4  -8   2 251.524 179.080   3
   4  -8  -2 355.371 87.1000   3
   4  -8   2-38.0833 107.301   1
   5  -8   2 150.919 120.316   1
   5   8   2 122.550 87.6316   4
  -5  -8  -2 169.072 116.599   2
  -5  -8  -2 270.395 246.671   6
   5   8  -2 327.104 113.143   4
   5  -8  -2-60.6662 174.733   7
   5   8  -2 143.959 48.1602   5
   5  -8  -2 162.874 110.107   2
   5  -8  -2 250.844 71.6454   3
  -5  -8   2 615.377 198.847   3
   5  -8  -2 176.532 144.257   1
   6  -8   2 40581.0 1152.50   1
  -6  -8  -2 41337.4 1368.38   6
   6  -8  -2 39856.8 1228.45   7
   6   8  -2 37760.5 1031.59   4
  -6  -8   2 38884.0 1259.72   3
   6  -8  -2 39208.9 967.702   3
   6  -8  -2 39332.4 1156.13   1
   6   8  -2 37944.4 884.020   5
   6   8   2 38878.8 1041.11   4
   6  -8  -2 40068.8 1080.99   2
  -6  -8  -2 38769.3 1076.40   2
   7  -8  -2 3857.18 338.939   7
   7   8  -2 4108.01 273.196   4
   7  -8   2 3961.27 315.477   1
  -7  -8  -2 3948.42 428.697   6
   7  -8  -2 4132.15 334.299   1
   7   8   2 4260.22 281.427   4
   7  -8  -2 3985.99 265.815   2
  -7  -8  -2 3891.64 270.601   2
   8   8   2 21700.2 734.014   4
   8  -8  -2 20789.8 833.497   7
  -8  -8  -2 21029.1 973.663   6
   8  -8  -2 21436.5 820.676   1
   8  -8   2 20267.9 782.538   1
   8   8  -2 21294.2 715.950   4
   8  -8  -2 20714.5 687.234   2
  -8  -8  -2 20984.0 709.420   2
   9  -8  -2 17348.7 756.559   7
   9  -8  -2 16635.4 735.645   1
  -9  -8  -2 18514.1 917.799   6
   9  -8   2 17016.7 713.077   1
   9   8  -2 16700.4 641.036   4
   9   8   2 18246.0 676.196   4
   9  -8  -2 16114.5 589.491   2
  -9  -8  -2 16805.5 615.194   2
 -10  -8  -2 22686.5 1049.41   6
  10  -8   2 22465.2 863.862   1
  10  -8  -2 21964.0 887.689   7
  10  -8  -2 21950.9 888.638   1
  10  -8  -2 21485.8 702.757   2
  10   8   2 23069.3 818.968   4
  10   8  -2 21486.5 782.005   4
  11  -8  -2 7669.45 508.957   7
 -11  -8  -2 8445.83 645.829   6
  11  -8   2 7813.78 491.957   1
  11  -8  -2 6946.75 496.639   1
  11   8   2 7594.14 465.634   4
  11   8  -2 7788.02 450.037   4
  12  -8  -2 25248.9 1018.24   7
  12   8   2 26937.0 982.888   4
 -12  -8  -2 26899.3 1227.97   6
  12  -8   2 27395.2 1024.49   1
  12   8  -2 26180.1 940.048   4
  12  -8  -2 26421.0 1054.79   1
  13   8   2 8897.34 614.199   8
  13  -8  -2 7768.63 539.103   7
 -13  -8  -2 9187.15 705.865   6
  13  -8   2 7833.65 528.776   1
  13  -8  -2 8213.22 578.663   1
  13   8   2 8512.60 540.374   4
  13   8  -2 8470.60 506.066   4
  14   8  -2 269.893 193.015   4
  14  -8  -2 216.869 182.944   7
 -14  -8  -2 441.610 246.471   6
  14  -8   2 106.976 160.779   1
  14  -8  -2 124.477 179.465   1
  14   8   2 471.093 271.612   8
  14   8   2 185.002 189.137   4
  15   8   2 293.726 209.378   4
 -15  -8  -2 20.4554 183.897   6
  15  -8  -2-62.7455 159.083   7
  15   8   2 331.786 245.107   8
  15  -8   2-101.835 182.087   1
  15  -8  -2-43.1899 206.265   1
  15   8  -2 111.518 158.692   4
  16  -8  -2 7192.64 546.914   7
  16   8   2 8854.03 667.822   8
  16  -8   2 8232.49 581.818   1
  16  -8  -2 7168.61 586.873   1
 -16  -8  -2 6464.38 622.743   6
  16   8   2 8167.64 584.568   4
  16   8  -2 6887.32 527.437   4
  17   8  -2 52.0284 150.976   4
  17   8   2 452.203 235.623   8
  17   8   2 119.662 196.511   4
  17  -8  -2 125.118 148.550   7
  17  -8  -2 682.356 259.695   1
  17  -8   2 228.870 174.712   1
 -18  -8   2 12358.4 966.267   6
   0  -9  -2-20.4753 145.128   2
   0  -9   2 56.6180 156.395   2
   0   9   2 103.000 95.5865   8
   0  -9   2 60.3065 143.003   3
   0   9  -2 161.112 112.312   5
  -1   9  -2 8713.71 438.225   5
   1   9  -2 8012.31 342.583   5
  -1  -9   2 9095.43 470.769   2
   1  -9   2 8713.22 469.752   3
   1  -9   2 8703.60 464.668   2
  -1  -9   2 9638.38 499.827   3
   1  -9   2 8599.14 465.584   6
   1  -9  -2 8856.51 422.141   1
   1   9   2 8427.44 394.916   8
   1  -9  -2 8692.28 430.774   2
  -1   9   2 8834.89 359.296   8
  -1  -9  -2 8584.00 428.557   2
   2   9   2 915.522 94.8931   4
  -2  -9  -2 1040.43 182.564   2
   2  -9   2 1053.72 210.156   2
   2   9   2 833.565 152.748   8
   2  -9   2 1164.56 175.793   6
  -2   9   2 759.895 107.161   8
   2   9  -2 878.445 103.347   5
   2  -9  -2 846.020 160.239   1
   2  -9  -2 1007.22 185.985   2
  -2  -9   2 1108.76 212.308   3
  -2  -9   2 732.472 194.252   2
  -2   9  -2 649.442 180.953   5
   2  -9   2 834.419 153.743   1
   3   9  -2 13922.0 418.608   5
  -3  -9   2 14674.8 653.255   3
   3  -9   2 13843.9 537.701   6
   3   9   2 14640.9 452.068   4
   3  -9  -2 14991.6 582.193   1
   3  -9   2 14765.1 574.671   1
   3  -9  -2 14252.6 542.464   3
  -3   9   2 13455.5 395.656   8
   3   9  -2 13873.3 470.741   4
   3  -9   2 13846.1 602.963   2
  -3  -9   2 14606.5 620.931   2
   3  -9  -2 14819.5 574.143   2
  -3  -9  -2 14381.8 568.958   2
   4   9  -2 33537.3 808.720   5
   4  -9   2 35316.2 1039.22   1
   4  -9  -2 34789.7 1044.14   1
  -4  -9  -2 37153.5 1273.26   6
  -4  -9   2 33919.9 1137.12   3
  -4  -9   2 35660.7 1084.84   2
   4   9  -2 34010.2 920.130   4
   4  -9  -2 34733.8 972.373   3
   4  -9   2 34945.8 1065.42   2
   4   9   2 34962.5 900.628   4
   4  -9  -2 35628.0 1021.86   2
  -4  -9  -2 34835.1 1024.89   2
   5   9  -2 48692.9 1082.59   5
  -5  -9  -2 49396.8 1601.60   6
   5  -9   2 49917.6 1360.29   1
   5  -9  -2 49915.3 1377.02   1
   5   9  -2 48255.4 1234.54   4
   5  -9   2 48900.9 1369.96   2
  -5  -9   2 51349.5 1407.38   2
   5  -9  -2 50402.5 1246.13   3
  -5  -9  -2 47362.7 1311.01   2
   5   9   2 48171.4 1222.17   4
   5  -9  -2 50900.3 1324.59   2
  -5  -9   2 48256.1 1472.54   3
  -6  -9  -2 629.024 143.027   2
   6   9   2 807.902 136.251   4
   6  -9  -2 789.595 190.484   1
   6   9  -2 822.994 144.985   4
   6  -9   2 1040.05 193.764   1
   6  -9  -2 877.829 149.599   2
  -6  -9  -2 574.272 275.823   6
  -6  -9   2 648.024 204.987   3
   7  -9  -2 20571.5 806.183   1
   7  -9  -2 20830.3 843.342   7
  -7  -9  -2 20893.0 979.111   6
   7  -9   2 21008.2 795.735   1
   7   9  -2 20474.5 689.887   4
   7   9   2 20961.5 698.300   4
   7  -9  -2 21264.2 720.033   2
  -7  -9  -2 19711.6 714.711   2
   8  -9  -2 40108.4 1271.38   1
   8  -9   2 40642.8 1248.93   1
   8   9  -2 40748.7 1134.57   4
  -8  -9  -2 39460.2 1462.80   6
   8   9   2 39795.2 1141.16   4
   8  -9  -2 39934.7 1130.39   2
  -8  -9  -2 38741.9 1137.72   2
   8  -9  -2 40681.5 1309.56   7
   9  -9   2 18714.3 777.229   1
  -9  -9  -2 20194.3 985.823   6
   9   9  -2 17900.5 687.850   4
   9  -9  -2 19477.5 828.319   7
   9  -9  -2 19760.3 823.906   1
   9   9   2 18517.6 712.623   4
   9  -9  -2 18683.3 665.200   2
  -9  -9  -2 18259.2 686.341   2
  10  -9   2 3748.76 349.608   1
  10  -9  -2 3274.73 348.572   7
  10  -9  -2 4195.52 384.605   1
  10   9  -2 3831.63 308.188   4
 -10  -9  -2 3876.69 471.744   6
  10  -9  -2 3330.59 251.296   2
  10   9   2 3880.72 321.319   4
  11  -9  -2 4818.16 419.020   7
 -11  -9  -2 5270.51 546.654   6
  11  -9   2 5206.75 419.877   1
  11  -9  -2 5467.63 451.130   1
  11   9   2 5097.29 382.139   4
  11   9  -2 5130.23 370.624   4
  12   9  -2 2828.85 299.409   4
  12   9   2 3126.50 320.895   4
 -12  -9  -2 3680.45 519.649   6
  12  -9  -2 3110.56 355.760   7
  12  -9  -2 2824.40 355.037   1
  12  -9   2 3216.56 342.377   1
  13   9   2 540.778 201.850   4
  13   9  -2 329.786 177.519   4
  13  -9  -2 283.029 177.655   7
  13  -9  -2 343.571 222.125   1
  13  -9   2 512.346 204.438   1
  13   9   2 826.635 262.197   8
 -13  -9  -2 36.6516 219.472   6
  14   9   2 12505.8 765.519   8
  14  -9  -2 10320.5 654.262   7
  14  -9   2 11935.1 679.363   1
  14  -9  -2 11772.5 715.654   1
 -14  -9  -2 11822.2 843.408   6
  14   9   2 11689.0 664.998   4
  14   9  -2 10726.0 614.335   4
  15   9   2 120.753 184.602   4
  15  -9  -2 379.115 184.431   1
  15  -9  -2 110.125 138.219   7
  15   9  -2 74.1171 167.270   4
 -15  -9  -2 567.450 258.842   6
  15  -9   2 93.0915 172.863   1
  15   9   2 101.894 219.435   8
  16  -9   2 603.328 220.486   1
  16  -9  -2 568.671 204.460   1
  16  -9  -2 517.828 196.481   7
  16   9  -2 680.262 200.267   4
  16   9   2 948.481 294.847   8
  16   9   2 828.674 243.285   4
 -16  -9  -2 853.022 282.702   6
 -17  -9   2-167.816 283.518   6
  17   9   2 415.650 211.980   4
  17  -9   2 470.821 202.587   1
   0 -10   2 77293.2 2120.55   6
   0 -10   2 77980.8 2040.33   3
   0  10   2 80406.4 1883.91   8
   0 -10   2 82771.5 2028.79   2
   0  10  -2 75698.8 1867.58   5
   0 -10  -2 82842.0 1980.76   2
   1 -10   2 217.675 179.385   2
  -1  10   2 187.171 94.0400   8
  -1 -10   2 252.422 195.138   2
   1 -10   2 118.884 134.587   6
  -1 -10   2-6.98031 201.754   6
   1 -10  -2 297.577 166.623   2
  -1 -10  -2 154.877 162.005   2
   1 -10   2 97.4701 181.437   3
   1  10   2 93.8143 107.056   8
   1  10  -2 121.271 79.4607   5
   1 -10  -2 208.965 132.083   1
  -1 -10   2 184.001 166.434   3
  -1  10  -2 245.641 133.302   5
   2 -10   2 3246.78 309.026   2
   2  10   2 3234.36 263.846   8
  -2  10   2 3169.23 201.007   8
   2 -10   2 3439.52 287.314   6
   2 -10  -2 3291.47 287.474   2
   2 -10  -2 2509.44 254.128   1
   2  10  -2 3506.47 193.334   5
   2 -10   2 3595.57 330.966   3
   2 -10   2 2893.15 265.780   1
  -2 -10   2 3902.21 336.883   2
  -2  10  -2 3039.76 293.910   5
  -2 -10   2 3345.58 328.840   3
  -2 -10  -2 3421.62 288.255   2
   2  10  -2 3507.64 205.411   4
   3 -10   2 1592.94 232.774   2
   3 -10   2 1186.34 193.744   1
   3 -10   2 1551.24 187.812   6
   3  10  -2 1903.20 163.860   4
  -3 -10  -2 2439.30 249.471   2
   3  10   2 1803.80 221.147   8
   3  10  -2 1628.43 119.558   5
   3 -10  -2 1795.49 225.567   1
   3 -10  -2 1949.71 212.277   3
  -3 -10   2 1484.45 231.949   2
   3 -10  -2 1750.10 219.772   2
  -3 -10   2 1520.15 259.698   3
   3  10   2 1692.85 135.539   4
   4 -10  -2 49452.9 1314.44   3
  -4 -10   2 48994.1 1414.73   2
   4 -10  -2 50624.6 1392.11   1
  -4 -10   2 48180.0 1497.07   3
   4 -10   2 48709.1 1373.70   1
   4 -10   2 48819.2 1400.11   2
   4  10  -2 49327.4 1229.95   4
   4  10   2 47931.5 1193.37   4
   4 -10  -2 51033.3 1366.40   2
  -4 -10  -2 48997.3 1352.86   2
  -5 -10   2 2220.07 298.199   3
   5 -10  -2 2948.31 229.200   3
   5 -10   2 2577.88 276.037   2
  -5 -10   2 2203.86 264.166   2
  -5 -10  -2 3164.29 436.358   6
  -5 -10  -2 2294.87 240.660   2
   5  10  -2 2914.29 217.981   4
   5 -10   2 2432.52 264.053   1
   5 -10  -2 2299.73 263.260   1
   5  10   2 2712.07 203.034   4
   5 -10  -2 2643.43 256.410   2
   6 -10  -2 31.3859 110.045   2
   6  10   2-101.659 97.0750   4
  -6 -10   2 213.188 230.022   3
   6  10  -2 86.6573 101.105   4
   6 -10  -2 57.2008 156.254   1
  -6 -10  -2-22.9519 109.939   2
  -6 -10  -2 53.7021 226.713   6
   6 -10   2-11.3620 144.082   1
   7 -10  -2 7531.42 478.864   1
  -7 -10  -2 8181.15 617.447   6
   7 -10   2 6883.28 447.615   1
   7  10  -2 7402.28 387.153   4
   7  10   2 8058.00 395.650   4
   7 -10  -2 7488.05 414.394   2
  -7 -10  -2 7507.34 418.672   2
   8 -10  -2 1335.75 243.354   1
  -8 -10  -2 1471.55 196.769   2
   8 -10   2 1681.15 254.665   1
   8  10   2 1413.83 193.227   4
   8 -10  -2 1540.48 198.525   2
  -8 -10  -2 1948.30 355.181   6
   8  10  -2 1572.22 201.193   4
   9 -10  -2 16255.3 769.488   1
   9  10  -2 16770.0 663.709   4
  -9 -10  -2 18209.7 979.412   6
  -9 -10  -2 16858.7 670.264   2
   9 -10   2 16369.0 748.063   1
   9 -10  -2 16331.2 645.810   2
   9  10   2 16967.3 676.504   4
  10 -10  -2 386.822 120.999   2
  10  10  -2 505.839 160.269   4
 -10 -10  -2 547.636 287.281   6
  10 -10   2 397.784 181.187   1
  10  10   2 482.175 160.665   4
  10 -10  -2 82.8205 177.062   1
  11  10  -2 5884.27 405.507   4
  11 -10  -2 5780.72 471.817   7
  11 -10   2 6090.55 464.334   1
 -11 -10  -2 6155.20 603.833   6
  11 -10  -2 5412.79 462.978   1
  11  10   2 6086.21 422.272   4
  12  10   2 5709.18 524.120   8
  12 -10  -2 5572.42 466.007   7
  12 -10  -2 5373.54 473.023   1
 -12 -10  -2 5599.75 597.780   6
  12  10   2 5760.28 435.527   4
  12 -10   2 5048.44 435.206   1
  12  10  -2 5962.46 420.561   4
  13  10   2 9840.54 684.675   8
  13 -10  -2 9231.49 638.298   1
 -13 -10  -2 9586.29 778.180   6
  13 -10   2 8577.69 584.017   1
  13  10   2 9697.02 587.874   4
  13  10  -2 9547.86 560.543   4
  13 -10  -2 8897.98 605.471   7
  14  10   2 3353.57 455.212   8
  14  10  -2 2957.80 332.340   4
  14  10   2 3096.22 363.188   4
  14 -10  -2 2390.76 335.553   7
 -14 -10  -2 2742.02 441.469   6
  14 -10  -2 2321.66 351.746   1
  14 -10   2 2495.11 320.896   1
  15  10   2 97.4331 173.719   4
  15 -10  -2 49.1972 140.921   7
 -15 -10  -2 37.7226 202.621   6
  15  10   2 382.568 253.889   8
  15 -10   2-98.6398 182.539   1
  15 -10  -2-159.853 218.459   1
  15  10  -2 54.0771 166.733   4
  16  10   2 2961.76 433.344   8
 -16 -10   2 2653.41 472.659   6
 -16 -10  -2 2086.49 405.493   6
  16  10   2 2442.57 352.607   4
  16 -10   2 3320.28 391.940   1
  16 -10  -2 3023.30 403.778   1
  16 -10  -2 2358.43 339.751   7
  16  10  -2 2940.96 358.671   4
 -17 -10  -2 130.255 210.292   6
   0  11   2 33.1830 99.3826   8
   0 -11   2-20.8653 188.969   2
   0 -11   2-10.9208 169.038   6
   0 -11  -2 20.0861 159.276   2
   0 -11   2-42.0837 171.006   3
   0  11  -2 66.4856 88.4369   5
   1 -11   2 366.798 158.677   2
  -1  11   2 546.593 114.465   8
  -1 -11   2 653.033 191.272   2
   1 -11   2 640.004 180.574   6
   1 -11  -2 468.630 178.308   2
   1  11   2 452.477 126.951   8
  -1 -11  -2 552.879 190.267   2
  -1 -11   2 509.702 207.366   3
  -1 -11   2 432.146 208.014   6
   1 -11   2 850.385 221.157   3
   1  11  -2 461.111 91.4941   5
  -1  11  -2 483.206 134.511   5
   1 -11  -2 332.590 161.536   1
  -2 -11   2 113.084 173.719   2
   2 -11  -2 95.0785 134.188   2
  -2 -11   2-110.815 234.853   6
   2  11   2-8.55969 111.586   8
   2 -11   2 28.8023 123.518   6
   2  11  -2 172.442 70.0138   4
   2 -11  -2-89.0749 163.720   1
   2 -11   2 11.1457 126.099   1
  -2 -11  -2-28.8106 128.815   2
  -2 -11   2 135.207 168.892   3
   2 -11   2 108.703 149.977   3
  -2  11  -2-115.090 138.227   5
   2 -11   2 125.314 177.902   2
   3  11   2 168.631 125.050   8
   3 -11   2 142.597 153.947   2
   3 -11  -2 237.458 163.882   1
  -3 -11   2 285.727 159.848   2
   3 -11  -2 523.124 137.694   3
   3  11  -2 235.030 85.0190   4
   3 -11   2 357.696 160.164   1
   3 -11  -2 342.379 146.915   2
  -3 -11  -2 375.121 166.947   2
  -3 -11   2 249.198 201.521   3
   3 -11   2 397.372 180.200   3
  -3  11  -2 5.21768 152.782   5
   4 -11  -2 18285.7 750.246   1
   4 -11   2 18039.7 746.663   1
   4  11  -2 19016.7 620.226   4
  -4 -11   2 20367.4 870.876   3
   4 -11   2 18440.3 762.752   2
  -4 -11   2 18625.3 776.987   2
   4 -11  -2 18436.8 696.394   3
   4 -11  -2 18136.1 719.481   2
  -4 -11  -2 19304.0 735.388   2
  -5 -11   2-27.3797 210.039   3
   5 -11   2-88.0226 164.723   2
  -5 -11   2 64.2042 161.975   2
   5  11  -2 224.662 99.8882   4
   5 -11  -2 133.590 136.956   2
  -5 -11  -2 194.686 131.974   2
   5 -11   2 118.382 160.313   1
   5 -11  -2 121.071 173.750   1
   6 -11  -2 2421.39 256.253   2
  -6 -11  -2 2186.45 249.459   2
  -6 -11   2 2140.84 328.116   3
   6  11  -2 2592.15 225.209   4
   6 -11   2 2608.93 293.091   1
  -6 -11  -2 3051.72 438.341   6
   6 -11  -2 2739.65 304.552   1
   6  11   2 2649.12 216.075   4
   7  11  -2 1831.29 205.019   4
  -7 -11  -2 2007.05 380.281   6
  -7 -11  -2 1810.70 226.109   2
   7 -11  -2 2145.28 245.714   2
   7 -11   2 2090.19 271.966   1
   7  11   2 2073.63 207.622   4
   7 -11  -2 2481.68 303.696   1
   8  11  -2 15135.6 617.270   4
  -8 -11  -2 15642.5 917.095   6
   8 -11  -2 15282.1 735.967   1
   8 -11   2 13434.0 693.504   1
   8  11   2 15903.7 623.860   4
   8 -11  -2 15127.6 641.134   2
  -8 -11  -2 14865.8 652.601   2
  -9 -11  -2 2897.26 282.960   2
   9 -11  -2 2620.68 339.342   1
   9  11  -2 2523.21 258.579   4
  -9 -11  -2 3060.47 437.986   6
   9 -11   2 2813.00 324.737   1
   9 -11  -2 2619.06 254.382   2
   9  11   2 2910.94 266.993   4
  10 -11   2 20580.3 904.701   1
 -10 -11  -2 21271.6 1141.35   6
  10 -11  -2 21812.0 945.850   1
  10  11  -2 21115.0 805.359   4
  10  11   2 21236.5 821.663   4
  11  11  -2 2110.66 262.709   4
  11 -11   2 2442.41 324.850   1
 -11 -11  -2 3311.74 499.746   6
  11 -11  -2 2065.38 313.824   1
  11  11   2 2091.86 268.220   4
  12  11   2 1077.13 301.289   8
 -12 -11  -2 495.259 292.296   6
  12 -11  -2 1091.87 266.944   1
  12 -11   2 898.867 236.570   1
  12  11   2 928.257 211.200   4
  12  11  -2 774.761 187.272   4
  13  11   2 4015.51 464.969   8
 -13 -11  -2 3696.46 521.896   6
  13 -11   2 3453.62 384.665   1
  13 -11  -2 3020.56 385.000   1
  13  11   2 3479.21 366.997   4
  13  11  -2 3435.12 354.607   4
 -14 -11   2 30861.2 1625.93   6
  14  11   2 31770.3 1346.52   8
 -14 -11  -2 29941.3 1483.57   6
  14 -11  -2 31747.4 1290.80   1
  14 -11   2 28945.9 1193.81   1
  14  11   2 28484.8 1151.90   4
  14  11  -2 28741.5 1122.43   4
  15  11   2 1559.09 368.799   8
 -15 -11   2 897.989 344.870   6
 -15 -11  -2 1158.08 357.157   6
  15  11  -2 1170.72 253.179   4
  15 -11   2 1398.83 267.459   1
  15  11   2 1131.03 264.098   4
  15 -11  -2 783.205 227.906   1
 -16 -11  -2 13604.3 992.579   6
  16  11   2 13607.3 789.688   4
   0  12   2 69473.4 1706.29   8
   0 -12   2 64216.8 1938.03   6
   0 -12   2 66139.7 1896.62   3
   0 -12   2 66448.6 1850.55   2
   0 -12  -2 67595.6 1804.49   2
  -1 -12   2 6920.94 501.505   3
   1 -12   2 8130.95 522.445   3
  -1  12  -2 6647.71 388.565   5
  -1 -12   2 6615.95 535.289   6
   1  12  -2 7272.79 311.554   4
   1 -12   2 7356.76 478.912   2
  -1 -12   2 7608.45 488.623   2
   1 -12   2 7881.90 509.389   6
   1  12   2 7976.91 426.168   8
   1 -12  -2 6924.72 446.658   2
  -1 -12  -2 6827.21 446.493   2
   2 -12  -2 728.138 180.454   1
   2 -12   2 1033.08 231.524   2
  -2 -12   2 1208.81 245.456   2
  -2 -12   2 839.630 249.818   6
   2  12   2 1261.23 187.961   8
   2  12  -2 1044.38 126.980   4
   2 -12  -2 928.941 208.720   2
  -2 -12  -2 899.278 199.502   2
  -2 -12   2 858.323 235.064   3
   2 -12   2 1073.90 207.075   6
   2 -12   2 1162.47 248.764   3
  -2  12  -2 472.809 139.212   5
   3 -12   2 9226.43 530.576   1
   3  12   2 10104.1 520.888   8
  -3  12  -2 8360.88 524.902   5
   3 -12   2 9574.65 573.955   3
   3 -12  -2 10028.0 549.477   1
   3  12  -2 10920.7 418.592   4
  -3 -12   2 10878.9 734.064   6
  -3 -12   2 10377.5 627.028   3
   3 -12   2 9185.75 544.582   2
  -3 -12   2 10007.3 566.052   2
   3 -12  -2 9829.76 528.213   2
  -3 -12  -2 10929.2 550.250   2
   4  12   2 13616.8 649.454   8
   4 -12   2 13305.0 694.949   3
   4 -12  -2 14332.6 671.743   1
  -4 -12   2 13475.2 867.067   6
   4 -12  -2 14274.3 626.734   3
  -4  12  -2 12554.1 681.903   5
   4 -12   2 13732.8 666.614   1
   4 -12   2 13816.5 669.354   2
  -4 -12   2 13947.4 682.160   2
  -4 -12   2 14414.6 769.790   3
   4  12  -2 14537.7 522.250   4
   4 -12  -2 15182.0 658.175   2
  -4 -12  -2 14347.2 650.220   2
   5 -12  -2 5087.91 404.242   1
  -5 -12   2 5508.08 597.977   6
  -5 -12   2 4911.10 471.672   3
   5 -12   2 4964.52 398.423   1
   5  12  -2 5339.77 308.734   4
   5 -12   2 5268.45 406.620   2
  -5 -12   2 4719.08 399.752   2
   5 -12  -2 4680.72 359.184   2
  -5 -12  -2 5146.34 375.236   2
   6 -12   2 8159.95 519.249   1
   6 -12  -2 7696.09 502.549   1
  -6 -12   2 9427.22 774.063   6
  -6 -12   2 7638.05 589.726   3
   6  12  -2 7975.00 397.214   4
   6 -12  -2 7251.33 454.188   2
  -6 -12  -2 7692.31 473.441   2
   7 -12   2 6059.46 462.649   1
   7 -12  -2 6526.32 483.819   1
  -7 -12  -2 7298.75 646.499   6
   7  12  -2 6694.55 377.298   4
   7 -12  -2 5668.54 400.072   2
  -7 -12  -2 5999.38 416.945   2
   8 -12   2 12530.6 681.825   1
  -8 -12  -2 12701.2 867.410   6
   8 -12  -2 12437.1 694.319   1
   8  12  -2 13827.5 589.242   4
   8 -12  -2 13343.3 617.872   2
  -8 -12  -2 12630.4 627.650   2
   9  12  -2 1175.94 191.777   4
   9 -12  -2 955.339 176.555   2
  -9 -12  -2 1533.80 223.519   2
   9 -12  -2 942.297 245.722   1
  -9 -12  -2 1625.70 386.678   6
   9 -12   2 1065.75 226.115   1
 -10 -12  -2 11612.0 865.357   6
  10 -12   2 10893.4 657.548   1
  10 -12  -2 12431.3 722.825   1
  10  12  -2 12047.6 588.892   4
 -11 -12   2 6408.34 753.687   6
  11 -12  -2 7889.07 586.060   1
 -11 -12  -2 7605.57 711.847   6
  11  12   2 8775.52 642.985   8
  11 -12   2 7298.04 545.962   1
  11  12   2 7523.86 482.770   4
  11  12  -2 7427.78 471.681   4
 -12 -12   2 28906.2 1578.12   6
  12 -12   2 28377.8 1167.90   1
  12 -12  -2 29512.8 1220.15   1
 -12 -12  -2 30497.2 1479.96   6
  12  12   2 28799.2 1090.28   4
  12  12  -2 28720.1 1062.61   4
  12  12   2 30349.1 1279.27   8
  13  12   2 35.8160 128.084   4
  13  12  -2 464.129 189.636   4
  13 -12  -2 349.994 210.739   1
 -13 -12   2 184.364 275.078   6
  13  12   2 536.032 293.870   8
 -13 -12  -2 704.421 340.652   6
  13 -12   2 206.927 176.607   1
  14  12   2 34.3152 252.024   8
  14  12  -2 277.040 168.385   4
  14 -12   2 391.420 201.324   1
 -14 -12  -2 255.858 260.261   6
  14  12   2-13.4669 138.572   4
 -14 -12   2 257.286 264.900   6
  14 -12  -2 207.377 213.712   1
  15  12   2 2923.62 355.752   4
  15  12  -2 3015.84 364.846   4
  15 -12   2 3428.81 397.296   1
 -15 -12  -2 2732.88 471.294   6
   0 -13   2-80.0803 159.759   6
   0 -13   2-135.429 191.259   2
   0 -13  -2-55.8495 173.108   2
   0 -13   2-136.864 196.059   3
   1 -13   2 1980.47 274.031   6
  -1 -13  -2 1818.34 268.251   2
  -1 -13   2 1940.57 336.677   6
   1 -13  -2 1753.61 258.821   2
  -1 -13   2 1935.95 298.535   2
   1 -13   2 1648.81 280.950   2
  -1 -13   2 2344.36 332.809   3
   1 -13   2 2317.72 319.405   3
   2  13   2 5503.12 374.617   8
   2 -13   2 5633.27 424.902   6
  -2 -13   2 5459.45 527.238   6
   2 -13   2 4762.30 424.764   3
  -2 -13   2 5067.75 458.542   3
   2 -13  -2 5401.65 412.711   1
   2 -13   2 5392.93 439.835   2
  -2 -13   2 5075.98 428.792   2
   2 -13  -2 5005.73 396.339   2
  -2 -13  -2 5172.65 401.318   2
   3 -13   2 837.002 224.433   2
   3 -13   2 872.543 212.443   1
  -3 -13   2 805.132 220.011   2
  -3 -13   2 821.100 283.808   6
   3 -13  -2 1075.10 229.592   2
  -3 -13  -2 818.136 219.908   2
   3 -13  -2 801.835 206.635   1
  -3 -13   2 1349.84 308.634   3
   3 -13   2 1101.46 252.936   3
   3  13   2 651.113 175.631   8
  -3  13  -2 1195.74 218.902   5
   4 -13   2 59587.6 1764.08   1
   4  13   2 64351.1 1747.32   8
  -4 -13   2 61463.4 1907.02   3
   4 -13  -2 63101.3 1783.02   1
   4 -13   2 60035.4 1813.03   3
  -4 -13   2 61319.1 2129.03   6
   4 -13   2 58612.8 1752.48   2
  -4 -13   2 59244.1 1768.87   2
  -4  13  -2 57633.2 1774.08   5
   4 -13  -2 59580.1 1709.66   2
  -4 -13  -2 61581.6 1724.65   2
   5 -13   2 215.490 180.225   2
   5  13  -2 62.7703 77.7388   4
   5 -13   2 284.906 192.613   1
   5 -13  -2 81.6377 168.373   2
  -5 -13  -2 45.8496 164.017   2
   5 -13  -2 86.8096 164.288   1
  -5 -13   2 95.7717 197.544   3
  -5 -13   2-70.4774 317.381   6
   5 -13   2-57.9946 166.712   3
  -5 -13   2 237.727 164.449   2
   5  13   2 132.485 149.995   8
   6 -13  -2 8976.31 570.390   1
   6 -13   2 7894.77 555.572   3
  -6 -13   2 7708.31 744.814   6
   6  13  -2 8376.83 422.237   4
  -6 -13   2 7629.34 617.899   3
   6  13   2 8812.04 553.897   8
   6 -13   2 7725.46 532.062   1
   6 -13  -2 8323.23 505.531   2
  -6 -13  -2 8019.91 505.518   2
   7  13  -2 1149.90 172.848   4
   7 -13  -2 1115.09 216.231   2
  -7 -13   2 747.403 321.833   6
  -7 -13  -2 775.686 192.587   2
   7 -13   2 989.492 230.990   1
   7 -13  -2 750.598 226.741   1
   7  13   2 1205.17 260.552   8
   8  13   2 53572.7 1698.36   8
  -8 -13   2 57224.0 2197.51   6
  -8 -13  -2 52142.7 1977.84   6
  -8 -13  -2 49908.6 1558.97   2
   8  13  -2 52703.9 1460.13   4
   8 -13  -2 51777.2 1549.26   2
   8 -13   2 51149.7 1666.38   1
   8 -13  -2 54175.2 1709.33   1
  -9 -13   2 640.260 376.891   6
   9  13   2 881.115 272.100   8
   9  13  -2 569.247 158.470   4
  -9 -13  -2 606.450 303.749   6
   9 -13  -2 632.750 212.692   1
  -9 -13  -2 654.669 176.396   2
   9 -13  -2 773.231 176.418   2
   9 -13   2 835.540 235.600   1
  10  13  -2-25.0236 115.634   4
 -10 -13  -2 217.096 290.923   6
 -10 -13   2-361.449 378.868   6
  10  13   2 11.7311 192.401   8
  10 -13   2 32.7114 158.277   1
  10 -13  -2 97.3456 181.884   1
  11  13   2-18.6921 249.767   8
  11  13  -2 75.2794 129.574   4
 -11 -13  -2 505.451 328.538   6
 -11 -13   2 162.199 299.513   6
  11 -13   2 183.049 172.834   1
  11 -13  -2 289.864 195.030   1
  12  13   2 7483.56 629.720   8
 -12 -13  -2 7468.40 745.331   6
  12 -13   2 8273.95 598.986   1
  12 -13  -2 7844.68 622.415   1
 -12 -13   2 7810.75 820.942   6
  12  13  -2 7682.52 521.683   4
  13 -13  -2 548.775 238.116   1
  13  13   2 517.177 257.550   8
 -13 -13  -2 711.847 290.909   6
  13  13  -2 637.572 191.729   4
  13 -13   2 580.142 199.857   1
 -13 -13   2-195.128 353.481   6
  14  13  -2 1764.04 285.396   4
 -14 -13  -2 2407.19 482.162   6
  14 -13   2 1792.02 301.760   1
   0 -14   2 23728.1 1056.78   6
   0 -14   2 23923.3 1042.89   3
   0 -14   2 25091.5 1004.99   2
   0 -14  -2 22429.9 924.745   2
  -1 -14   2 18413.9 899.260   3
   1 -14   2 16320.4 817.957   6
  -1 -14   2 17280.7 921.345   6
   1 -14   2 16219.3 839.672   3
   1 -14   2 15657.0 786.886   2
  -1 -14   2 16132.7 798.995   2
   1 -14  -2 16840.4 771.105   2
  -1 -14  -2 16915.5 770.276   2
  -2 -14   2 8073.30 637.786   6
   2 -14   2 7098.74 541.680   3
   2 -14   2 6962.81 509.237   2
  -2 -14   2 8239.79 550.706   2
  -2 -14   2 8434.97 605.891   3
   2 -14  -2 7130.89 494.596   2
  -2 -14  -2 7593.16 508.890   2
   3 -14  -2 9642.22 593.872   1
  -3 -14   2 9944.74 741.349   6
   3 -14   2 8429.98 589.985   3
  -3 -14   2 9054.62 642.070   3
   3  14   2 9937.66 551.174   8
   3 -14   2 9738.25 608.275   2
  -3 -14   2 9619.76 606.301   2
   3 -14  -2 9051.50 554.013   2
  -3 -14  -2 9078.76 556.173   2
   4 -14   2 4074.58 414.100   3
   4 -14   2 4420.76 417.075   1
   4 -14   2 4983.70 438.625   2
  -4 -14   2 4261.21 413.576   2
  -4 -14   2 3811.20 511.082   6
   4 -14  -2 3856.15 386.548   1
  -4 -14   2 3543.20 433.771   3
   4 -14  -2 4449.45 389.554   2
  -4 -14  -2 3778.98 366.833   2
   4  14   2 3892.02 362.416   8
   5 -14   2 9008.01 596.223   1
   5  14   2 10330.0 592.135   8
  -5  14  -2 8743.34 600.518   5
   5 -14   2 9373.94 621.864   3
   5 -14   2 9771.29 610.330   2
  -5 -14   2 9652.52 620.901   2
   5 -14  -2 9515.03 609.611   1
  -5 -14   2 9320.30 679.289   3
   5 -14  -2 10074.8 579.980   2
  -5 -14  -2 9376.76 569.600   2
  -5 -14   2 10079.0 810.210   6
   6 -14  -2 8364.95 578.241   1
   6  14   2 9210.64 581.608   8
  -6 -14   2 8645.67 776.302   6
   6 -14   2 7868.14 567.476   3
   6 -14  -2 7107.53 497.497   2
  -6 -14  -2 7993.75 527.807   2
   6 -14   2 7627.67 557.583   1
  -7 -14   2 217.026 280.738   6
   7 -14  -2 44.8344 151.530   2
   7 -14   2 117.481 176.021   1
   7 -14  -2 168.921 187.979   1
   7  14   2 168.624 178.103   8
   7 -14   2 194.603 165.828   3
  -7 -14  -2 403.923 182.986   2
   8  14   2 7730.63 562.956   8
   8 -14   2 6270.37 521.355   1
   8 -14  -2 7285.25 570.643   1
  -8 -14   2 7233.55 755.060   6
   8 -14   2 6467.42 525.094   3
   8 -14  -2 6687.20 471.282   2
  -8 -14  -2 6986.66 498.308   2
   9  14   2 2117.45 332.304   8
  -9 -14  -2 2144.40 285.444   2
  -9 -14   2 1734.77 459.604   6
   9 -14   2 2035.93 312.761   1
   9 -14  -2 2178.48 354.582   1
   9 -14  -2 2384.14 289.644   2
  10 -14   2 4754.48 463.409   1
  10 -14  -2 5465.48 518.808   1
 -10 -14   2 4573.95 652.672   6
  10  14   2 5843.33 542.878   8
 -11 -14   2 1069.29 382.030   6
  11 -14   2 618.628 223.272   1
  11 -14  -2 768.279 246.044   1
  11  14   2 852.025 269.296   8
  12 -14   2 14321.4 836.420   1
 -12 -14   2 15530.7 1187.26   6
  12 -14  -2 14971.2 870.729   1
  12  14   2 15372.2 927.895   8
  13  14   2 1088.88 311.315   8
  13 -14   2 546.179 217.541   1
   0 -15   2 88.0600 203.692   2
   0 -15   2 199.819 172.859   6
   0 -15   2-159.794 227.578   3
   0 -15  -2 23.7036 181.519   2
   1 -15  -2 467.821 210.510   2
   1 -15   2 232.471 228.379   2
  -1 -15   2 381.046 236.740   2
  -1 -15  -2 148.995 185.202   2
  -1 -15   2-120.732 202.555   6
  -1 -15   2 309.347 195.484   3
   1 -15   2 249.497 184.122   3
  -2 -15   2 111.897 195.205   2
  -2 -15   2 171.248 226.410   6
  -2 -15  -2 250.335 166.213   2
   2 -15  -2 239.797 159.946   2
  -2 -15   2 208.494 233.786   3
   2 -15   2 61.1666 189.801   3
   2 -15   2 108.563 198.669   2
  -3 -15   2 9171.00 682.154   3
  -3 -15   2 8932.48 742.531   6
   3 -15   2 8932.80 634.289   3
   3 -15   2 8651.85 600.039   2
  -3 -15   2 7759.28 574.649   2
   3 -15  -2 9633.29 586.788   2
  -3 -15  -2 9750.47 601.846   2
  -4 -15   2 11282.6 770.443   3
  -4 -15   2 10997.4 850.329   6
   4 -15  -2 11225.1 674.292   1
   4 -15   2 10380.2 691.386   3
  -4 -15   2 10773.2 669.552   2
   4 -15   2 10596.5 660.661   2
   4  15   2 12343.5 652.027   8
   4 -15  -2 10868.8 640.112   2
  -4 -15  -2 11136.2 649.097   2
   5  15   2 2184.22 297.768   8
   5 -15  -2 1342.55 268.448   1
  -5 -15   2 2008.31 426.024   6
  -5 -15  -2 1459.87 267.308   2
   5 -15  -2 1652.90 279.453   2
   5 -15   2 1995.70 313.365   3
  -5 -15   2 2073.18 378.954   3
   5 -15   2 1406.95 275.496   1
   6  15   2 1894.69 288.304   8
  -6 -15  -2 1391.54 251.765   2
   6 -15   2 1790.80 316.686   1
   6 -15  -2 1583.38 302.974   1
  -6 -15   2 2093.57 451.323   6
   6 -15  -2 1794.73 274.759   2
   6 -15   2 1626.65 295.036   3
   7 -15   2 1687.94 299.035   3
  -7  15  -2 1116.86 271.926   5
   7  15   2 2016.76 314.027   8
  -7 -15  -2 1267.24 251.277   2
   7 -15  -2 1626.42 311.908   1
   7 -15   2 1167.45 261.477   1
  -7 -15   2 1379.22 380.528   6
   7 -15  -2 1547.79 267.034   2
   8 -15  -2 5764.02 461.266   2
   8 -15  -2 5603.66 524.330   1
   8 -15   2 5019.51 494.996   1
  -8 -15   2 7067.13 762.808   6
  -8 -15  -2 6091.31 484.782   2
   8  15   2 6227.94 527.555   8
   9  15   2 208.637 202.553   8
  -9 -15   2 198.346 332.930   6
  -9 -15  -2 132.322 151.062   2
   9 -15   2-372.546 231.949   1
   9 -15  -2 47.2379 128.870   2
   9 -15  -2-60.8581 200.043   1
  10  15   2 7411.10 622.630   8
  10 -15   2 7102.11 582.507   1
  10 -15  -2 7264.64 606.692   1
 -10 -15   2 7548.64 834.202   6
  11 -15  -2 6928.75 604.639   1
  11 -15   2 7085.25 589.705   1
 -11 -15   2 7638.93 842.619   6
  11  15   2 7544.69 638.763   8
  12  15   2 360.750 246.763   8
  12 -15   2 32.1967 147.019   1
   0 -16   2 54056.2 1893.24   3
   0 -16   2 56989.2 1817.47   2
   0 -16  -2 54973.9 1748.14   2
   1 -16   2 4897.47 502.992   3
   1 -16  -2 5419.46 471.902   2
  -1 -16   2 5224.34 533.877   6
  -1 -16   2 4630.83 508.544   3
   1 -16   2 6134.32 522.314   2
  -1 -16   2 5894.87 514.566   2
  -1 -16  -2 4807.99 446.382   2
  -2 -16   2 4193.08 510.924   6
  -2 -16   2 5096.50 529.526   3
   2 -16   2 4699.61 494.982   3
   2 -16   2 4492.74 462.484   2
  -2 -16   2 4488.36 445.388   2
   2 -16  -2 4534.79 437.396   2
  -2 -16  -2 5152.25 462.869   2
  -3 -16   2 1588.58 381.626   6
   3 -16   2 1177.01 289.642   2
  -3 -16   2 852.569 271.024   2
   3 -16  -2 816.590 215.952   2
  -3 -16   2 1001.21 310.666   3
   3 -16   2 551.715 239.374   3
  -3 -16  -2 808.353 226.445   2
  -4 -16   2 25014.1 1346.12   6
  -4 -16   2 26176.9 1245.42   3
   4 -16   2 24094.7 1133.84   3
   4 -16  -2 25557.5 1070.99   2
  -4 -16  -2 25253.3 1069.70   2
   5 -16  -2 255.361 157.987   2
   5 -16  -2 333.278 216.702   1
  -5 -16  -2 301.816 181.995   2
  -5 -16   2 54.0152 253.492   6
   5 -16   2 329.970 202.876   3
  -6 -16  -2 700.455 215.567   2
   6 -16   2 514.766 207.112   1
   6 -16  -2 806.422 248.500   1
  -6 -16   2 987.341 345.546   6
   6 -16  -2 440.198 195.110   2
   6 -16   2 1127.35 266.068   3
   6  16   2 952.790 228.458   8
   7 -16   2 8186.45 626.977   1
  -7 -16   2 7662.14 792.365   6
   7  16   2 7587.00 585.609   8
   7 -16  -2 7723.39 620.622   1
   7 -16  -2 7390.97 541.595   2
  -7 -16  -2 8102.80 577.810   2
   8 -16  -2 291.107 202.765   1
   8  16   2 345.905 189.012   8
   8 -16   2 306.222 217.477   1
   8 -16  -2 192.112 157.375   2
  -8 -16  -2 312.290 185.348   2
  -8 -16   2 305.937 308.719   6
   9  16   2 3217.46 417.369   8
   9 -16  -2 2862.46 340.248   2
  -9 -16  -2 2944.21 370.191   2
  -9 -16   2 3383.62 590.089   6
   9 -16   2 2677.98 388.953   1
   9 -16  -2 3828.15 462.784   1
  10  16   2-6.82391 180.978   8
 -10 -16   2 228.918 287.703   6
  10 -16   2 37.2679 184.036   1
  10 -16  -2 517.526 231.858   1
  11  16   2 12700.8 851.310   8
   0 -17  -2-200.544 193.696   2
   0 -17   2 310.003 234.319   2
   0 -17   2-98.5193 256.007   3
  -1 -17   2 104.004 227.731   3
  -1 -17   2 491.779 249.113   2
  -1 -17  -2 341.768 206.570   2
   1 -17   2 322.044 233.488   2
   1 -17   2 230.218 221.854   3
   1 -17  -2 125.579 179.454   2
  -2 -17   2 243.213 220.252   6
   2 -17  -2-17.2561 152.412   2
  -2 -17  -2-19.2502 157.259   2
  -2 -17   2 141.545 201.675   3
   2 -17   2 3.47716 192.343   3
   3 -17   2 11065.4 781.433   3
  -3 -17   2 11897.8 846.096   3
  -3 -17   2 12597.0 904.272   6
   3 -17  -2 11772.0 719.950   2
  -3 -17  -2 11809.8 729.584   2
  -4 -17   2 4526.75 563.674   3
  -4 -17  -2 6200.90 526.283   2
   4 -17   2 5977.90 564.085   3
  -4 -17   2 6265.34 679.949   6
   4 -17  -2 6402.41 529.387   2
   5 -17   2 4841.98 510.900   3
  -5 -17   2 4266.17 586.772   6
   5 -17  -2 4637.47 455.056   2
  -5 -17  -2 4025.53 433.730   2
  -6 -17   2 1104.94 351.646   6
   6 -17  -2 747.272 236.141   2
  -6 -17  -2 954.234 258.227   2
   6 -17  -2 1101.26 290.140   1
   6 -17   2 916.738 255.298   3
   7 -17  -2 10560.2 747.870   1
  -7 -17   2 10612.0 954.266   6
   7 -17   2 10507.7 742.368   1
   7 -17  -2 10236.1 671.523   2
  -7 -17  -2 10362.2 694.701   2
   8 -17   2 5462.09 541.632   1
   8 -17  -2 6778.47 603.125   1
  -8 -17   2 7803.00 842.441   6
   8  17   2 5848.57 539.726   8
   8 -17  -2 5328.25 479.652   2
  -8 -17  -2 5259.80 499.835   2
   9 -17   2 5830.88 560.900   1
   9  17   2 6163.57 563.344   8
   0 -18   2 632.203 256.713   3
   0 -18  -2 405.388 206.528   2
   1 -18  -2 1415.86 279.563   2
  -1 -18  -2 1310.50 280.588   2
   1 -18   2 899.084 269.460   3
  -1 -18   2 1419.11 325.165   3
  -2 -18   2 17116.2 1071.13   3
   2 -18   2 16815.6 1018.06   3
   2 -18  -2 18075.2 932.928   2
  -2 -18  -2 17492.8 924.120   2
   3 -18  -2 132.783 150.079   2
  -3 -18   2 842.295 302.862   6
   3 -18   2 103.872 179.046   3
  -3 -18   2 272.274 226.096   3
  -3 -18  -2 453.915 210.389   2
  -4 -18   2 1357.33 366.175   6
   4 -18  -2 329.525 190.593   2
  -4 -18  -2 819.955 238.684   2
   4 -18   2 737.031 241.278   3
  -5 -18   2 609.747 309.821   6
  -5 -18  -2-73.6734 173.190   2
   5 -18   2 202.668 190.167   3
   5 -18  -2 208.292 163.421   2
  -6 -18   2 8743.36 857.977   6
  -6 -18  -2 7831.56 614.889   2
   6 -18  -2 7543.20 595.464   2
  -7 -18   2 8327.36 856.615   6
   7 -18  -2 7192.77 581.264   2
  -7 -18  -2 7695.07 614.677   2
   8 -18  -2 925.542 230.589   2
  -8 -18  -2 1275.25 259.953   2
   0 -19   2 279.544 221.032   3
  -1 -19   2 522.335 275.297   3
   1 -19   2 35.9164 181.897   3
  -2 -19   2 624.959 298.609   3
   2 -19   2 994.640 293.389   3
   3 -19   2 8082.24 719.852   3
   4 -19   2 255.485 207.535   3
  -5 -19   2 5076.58 657.331   6
   0   0  -3 609.623 100.130   5
   1   0   3 193.284 125.473   8
   1   0  -3-27.4097 73.8758   5
  -1   0  -3-69.9309 94.6518   5
  -2   0  -3 84954.8 1739.57   7
   2   0  -3 86346.8 1833.85   5
  -2   0  -3 86462.6 1934.08   5
   2   0   3 86890.8 1969.53   8
   3   0  -3 245.322 84.6490   5
   3   0   3-87.2960 145.280   8
  -3   0  -3 177.827 122.751   5
  -4   0   3 38.6036 38.2137   3
   4   0  -3-40.0877 88.0260   5
  -5   0   3 16.1684 41.5531   3
   5   0  -3 17.4571 87.5899   5
   5   0   3-21.3692 110.031   4
  -5   0  -3 19.0651 146.559   5
   5   0   3-253.407 176.834   8
   6   0  -3 59622.8 1386.64   4
   6   0  -3 59713.9 1377.02   5
   6   0   3 61353.7 1510.94   8
   6   0   3 60714.2 1480.05   4
   7   0   3-6.04283 166.407   4
   7   0  -3-18.7510 87.8835   4
   7   0   3 124.460 146.844   8
   8   0  -3 20925.3 634.132   4
   8   0   3 19565.5 704.199   8
   8   0   3 20029.4 709.680   4
   9   0   3 205.053 171.020   8
   9   0  -3 122.522 110.027   4
   9   0   3 1.75697 189.001   4
  10   0   3 12517.9 573.823   8
  10   0   3 14055.9 600.669   4
  10   0  -3 13088.7 517.649   4
  11   0  -3-39.2824 133.166   4
  11   0   3-23.4204 196.760   4
  11   0   3 81.9586 152.039   8
  12   0   3 15649.3 695.757   8
  12   0  -3 15873.2 631.363   4
  12   0   3 17622.5 732.142   4
  13   0   3-114.064 160.709   8
  13   0  -3 81.2663 133.938   4
  13   0   3 21.0452 206.501   4
  14   0   3 996.867 243.749   4
  14   0  -3 1262.03 210.232   4
  14   0   3 1266.01 237.543   8
  15   0   3-21.7414 208.401   4
  15   0  -3-73.1089 152.555   4
  15   0   3 16.1718 150.316   8
  16   0   3 9219.37 585.571   8
  16   0   3 9491.36 622.295   4
  16   0  -3 8508.83 530.604   4
  17   0  -3-19.6761 158.308   4
  17   0   3 98.4095 221.042   4
  18   0   3 7962.42 607.259   4
  18   0  -3 7877.86 555.799   4
  19   0  -3-46.1952 156.836   4
   0   1   3 157.037 117.901   8
   0  -1  -3 39.3605 16.3608   1
   0   1  -3 26.5856 81.6671   5
   0  -1  -3 87.3179 72.3924   5
   1   1   3 202.229 127.033   8
  -1  -1  -3 58.6892 44.9040   7
   1  -1  -3-1.57081 67.4359   5
   1   1  -3 168.302 78.2556   5
  -1  -1  -3 69.7448 67.8906   5
  -1   1  -3-96.3578 108.785   5
   1  -1  -3 3.53817 22.2610   1
   2   1  -3 376.937 81.5737   5
  -2  -1  -3 301.528 42.2646   7
   2  -1   3 585.779 167.012   8
   2  -1  -3 424.511 78.3993   5
   2   1   3 262.761 131.891   8
  -2  -1  -3 268.029 89.9117   5
  -2   1  -3 357.025 127.281   5
   2  -1   3 398.042 35.1613   1
   3   1   3 2661.46 226.237   8
   3  -1  -3 3034.79 170.647   5
  -3  -1  -3 2721.39 206.348   5
   3   1  -3 2639.64 160.695   5
  -3   1  -3 2785.35 242.881   5
   3  -1   3 3527.79 259.726   8
  -4   1   3 13242.2 335.497   3
   4   1   3 13805.0 517.283   8
   4   1  -3 13890.4 415.876   5
   4   1   3 13946.9 482.724   4
   4  -1  -3 13698.3 422.977   5
   4  -1   3 14248.5 520.021   8
  -4  -1   3 13499.6 410.306   3
  -4   1  -3 12452.0 554.146   5
  -4  -1  -3 13094.4 511.542   5
   5  -1  -3 11556.6 390.535   5
   5   1  -3 12178.8 391.305   5
  -5  -1   3 11646.6 390.877   3
  -5  -1  -3 11385.7 502.677   5
   5  -1   3 11898.3 486.031   8
   5   1   3 12370.0 489.021   8
   5  -1   3 11519.4 457.090   4
   5   1   3 11783.4 458.188   4
   6   1  -3 7480.56 315.069   4
   6  -1   3 7425.42 384.574   8
   6   1   3 7460.64 384.580   8
   6  -1  -3 7121.66 294.084   4
   6   1  -3 7133.27 296.365   5
   6  -1   3 7620.25 377.051   4
   6   1   3 7298.90 364.326   4
   7  -1  -3 12458.1 426.557   4
   7  -1   3 11542.1 275.347   7
   7  -1   3 12491.9 515.962   8
   7   1  -3 12889.0 450.696   4
   7   1   3 13124.0 530.305   8
   7  -1   3 13667.4 531.019   4
   7   1   3 12710.7 506.283   4
   8  -1   3 15260.1 597.904   8
   8   1   3 15560.8 605.382   8
   8   1  -3 15779.5 534.418   4
   8  -1   3 14346.7 365.602   7
   8  -1  -3 15568.8 513.523   4
   8   1   3 14781.9 586.647   4
   8  -1   3 16640.5 608.438   4
   9   1   3 16030.7 650.031   8
   9  -1  -3 16024.3 553.858   4
   9  -1   3 16971.6 645.770   8
   9   1  -3 15820.6 573.168   4
   9  -1   3 15818.9 633.734   4
   9   1   3 16997.4 648.454   4
  10   1   3 9156.27 491.561   8
  10  -1  -3 9091.74 411.183   4
  10   1  -3 9314.95 426.044   4
  10  -1   3 8800.98 463.082   8
  10  -1   3 8867.71 477.673   4
  10   1   3 9106.22 481.961   4
  11   1   3 5278.42 396.038   8
  11   1  -3 5971.32 361.663   4
  11  -1   3 5460.84 378.985   8
  11  -1   3 5175.31 392.499   4
  11   1   3 5810.45 405.934   4
  11  -1  -3 6095.29 342.467   4
  12  -1   3 17797.3 736.825   8
  12  -1  -3 17018.9 655.589   4
  12   1   3 18237.5 767.195   8
  12  -1   3 18121.4 749.052   4
  12   1   3 18936.1 765.414   4
  12   1  -3 17923.2 685.337   4
  13   1   3 5641.25 428.433   8
  13  -1   3 5067.17 389.785   8
  13  -1   3 5571.84 424.559   4
  13   1   3 5104.28 413.018   4
  13  -1  -3 4645.98 337.574   4
  13   1  -3 4877.37 356.902   4
  14   1   3 1041.70 267.105   4
  14  -1   3 1375.20 274.704   4
  14   1   3 1573.66 260.641   8
  14   1  -3 1183.48 221.680   4
  14  -1  -3 1676.14 236.358   4
  14  -1   3 1022.02 214.420   8
  15  -1   3 5425.97 427.481   8
  15   1   3 5523.79 451.249   8
  15  -1   3 5462.37 461.410   4
  15   1   3 5311.63 460.026   4
  15  -1  -3 4665.78 383.286   4
  15   1  -3 5060.42 393.564   4
  16   1   3 4111.53 412.086   8
  16   1   3 3745.97 411.172   4
  16  -1   3 4418.98 424.536   4
  16  -1  -3 3905.98 368.308   4
  16   1  -3 4102.94 381.808   4
  17   1   3 2170.31 321.349   8
  17  -1   3 3049.84 370.227   4
  17   1  -3 2692.97 335.732   4
  17   1   3 2150.59 328.609   4
  17  -1  -3 2231.71 295.064   4
  18  -1   3 158.541 199.043   4
  18  -1  -3 1.43558 142.590   4
  18   1  -3 244.179 175.933   4
  18   1   3 353.714 225.347   4
  19  -1  -3 3519.83 385.514   4
   0  -2  -3 40765.8 868.922   1
   0  -2  -3 39806.7 929.807   5
   0   2   3 40393.4 1028.90   8
   0   2  -3 39921.6 996.516   5
   0  -2  -3 39132.0 963.301   7
  -1  -2  -3 14592.0 430.621   7
   1  -2  -3 14784.6 485.263   7
   1  -2  -3 15476.6 380.760   1
  -1  -2  -3 15058.0 434.831   5
   1   2  -3 14901.3 461.941   5
  -1   2  -3 14379.3 509.964   5
   1  -2  -3 15110.4 425.451   5
  -1   2   3 15888.4 504.691   8
   1   2   3 15080.5 525.734   8
   2  -2  -3 10838.1 332.557   5
   2   2   3 9598.50 413.018   8
   2   2  -3 10102.9 340.695   5
  -2  -2  -3 9851.64 343.746   5
  -2   2  -3 10685.7 446.831   5
   2  -2  -3 10406.3 306.830   1
   2  -2   3 9742.47 265.403   1
   3  -2  -3 21000.0 551.586   5
   3   2  -3 21281.2 556.539   5
  -3  -2  -3 19945.6 593.479   5
  -3   2  -3 20445.5 716.799   5
   3   2   3 19757.4 647.800   8
   3  -2   3 20260.5 666.111   8
   3  -2  -3 20215.3 550.953   1
   3  -2   3 19508.9 504.176   1
  -4   2  -3 32777.5 1034.58   5
  -4  -2   3 32469.1 848.062   3
   4  -2  -3 34939.2 835.194   5
   4   2  -3 33753.0 818.177   5
  -4  -2  -3 32122.7 905.705   5
   4   2   3 32481.3 883.827   4
   4   2   3 34254.6 949.069   8
   4  -2   3 33908.2 949.605   8
   5  -2  -3 5553.62 256.273   5
  -5  -2   3 5240.24 258.475   3
   5   2  -3 5569.61 240.234   5
  -5  -2  -3 5443.82 319.153   5
   5   2   3 5075.18 287.461   4
   5  -2  -3 5023.33 222.017   4
   5  -2   3 5065.40 314.376   8
   5   2   3 5510.08 327.611   8
   6  -2   3 1938.69 225.788   4
   6   2  -3 1566.44 165.325   4
   6   2  -3 1783.81 150.606   5
   6   2   3 1605.93 194.640   4
   6  -2   3 1591.79 205.621   8
  -6  -2   3 1426.58 150.459   3
   6  -2  -3 1519.58 131.250   4
   6   2   3 1595.47 210.260   8
  -6  -2  -3 1084.24 184.124   5
   7  -2  -3 10978.7 391.848   4
   7   2  -3 11510.1 435.889   4
   7   2  -3 11796.4 400.929   5
   7   2   3 10846.6 505.916   8
   7  -2   3 11800.6 498.129   4
   7  -2   3 11253.8 488.465   8
   7   2   3 10527.2 469.357   4
   8  -2   3 17892.2 661.715   8
   8  -2  -3 17712.6 566.765   4
   8   2  -3 18607.9 613.151   4
  -8  -2  -3 18370.8 564.478   2
   8   2   3 18224.0 693.724   8
   8  -2  -3 18213.4 538.230   2
   8   2   3 18939.7 672.588   4
   8  -2   3 18405.5 665.276   4
   9   2   3 2357.27 267.086   8
   9   2   3 2465.05 265.311   4
  -9  -2  -3 2333.34 165.167   2
   9   2  -3 2675.40 239.881   4
   9  -2   3 1768.29 225.215   8
   9  -2  -3 2293.32 193.473   4
   9  -2  -3 2454.43 153.918   2
   9  -2   3 2808.14 274.921   4
  10   2  -3 12597.9 511.666   4
  10  -2   3 11040.8 530.901   8
  10  -2   3 12372.8 567.810   4
  10   2   3 11082.8 545.825   4
  10   2   3 11302.5 559.906   8
  10  -2  -3 11754.4 469.294   4
  11   2   3 1048.14 229.455   4
  11  -2  -3 1244.13 173.371   4
  11   2  -3 1366.44 210.717   4
  11   2   3 1170.16 224.066   8
  11  -2   3 1145.92 195.070   8
  11  -2   3 1152.97 219.482   4
  12  -2   3-103.154 154.983   8
  12   2   3-40.6986 188.293   4
  12  -2   3-42.6575 185.794   4
  12   2   3 154.155 185.235   8
  12  -2  -3 148.336 119.777   4
  12   2  -3-24.0757 139.819   4
  13   2   3 2513.58 310.350   4
  13  -2  -3 2223.74 243.249   4
  13   2  -3 2669.85 282.822   4
  13   2   3 2057.86 291.722   8
  13  -2   3 2280.18 270.024   8
  13  -2   3 2220.10 294.785   4
  14   2   3 11825.1 666.850   8
  14  -2  -3 12803.1 593.970   4
  14  -2   3 12677.0 633.085   8
  14  -2   3 12708.6 654.660   4
  14   2   3 13363.9 683.001   4
  14   2  -3 12124.4 604.994   4
  15   2  -3 66.0158 167.070   4
  15   2   3 48.5163 187.954   4
  15   2   3 300.473 205.918   8
  15  -2  -3 358.603 168.455   4
  15  -2   3-29.6877 187.677   4
  16   2   3 6266.03 503.206   8
  16  -2   3 6091.54 492.575   4
  16   2   3 5620.42 485.206   4
  16  -2  -3 6111.21 442.356   4
  16   2  -3 5293.20 435.643   4
  17   2   3 115.957 183.099   4
  17  -2  -3 24.3344 129.071   4
  17   2  -3 187.663 187.701   4
  17   2   3-79.6536 155.586   8
  17  -2   3 94.5695 195.631   4
  18  -2   3 5241.16 495.166   4
  18   2   3 4999.14 480.773   8
  18   2   3 5111.65 498.311   4
  18  -2  -3 5485.40 457.347   4
  18   2  -3 4761.49 450.198   4
  19  -2  -3 195.775 170.528   7
  19  -2  -3 5.62906 138.375   4
   0   3   3 148.672 106.449   8
   0  -3  -3 62.4883 67.6863   7
   0  -3  -3 23.6331 36.1819   1
   0  -3  -3 41.7639 55.4432   5
   0   3  -3-152.281 112.538   5
  -1  -3  -3 2751.07 145.660   5
  -1   3  -3 2907.64 229.015   5
   1  -3  -3 2665.05 189.608   7
   1  -3  -3 2908.79 140.225   1
   1  -3  -3 3017.05 153.938   5
  -1   3   3 2664.53 195.058   8
   1   3  -3 2917.86 185.477   5
   1  -3   3 2799.29 131.649   1
   1   3   3 2901.83 221.999   8
   2  -3  -3 6844.63 249.423   1
   2   3   3 6964.46 341.663   8
   2  -3   3 6596.46 221.039   1
   2  -3  -3 7371.91 262.824   5
   2   3  -3 7137.56 281.609   5
  -2  -3  -3 7280.44 263.024   5
  -2   3  -3 7302.07 387.383   5
   2  -3  -3 6793.84 331.191   7
   3   3   3 6381.70 333.050   8
  -3  -3   3 5694.31 275.175   3
   3  -3  -3 6557.11 335.900   7
   3   3  -3 5478.75 243.165   5
  -3  -3  -3 5587.94 242.557   5
   3  -3   3 5318.28 213.425   1
  -3   3  -3 5766.34 369.284   5
   3  -3  -3 5575.71 242.191   1
   3  -3  -3 6168.58 244.061   5
   3   3   3 5726.23 275.982   4
   4   3   3 1030.59 180.283   8
   4   3   3 1010.31 146.194   4
   4  -3   3 930.630 175.082   8
   4  -3  -3 790.068 114.015   1
   4  -3  -3 862.961 120.325   5
   4   3  -3 938.415 109.721   5
   4  -3   3 795.973 94.4193   1
  -4  -3   3 777.196 120.856   3
  -4  -3  -3 1167.96 132.644   5
  -4   3  -3 196.277 197.474   5
   5   3   3 5792.29 343.563   8
   5   3  -3 6699.25 263.943   5
  -5  -3  -3 6217.20 314.403   5
   5  -3  -3 5795.27 298.378   1
  -5  -3   3 6023.62 304.105   3
   5  -3  -3 5724.55 231.634   4
   5   3   3 5933.96 309.311   4
   5  -3   3 5955.97 274.053   1
   5  -3   3 7094.31 368.721   8
   6  -3  -3 41239.5 979.914   4
   6   3  -3 41439.2 993.325   5
  -6  -3   3 40177.4 1098.23   3
   6  -3  -3 40982.6 1036.12   2
  -6  -3  -3 39606.8 1128.99   5
   6   3  -3 43513.1 1055.56   4
  -6  -3  -3 39802.0 1046.98   2
   6   3   3 42158.0 1162.74   8
   6   3   3 40020.6 1089.55   4
   6  -3   3 42622.5 1138.04   8
   7   3   3 8148.03 434.526   8
   7   3  -3 8554.99 375.776   4
   7  -3  -3 8407.40 336.858   2
  -7  -3  -3 8121.68 346.782   2
   7  -3   3 8187.28 413.101   8
   7   3  -3 8277.04 328.513   5
   7  -3  -3 8239.82 320.168   4
  -7  -3  -3 7832.85 423.511   5
   7  -3   3 8513.19 420.586   4
   7   3   3 8231.95 404.000   4
   8  -3   3 1427.31 202.505   8
   8  -3   3 2246.03 254.928   4
   8   3   3 1929.59 242.815   4
   8  -3  -3 1993.20 161.414   4
   8   3   3 1851.34 253.292   8
   8   3  -3 1990.67 210.790   4
  -8  -3  -3 1799.83 155.550   2
   8  -3  -3 1810.95 146.899   2
   9   3   3 186.982 168.734   4
   9  -3  -3 222.471 94.7783   4
   9   3  -3 222.024 129.671   4
   9   3   3 34.1113 196.239   8
   9  -3   3-21.6205 150.282   8
   9  -3  -3 337.950 72.4917   2
   9  -3   3 465.699 185.399   4
  -9  -3  -3 127.662 63.4920   2
  10   3  -3 45157.6 1228.86   4
 -10  -3  -3 44035.7 1361.57   6
  10  -3   3 45039.3 1277.45   8
  10  -3  -3 44941.3 1171.18   4
  10   3   3 43924.5 1335.53   8
  10  -3   3 47695.8 1300.36   4
  10   3   3 43309.1 1282.27   4
  11  -3   3 3539.27 294.542   8
 -11  -3  -3 4096.61 349.119   6
  11   3   3 3652.66 347.970   8
  11   3  -3 4478.47 319.134   4
  11  -3  -3 3975.66 271.874   4
  11  -3   3 3884.61 343.596   4
  11   3   3 3515.02 330.732   4
  12  -3   3 749.282 176.721   8
  12   3   3 1083.82 249.810   8
  12   3   3 1107.38 239.735   4
  12  -3  -3 810.530 157.373   4
  12   3  -3 777.085 191.017   4
 -12  -3  -3 1127.74 209.078   6
  12  -3   3 821.854 210.306   4
  13  -3   3 1031.45 202.519   8
  13   3   3 1115.56 246.881   4
  13  -3  -3 1183.72 187.364   4
  13   3  -3 1443.15 234.034   4
  13  -3   3 1045.85 222.026   4
  13   3   3 1102.38 242.952   8
  14   3  -3 21320.5 834.014   4
  14   3   3 21628.9 934.447   8
  14  -3   3 21528.8 886.608   4
  14   3   3 21205.6 901.452   4
  14  -3  -3 21275.1 802.989   4
  15   3   3 612.503 228.027   8
  15   3  -3 510.237 190.010   4
  15  -3   3 684.531 228.920   4
  15   3   3 663.836 240.327   4
  15  -3  -3 545.734 160.572   4
  16   3   3 2523.87 352.387   8
  16   3  -3 2674.19 319.068   4
  16  -3  -3 2568.47 300.370   4
  16   3   3 2757.85 354.961   4
  16  -3   3 2214.69 316.860   4
  17   3  -3 998.112 241.672   4
  17   3   3 720.088 231.972   8
  17   3   3 565.894 229.529   4
  17  -3   3 600.832 242.809   4
  17  -3  -3 511.186 179.670   4
  17  -3  -3 784.756 240.276   7
  18   3   3 3535.52 419.378   8
  18  -3  -3 3413.22 414.665   7
  18   3   3 4353.24 459.148   4
  18  -3   3 3712.74 421.145   4
  18  -3  -3 3493.09 362.514   4
  18   3  -3 3970.17 416.512   4
  19   3   3-10.0133 156.828   8
  19  -3  -3 63.8174 148.555   7
  19  -3  -3-61.9621 134.054   4
   0  -4  -3 42914.3 1008.87   1
   0  -4  -3 44522.2 1096.43   7
   0   4   3 42270.1 1105.60   8
   0  -4  -3 44074.2 982.932   5
   0   4  -3 43700.7 1114.27   5
   0  -4  -3 45799.9 1125.15   2
  -1   4   3 33975.0 905.660   8
   1  -4  -3 35443.3 942.721   7
   1  -4  -3 35988.3 938.361   2
  -1  -4  -3 36652.6 946.550   2
   1  -4  -3 34635.5 833.968   1
   1  -4   3 33875.1 824.979   1
   1  -4  -3 34687.8 819.573   5
  -1  -4  -3 34310.2 803.871   5
   1   4  -3 36055.6 898.472   5
  -1   4  -3 37026.9 995.081   5
   1   4   3 33546.6 942.442   8
   2   4   3 13146.8 507.315   8
   2  -4   3 13297.6 395.500   1
  -2   4   3 13798.1 454.363   8
   2  -4  -3 13871.6 491.785   2
  -2  -4  -3 14094.2 493.919   2
  -2  -4  -3 13148.7 387.971   5
   2  -4  -3 13829.5 419.529   1
   2   4  -3 13942.7 438.565   5
  -2   4  -3 14263.3 574.401   5
   2  -4  -3 15286.7 416.541   5
   2  -4  -3 13741.4 511.087   7
   3  -4  -3 18282.4 581.880   2
   3  -4  -3 18177.8 635.512   7
   3  -4  -3 19094.5 514.541   5
   3   4  -3 18891.8 526.901   5
   3  -4   3 17217.5 497.550   1
  -3  -4  -3 18548.6 590.899   2
  -3  -4   3 18828.9 593.687   3
  -3   4  -3 17440.7 701.416   5
  -3  -4  -3 17705.6 487.506   5
   3   4   3 17730.0 615.286   8
   3  -4  -3 17677.0 526.902   1
   3   4   3 17055.9 548.962   4
  -4  -4  -3 15059.2 459.405   5
   4  -4  -3 16498.4 529.220   2
   4  -4  -3 15717.8 599.582   7
   4   4   3 14619.8 563.870   8
   4   4  -3 15194.3 457.949   5
   4  -4  -3 15316.1 412.489   4
  -4  -4   3 14878.2 537.180   3
   4  -4   3 15180.1 472.600   1
   4  -4  -3 16125.3 507.264   1
   4   4   3 15171.4 510.921   4
  -4  -4  -3 15801.6 534.435   2
   5  -4  -3 16826.5 464.683   4
   5  -4  -3 17321.0 557.995   2
   5  -4  -3 17430.6 663.713   7
   5   4  -3 17398.5 502.794   5
  -5  -4  -3 17012.3 540.913   5
   5  -4   3 15744.1 606.334   8
   5  -4   3 17339.8 542.894   1
  -5  -4  -3 17652.9 571.539   2
  -5  -4   3 17166.0 602.374   3
   5   4   3 17141.6 576.706   4
   5  -4  -3 17013.6 572.737   1
   5   4   3 17080.4 628.053   8
   6  -4  -3 7328.86 281.350   4
   6   4   3 7918.59 426.733   8
  -6  -4   3 7748.20 392.563   3
  -6  -4  -3 7829.53 344.799   2
   6  -4  -3 7606.87 445.969   7
   6  -4  -3 7999.37 338.838   2
   6   4  -3 7848.08 348.699   4
   6  -4  -3 7652.77 375.295   1
   6   4  -3 7736.59 305.189   5
   6  -4   3 8462.59 404.817   8
  -6  -4  -3 7785.21 361.334   5
   6   4   3 7358.47 366.366   4
   6  -4   3 7796.98 351.845   1
   7   4  -3 11648.3 459.453   4
   7  -4  -3 11669.8 423.259   2
  -7  -4  -3 11051.5 428.731   2
   7  -4  -3 11333.8 507.226   1
  -7  -4   3 11736.6 524.060   3
   7  -4   3 11654.6 471.841   1
   7  -4   3 12235.6 507.416   8
   7  -4  -3 11000.6 554.975   7
  -7  -4  -3 10803.3 481.538   5
   7  -4  -3 11722.7 392.358   4
   7   4   3 12396.4 497.776   4
   7   4   3 13227.8 570.261   8
   7   4  -3 11647.1 397.465   5
   8   4   3 1188.20 209.277   4
   8  -4   3 1687.85 215.904   8
   8  -4  -3 926.010 121.462   4
   8   4  -3 707.383 168.872   4
   8   4   3 804.474 219.362   8
   8  -4  -3 896.285 116.172   2
  -8  -4  -3 802.714 171.448   5
  -8  -4  -3 954.384 123.540   2
   8  -4   3 1030.90 163.843   1
  -9  -4  -3 8280.50 344.546   2
   9  -4  -3 7999.25 323.437   2
   9   4   3 8411.88 484.301   8
  -9  -4  -3 8520.70 509.664   6
  -9  -4  -3 7727.34 446.109   5
   9   4  -3 8384.43 412.480   4
   9  -4  -3 8261.43 351.567   4
   9  -4   3 7742.29 423.073   8
   9  -4   3 8325.11 444.735   4
   9   4   3 8475.00 447.368   4
  10   4   3 23.9063 180.697   8
  10   4   3 141.215 168.051   4
  10  -4  -3 51.8498 91.1174   4
 -10  -4  -3 167.065 162.449   6
  10   4  -3 244.679 161.220   4
  10  -4   3 225.462 145.419   8
  10  -4   3 214.399 181.003   4
  11   4  -3 7065.08 408.960   4
  11   4   3 7337.67 485.913   8
 -11  -4  -3 6512.26 473.454   6
  11  -4   3 6998.48 413.446   8
  11  -4   3 7177.59 443.153   4
  11   4   3 6607.23 442.406   4
  11  -4  -3 7204.16 363.362   4
 -12  -4  -3 8799.02 558.889   6
  12   4  -3 8939.49 478.984   4
  12   4   3 9052.84 557.865   8
  12  -4   3 8262.24 458.419   8
  12  -4   3 8850.69 501.996   4
  12   4   3 9419.06 538.487   4
  12  -4  -3 8595.79 430.396   4
  13  -4   3 786.930 222.868   4
  13   4   3 1080.94 251.061   4
  13  -4  -3 1511.86 281.949   7
  13   4  -3 971.810 201.921   4
 -13  -4  -3 783.557 214.832   6
  13   4   3 842.555 251.207   8
  13  -4  -3 640.090 150.860   4
  14   4   3 5293.83 475.108   8
  14  -4  -3 4945.97 450.918   7
  14  -4   3 4901.03 414.334   4
  14   4   3 4559.27 421.989   4
  14  -4  -3 5477.37 369.334   4
  14   4  -3 4671.95 381.650   4
  15   4   3 2327.75 334.585   8
  15   4   3 1993.19 330.425   4
  15  -4  -3 1798.04 239.199   4
  15  -4  -3 2419.14 341.425   7
  15   4  -3 1833.26 278.160   4
  15  -4   3 2053.93 295.621   4
  16   4   3 8025.71 596.154   8
  16  -4  -3 8541.96 611.247   7
  16  -4   3 8541.82 571.499   4
  16   4   3 8144.57 593.087   4
  16  -4  -3 8267.04 510.252   4
  16   4  -3 8061.43 542.890   4
  17  -4  -3 67.5090 134.183   4
  17   4   3-170.874 218.121   8
  17   4  -3-50.5598 149.160   4
  17  -4  -3 161.328 163.383   7
  17  -4   3-269.944 193.072   1
  17  -4   3-61.5794 163.116   4
  17   4   3-183.131 232.854   4
  18  -4  -3 4695.98 479.565   7
  18  -4   3 5702.95 497.955   1
  18   4   3 4965.83 503.722   8
  18  -4  -3 6683.79 604.504   1
  18  -4   3 5069.52 482.420   4
  18   4   3 4710.29 487.276   4
  18   4  -3 5951.74 494.143   4
  19  -4  -3 31.8768 133.586   7
   0   5   3-38.0274 121.663   8
   0  -5  -3 9.27924 46.6481   5
   0  -5  -3 46.7282 57.8980   1
   0   5  -3-161.317 129.326   5
   0  -5  -3 71.0207 97.9129   2
  -1  -5  -3 1027.46 84.7911   5
   1  -5   3 920.669 99.3557   1
   1  -5  -3 1102.61 155.977   7
  -1   5   3 935.815 136.836   8
   1  -5  -3 1004.87 96.1954   5
   1  -5  -3 973.245 101.660   1
   1   5  -3 911.646 128.496   5
  -1   5  -3 1105.24 174.859   5
   1  -5  -3 1019.62 149.361   2
  -1  -5  -3 971.108 149.478   2
   1   5   3 825.565 147.637   8
   2   5   3 1350.97 184.082   8
  -2   5   3 1164.22 138.102   8
  -2  -5  -3 1140.88 89.4589   5
   2  -5   3 1107.69 103.574   1
   2  -5  -3 1083.14 107.863   5
   2   5  -3 1261.90 135.766   5
  -2   5  -3 1119.68 202.605   5
   2  -5  -3 1263.80 155.537   2
  -2  -5  -3 1425.72 170.839   2
   2  -5  -3 1208.30 117.808   1
   2  -5  -3 1003.90 157.146   7
   3   5   3 336.684 104.358   4
   3  -5  -3 84.6915 133.152   7
   3  -5  -3 100.732 76.4444   1
   3   5   3-8.37446 136.934   8
   3   5  -3 104.141 81.6304   5
  -3  -5  -3 191.544 53.3773   5
  -3  -5   3 164.356 103.320   3
  -3   5  -3-55.3757 192.162   5
   3  -5  -3 200.699 99.5456   2
  -3  -5  -3 9.05816 94.1364   2
   3  -5   3 104.306 58.4609   1
  -4  -5  -3 28175.5 818.669   2
   4  -5  -3 28997.6 905.852   7
   4   5   3 27708.4 784.108   4
   4  -5   3 28837.1 765.600   1
  -4  -5  -3 27279.5 683.590   5
   4   5  -3 28313.0 724.313   5
  -4  -5   3 28499.7 855.510   3
   4  -5  -3 29545.8 797.050   1
   4  -5  -3 27064.5 651.657   4
   4   5   3 27730.7 865.819   8
   4  -5  -3 28863.8 808.455   2
   5  -5  -3 1719.17 110.417   4
   5   5   3 1689.50 224.980   8
   5  -5  -3 1709.55 234.314   7
   5  -5  -3 1855.95 185.988   1
   5   5  -3 1794.16 143.923   5
  -5  -5  -3 1648.56 128.381   5
   5  -5   3 1741.87 158.817   1
  -5  -5   3 1510.02 194.798   3
   5   5   3 1334.58 169.675   4
   5  -5  -3 1603.39 167.073   2
  -5  -5  -3 1684.26 173.298   2
   6  -5  -3 1975.47 130.253   4
   6  -5  -3 2015.25 171.936   2
  -6  -5  -3 1987.21 178.809   2
   6   5   3 2109.18 253.602   8
   6  -5  -3 1911.96 250.543   7
   6   5  -3 2271.81 201.612   4
   6   5   3 2291.19 211.000   4
  -6  -5  -3 1946.29 159.808   5
  -6  -5   3 1650.14 214.252   3
   6  -5   3 2088.82 189.973   1
   6  -5  -3 1984.16 205.775   1
   6   5  -3 1930.60 150.046   5
   7   5   3 513.760 197.579   8
   7   5  -3 686.535 106.754   5
   7   5   3 873.304 173.304   4
   7  -5  -3 818.131 176.433   1
   7  -5  -3 345.887 183.718   7
   7  -5  -3 519.774 87.1513   4
   7   5  -3 716.462 155.133   4
   7  -5   3 463.188 158.998   8
   7  -5   3 543.547 132.310   1
  -7  -5  -3 749.870 127.783   5
   7  -5  -3 513.411 106.215   2
  -7  -5  -3 693.783 120.820   2
  -7  -5   3 894.937 182.558   3
   8   5  -3 53110.3 1365.19   4
   8  -5  -3 53081.9 1527.43   7
  -8  -5  -3 52822.6 1321.14   2
  -8  -5  -3 55383.7 1407.00   5
   8  -5  -3 52504.3 1299.57   2
   8  -5  -3 53078.6 1263.31   4
   8   5   3 55888.9 1520.35   8
   8   5   3 53421.7 1408.91   4
   8  -5   3 54622.1 1413.68   1
   8  -5  -3 52969.4 1459.66   1
   8  -5   3 52694.4 1409.66   8
   9   5   3-173.074 217.927   8
   9   5   3 100.816 152.412   4
   9  -5  -3 443.889 211.147   7
   9  -5   3 178.701 134.979   1
   9  -5  -3 109.296 82.6435   4
   9   5  -3 219.626 147.365   4
   9  -5  -3 20.1911 154.566   1
   9  -5  -3 96.2615 64.3655   2
   9  -5   3 277.820 140.295   8
  -9  -5  -3 8.77398 156.727   6
  -9  -5  -3 113.170 70.0867   2
  -9  -5  -3-19.0782 113.739   5
  10   5   3 1775.61 240.310   4
  10  -5  -3 2112.14 290.592   7
  10   5  -3 1588.30 213.175   4
 -10  -5  -3 1564.79 272.134   6
  10  -5  -3 1682.75 165.856   4
  10   5   3 2019.43 297.892   8
  10  -5   3 1847.27 214.069   8
  10  -5  -3 1280.35 240.267   1
  10  -5   3 1804.57 228.733   1
 -10  -5  -3 1937.18 236.962   5
  11   5   3 2477.56 289.918   4
  11  -5  -3 1823.41 271.864   1
  11  -5  -3 2543.60 317.284   7
  11   5  -3 2034.35 243.688   4
  11  -5   3 2108.06 262.211   4
  11   5   3 1852.02 290.499   8
  11  -5  -3 2624.03 213.058   4
  11  -5   3 2433.06 261.080   1
 -11  -5  -3 2173.47 307.641   6
  12   5   3 28178.7 1070.95   8
  12  -5  -3 25020.0 1021.62   1
 -12  -5  -3 26489.5 1094.56   6
  12  -5  -3 26842.6 1053.58   7
  12  -5   3 29639.9 1007.77   1
  12  -5   3 26415.5 953.653   4
  12   5   3 26262.1 978.448   4
  12  -5  -3 29098.7 878.201   4
  12   5  -3 25897.9 915.433   4
  13   5   3 1899.92 293.073   4
  13  -5  -3 1881.06 294.090   7
  13  -5  -3 2116.88 225.346   4
  13   5  -3 1728.21 244.972   4
 -13  -5  -3 1929.65 310.524   6
  13   5   3 1729.42 303.724   8
  13  -5  -3 1873.65 305.987   1
  13  -5   3 2247.29 283.805   1
  13  -5   3 1922.08 275.406   4
  14  -5  -3 382.607 140.906   4
  14   5   3 308.596 238.588   8
  14   5   3 590.937 214.717   4
  14  -5   3 608.893 203.033   4
  14  -5  -3 707.012 235.141   7
  14   5  -3 218.892 158.600   4
  14  -5  -3 477.250 239.120   1
  14  -5   3 389.307 164.871   1
 -14  -5  -3 528.036 201.338   6
  15   5   3 1725.33 329.377   8
  15   5   3 1740.33 289.804   4
  15  -5  -3 1988.50 241.446   4
  15  -5  -3 1734.17 305.910   7
  15   5  -3 1881.73 273.560   4
  15  -5   3 1534.90 256.430   1
  15  -5  -3 1975.15 342.216   1
  15  -5   3 1976.51 294.308   4
  16   5   3 7511.04 588.811   8
  16  -5  -3 7787.25 575.652   7
  16  -5  -3 8216.47 624.781   1
  16  -5   3 7922.99 550.980   1
  16  -5   3 7614.53 532.508   4
  16   5   3 7383.00 561.394   4
  16   5  -3 7650.21 528.826   4
  17  -5  -3 1696.19 316.510   1
  17  -5   3 2036.54 311.632   4
  17   5  -3 2088.91 315.095   4
  17  -5  -3 2102.57 321.338   7
  17   5   3 1548.95 299.576   4
  17   5   3 2006.03 356.683   8
  17  -5   3 2068.41 316.279   1
  18   5   3 6745.67 586.801   8
  18  -5  -3 6844.76 569.696   7
  18  -5  -3 6911.39 606.476   1
  18  -5   3 6507.14 534.498   4
  18   5   3 6919.98 580.979   4
  18   5  -3 7516.94 571.507   4
  18  -5   3 7428.75 571.873   1
   0   6   3 2780.61 220.182   8
   0  -6  -3 2865.44 145.239   5
   0   6  -3 3533.21 242.657   5
   0  -6  -3 3011.49 196.323   1
   0  -6  -3 3208.19 243.405   2
  -1  -6  -3 12615.6 492.902   2
   1  -6  -3 12176.0 420.921   1
  -1   6   3 11659.6 440.795   8
  -1  -6  -3 11956.9 340.976   5
   1  -6  -3 11471.4 473.220   2
  -1   6  -3 12283.5 524.982   5
   1   6  -3 11843.6 441.565   5
   1   6   3 12219.3 478.891   8
  -2  -6  -3 86535.2 2008.95   2
   2  -6  -3 89355.1 2010.15   2
   2  -6  -3 89169.0 2086.42   7
   2  -6  -3 86915.9 1932.94   1
  -2  -6  -3 85756.7 1792.42   5
   2   6  -3 86906.7 1921.11   5
   2  -6   3 85961.0 1916.62   1
  -2  -6   3 85823.4 2050.35   3
  -2   6  -3 89345.3 2142.79   5
   2   6   3 87474.2 2020.43   8
  -2   6   3 82716.9 1904.15   8
   3  -6  -3 6789.55 201.668   4
   3   6  -3 6845.23 291.302   5
  -3  -6  -3 6915.38 351.570   2
   3  -6   3 7197.36 306.798   1
   3  -6  -3 6833.77 319.685   1
  -3  -6  -3 6816.93 218.955   5
  -3   6  -3 6870.46 442.019   5
  -3  -6   3 7635.36 393.329   3
   3  -6  -3 7723.54 410.999   7
   3   6   3 6767.34 377.333   8
   3   6   3 7134.86 313.827   4
   3  -6  -3 7522.38 355.587   2
   4  -6   3 129.819 75.9271   1
   4   6   3 158.765 141.399   8
   4  -6  -3-26.8946 146.273   7
   4  -6  -3 88.1961 35.4250   4
   4  -6  -3 201.642 107.564   1
   4   6  -3 74.4316 69.9960   5
  -4  -6  -3 22.4654 41.3133   5
  -4  -6   3 94.5775 133.136   3
   4  -6  -3 5.86660 95.9381   2
  -4  -6  -3-86.5446 109.450   2
   4   6   3 157.336 102.959   4
   5  -6  -3 9860.30 300.721   4
   5  -6  -3 10158.4 515.647   7
   5   6  -3 10760.4 359.843   5
   5  -6  -3 10209.0 426.009   2
   5  -6   3 10355.3 421.905   1
  -5  -6   3 11295.0 510.320   3
  -5  -6  -3 10215.4 310.708   5
   5   6   3 9789.58 484.836   8
   5  -6  -3 10010.8 440.379   1
  -5  -6  -3 10388.0 437.449   2
   5   6   3 10556.7 430.277   4
  -6  -6  -3 19256.3 650.334   2
   6   6  -3 20340.8 563.227   5
   6   6   3 20180.2 746.537   8
   6  -6  -3 19047.1 761.014   7
  -6  -6   3 19859.8 748.331   3
  -6  -6  -3 19431.3 533.274   5
   6  -6  -3 20848.5 650.043   2
   6   6  -3 19426.2 635.971   4
   6  -6  -3 19063.5 516.309   4
   6  -6  -3 20393.6 698.808   1
   6  -6   3 19732.7 660.344   1
   6   6   3 19796.3 656.815   4
  -7  -6  -3 3171.35 230.673   2
   7   6  -3 3052.89 241.716   4
   7   6   3 3060.33 316.141   8
   7  -6  -3 2537.57 289.820   7
   7   6  -3 2843.85 181.924   5
  -7  -6  -3 3560.31 199.292   5
  -7  -6   3 2892.01 293.102   3
   7  -6  -3 2736.08 209.305   2
   7  -6  -3 2885.57 163.956   4
   7  -6   3 2809.86 237.116   1
   7  -6  -3 2696.51 256.209   1
   7   6   3 3597.78 276.221   4
   8  -6  -3 1824.38 171.991   2
   8   6   3 1683.53 274.759   8
   8   6   3 1516.32 202.836   4
   8  -6  -3 1616.30 258.161   7
  -8  -6  -3 1674.67 283.096   6
   8  -6   3 1579.36 201.757   1
   8   6  -3 1591.65 206.806   4
  -8  -6  -3 1723.83 165.605   5
  -8  -6  -3 1492.95 163.044   2
   8  -6  -3 1715.59 226.771   1
   8  -6  -3 1759.34 139.600   4
   9   6   3 6976.64 484.649   8
   9  -6  -3 6687.83 458.920   7
  -9  -6  -3 6903.05 342.319   2
  -9  -6  -3 6308.99 498.774   6
   9  -6  -3 6976.88 328.455   2
   9  -6   3 7069.22 382.604   8
   9   6  -3 6409.99 372.857   4
   9  -6   3 6838.81 398.925   1
   9  -6  -3 6530.56 426.185   1
   9   6   3 6439.43 399.324   4
   9  -6  -3 7188.37 312.228   4
  10   6   3 1097.89 261.500   8
  10   6   3 1437.53 230.686   4
  10  -6  -3 1454.09 151.980   4
  10  -6  -3 965.499 221.192   1
  10  -6  -3 1163.45 250.913   7
  10   6  -3 850.730 175.742   4
  10  -6   3 1286.48 208.112   1
 -10  -6  -3 1411.72 281.014   6
  11  -6  -3 1322.05 160.172   4
  11   6   3 1436.00 264.375   8
  11  -6  -3 1666.94 261.688   7
  11   6  -3 1316.28 223.006   4
 -11  -6  -3 1751.20 308.441   6
  11   6   3 1481.84 245.723   4
  11  -6   3 1397.09 221.059   1
  11  -6  -3 1098.24 243.523   1
  12  -6  -3 7541.20 527.219   7
 -12  -6  -3 7766.34 578.010   6
  12   6   3 7490.94 546.245   8
  12   6   3 8039.87 497.591   4
  12  -6   3 8578.74 504.522   1
  12  -6  -3 8193.77 403.543   4
  12   6  -3 7388.87 452.728   4
  12  -6  -3 7405.27 519.977   1
  13   6   3 2680.86 365.741   8
  13   6   3 2615.58 320.308   4
  13  -6  -3 3180.79 362.269   7
  13   6  -3 2697.50 293.633   4
 -13  -6  -3 2553.13 356.610   6
  13  -6  -3 2659.13 350.724   1
  13  -6   3 3529.41 345.487   1
  14   6   3 4575.99 425.437   4
  14   6   3 4717.38 467.237   8
  14  -6  -3 4625.76 437.369   7
 -14  -6  -3 4749.60 479.167   6
  14   6  -3 4269.90 378.841   4
  14  -6   3 4867.10 408.843   1
  14  -6  -3 4681.75 459.410   1
  15   6  -3 288.193 177.590   4
  15   6   3 216.967 203.128   4
  15  -6   3 414.247 188.426   1
  15  -6  -3 284.066 180.625   7
  15   6   3 112.152 212.388   8
  15  -6  -3 181.140 190.717   1
  16   6   3 7944.18 623.791   8
  16  -6  -3 7179.44 560.077   7
  16   6   3 7674.46 574.684   4
  16  -6   3 8276.14 562.053   1
  16  -6  -3 8059.83 619.173   1
  16   6  -3 7700.91 536.612   4
  17   6   3 307.539 207.935   4
  17  -6  -3 544.942 207.515   7
  17   6  -3 706.867 221.837   4
  17  -6  -3 694.343 254.934   1
  17  -6   3 538.440 207.668   1
  17   6   3 522.544 263.970   8
  18  -6  -3 3636.57 414.005   7
  18   6   3 4883.72 507.812   8
  18  -6   3 3499.55 397.534   1
   0  -7  -3-84.2387 93.4441   1
   0   7   3-196.516 143.481   8
   0   7  -3 116.157 118.968   5
   0  -7  -3 66.0860 122.081   2
   1  -7  -3 397.646 105.624   1
   1   7  -3 194.866 97.5715   5
  -1   7   3 477.855 122.098   8
  -1   7  -3 638.886 175.111   5
   1  -7  -3 317.606 127.609   2
  -1  -7  -3 567.431 149.638   2
   1   7   3 472.185 139.925   8
  -2  -7   3 10367.7 480.871   3
   2  -7   3 8955.10 382.090   1
   2  -7  -3 9199.15 223.562   4
   2  -7  -3 9953.73 397.185   1
  -2  -7  -3 9438.75 270.863   5
  -2   7  -3 9369.09 501.208   5
   2  -7  -3 9634.53 430.569   2
  -2  -7  -3 10105.1 438.603   2
   2   7   3 10079.8 450.983   8
  -2   7   3 9293.78 367.277   8
   2   7  -3 10160.7 376.354   5
   3   7   3 876.118 130.350   4
   3  -7  -3 1303.62 218.187   7
   3   7   3 757.338 174.418   8
  -3  -7   3 591.840 171.755   3
  -3  -7  -3 854.424 64.6523   5
   3  -7   3 838.232 124.261   1
   3   7  -3 940.042 119.080   5
   3  -7  -3 933.575 49.2913   4
   3  -7  -3 1033.25 160.713   2
  -3  -7  -3 883.691 165.720   2
  -3   7  -3 800.442 220.001   5
   3  -7  -3 1104.61 148.276   1
   4   7   3 2780.95 264.226   8
   4  -7  -3 1866.72 263.016   7
  -4  -7  -3 2614.58 227.767   2
   4  -7   3 2916.78 214.440   1
   4  -7   3 2593.32 165.106   6
   4  -7  -3 2568.95 218.613   1
  -4  -7  -3 2604.66 107.563   5
   4   7  -3 2797.26 172.373   5
   4  -7  -3 3042.05 236.757   2
  -4  -7   3 2939.51 277.798   3
   4  -7  -3 2662.97 103.341   4
  -4   7  -3 2012.83 296.178   5
   4   7   3 2980.64 213.804   4
   5  -7   3 305.756 114.552   1
   5   7   3 100.110 159.937   8
   5   7   3 208.339 108.614   4
   5  -7  -3 196.132 182.316   7
   5  -7  -3 351.315 48.4942   4
   5   7  -3 300.962 79.7467   5
   5   7  -3-43.8851 114.574   4
   5  -7  -3 414.566 142.828   1
  -5  -7   3 589.387 189.975   3
  -5  -7  -3 253.311 37.0460   5
   5  -7  -3 286.240 112.684   2
  -5  -7  -3 361.123 126.756   2
   6  -7  -3 32251.8 974.872   1
   6  -7  -3 31867.9 919.529   2
  -6  -7  -3 31133.5 928.229   2
   6   7   3 31813.1 1024.01   8
   6  -7  -3 31235.4 1059.63   7
  -6  -7   3 31035.4 1049.07   3
   6   7  -3 31763.8 800.851   5
   6  -7   3 32725.7 953.050   1
   6   7  -3 32398.0 905.398   4
   6   7   3 30363.3 906.974   4
   6  -7  -3 31290.7 740.459   4
   7   7  -3 488.043 139.404   4
   7   7   3 553.102 148.857   4
   7  -7  -3 476.847 74.3994   4
   7  -7  -3 136.709 185.421   7
   7   7   3 617.901 207.679   8
  -7  -7   3 600.339 191.865   3
   7   7  -3 541.776 92.8824   5
   7  -7  -3 466.281 120.079   2
  -7  -7  -3 445.410 128.458   2
   7  -7   3 288.461 119.291   1
   7  -7  -3 501.647 168.621   1
   8   7  -3 9583.94 445.742   4
   8  -7  -3 8039.35 518.325   7
   8   7   3 10322.0 560.299   8
   8  -7   3 9561.58 474.599   1
  -8  -7  -3 9733.85 438.047   2
   8  -7  -3 8964.69 488.639   1
   8  -7  -3 9297.14 418.681   2
   8   7   3 9425.40 461.075   4
   9   7  -3 5399.61 348.998   4
   9   7   3 5691.27 443.926   8
  -9  -7  -3 6334.10 520.308   6
   9  -7  -3 5789.81 312.297   2
   9  -7   3 5815.39 378.247   1
   9  -7  -3 5126.09 417.591   7
   9  -7  -3 6060.43 413.664   1
   9   7   3 4909.39 355.535   4
  -9  -7  -3 5964.10 328.733   2
  10  -7  -3 19438.3 843.889   7
  10   7  -3 19498.7 731.581   4
  10   7   3 19968.5 861.537   8
 -10  -7  -3 19568.9 934.900   6
  10  -7   3 20214.2 779.438   1
  10  -7  -3 19091.4 811.671   1
  10   7   3 19370.4 760.819   4
  10  -7  -3 19317.2 642.890   2
  11   7  -3 7965.56 460.429   4
  11   7   3 8742.86 569.784   8
  11  -7  -3 8550.37 545.889   7
 -11  -7  -3 8626.52 631.110   6
  11  -7   3 9282.05 508.501   1
  11  -7  -3 7655.00 516.259   1
  11   7   3 8879.71 508.512   4
  12  -7  -3 344.330 176.177   7
  12   7  -3 372.408 159.044   4
 -12  -7  -3 586.510 268.160   6
  12  -7   3 342.763 145.813   1
  12   7   3 374.453 217.413   8
  12   7   3 140.858 175.133   4
  12  -7  -3 240.684 181.344   1
  13   7   3 7644.59 569.536   8
  13  -7  -3 7265.55 535.288   7
 -13  -7  -3 8272.56 642.072   6
  13   7  -3 6966.02 460.390   4
  13  -7   3 7059.81 483.539   1
  13  -7  -3 6272.07 502.994   1
  13   7   3 6695.64 489.781   4
  14  -7  -3 7027.17 538.152   7
 -14  -7  -3 8113.84 635.920   6
  14   7   3 7095.68 576.020   8
  14  -7   3 7641.11 511.703   1
  14  -7  -3 6089.78 516.062   1
  14   7   3 7468.36 523.784   4
  14   7  -3 7071.94 487.920   4
  15  -7  -3 10724.1 671.599   7
  15  -7   3 9889.60 609.414   1
  15   7   3 10127.3 690.528   8
  15  -7  -3 10143.4 685.085   1
  15   7   3 10179.5 640.265   4
  15   7  -3 9752.47 588.444   4
  16   7   3 603.866 247.771   4
  16   7  -3 535.923 194.550   4
  16  -7  -3 526.004 214.333   7
  16  -7   3 564.764 191.285   1
  16   7   3 432.492 237.963   8
  16  -7  -3 863.316 266.450   1
  17   7   3 3475.09 420.996   4
  17   7   3 3845.84 460.799   8
  17  -7  -3 3153.98 386.571   7
  17  -7   3 3419.24 389.475   1
  17  -7  -3 4043.57 458.117   1
  17   7  -3 3782.36 402.842   4
  18  -7  -3 202.940 166.531   7
  18  -7   3 19.7938 139.946   1
   0  -8  -3 109144. 2470.35   2
   0   8  -3 104993. 2433.85   5
   0   8   3 105580. 2422.30   8
  -1  -8   3 98.6550 182.939   3
   1   8  -3-66.8523 100.793   5
   1  -8  -3 84.1503 133.239   2
  -1  -8  -3-13.6160 125.460   2
  -1   8  -3 26.2128 130.486   5
  -1   8   3-15.4005 116.814   8
   1   8   3 18.3272 116.786   8
   2   8   3 109.434 135.193   8
   2  -8   3 14.6235 87.2961   1
  -2   8   3 90.2808 100.266   8
   2  -8  -3 93.7865 107.433   1
   2   8  -3 119.722 88.0318   5
  -2  -8   3 105.669 163.221   3
  -2  -8  -3-51.3080 142.686   2
   2  -8  -3-109.803 144.038   2
  -2   8  -3-53.6893 166.428   5
   3   8   3 1775.96 225.409   8
   3  -8   3 1359.51 166.464   1
   3  -8   3 1356.37 156.031   6
  -3  -8  -3 1410.66 199.008   2
   3   8  -3 1604.93 144.654   5
  -3  -8   3 1524.73 225.827   3
   3  -8  -3 1175.49 189.331   2
   3  -8  -3 1367.76 174.540   1
  -3   8  -3 1229.78 252.972   5
   3   8   3 1896.66 165.857   4
  -3   8   3 1669.10 144.000   8
   4  -8  -3 58142.6 1639.21   7
   4  -8   3 55417.0 1454.83   1
   4   8   3 58705.3 1554.69   8
   4  -8   3 58071.2 1364.58   6
   4  -8  -3 57856.5 1485.28   1
   4   8  -3 59040.1 1338.68   5
  -4  -8   3 58756.9 1605.00   3
  -4  -8  -3 59660.9 1510.56   2
   4  -8  -3 57616.6 1489.98   2
  -4   8  -3 54229.1 1663.81   5
   4   8   3 59759.2 1415.37   4
   5   8   3 103.825 101.971   4
   5  -8  -3 116.239 126.131   1
   5  -8  -3 273.957 197.038   7
  -5  -8  -3 259.509 123.045   2
   5   8  -3-100.936 106.586   4
   5   8  -3 211.950 70.0878   5
  -5  -8   3-94.7097 177.664   3
   5  -8  -3-105.179 127.677   2
   5  -8   3 164.062 103.295   1
   5   8   3-153.574 181.347   8
   6  -8  -3 2449.35 229.017   2
   6   8   3 2018.51 272.815   8
   6  -8  -3 2170.86 287.784   7
   6  -8   3 2334.78 233.091   1
   6   8  -3 1694.29 191.745   4
   6   8  -3 2042.52 145.456   5
   6  -8  -3 1944.10 227.602   1
  -6  -8   3 2003.42 278.974   3
  -6  -8  -3 1896.95 209.207   2
   6   8   3 2171.86 205.667   4
   7  -8  -3 2829.77 240.134   2
   7   8   3 2643.26 301.295   8
   7  -8  -3 2497.30 315.932   7
   7   8  -3 2651.49 164.193   5
   7  -8   3 2808.60 254.298   1
  -7  -8   3 2794.86 321.623   3
   7  -8  -3 2633.76 269.072   1
   7   8  -3 2650.42 234.645   4
  -7  -8  -3 2823.60 242.327   2
   7   8   3 2745.93 241.455   4
   8   8  -3 4364.46 304.642   4
   8   8   3 4113.96 379.004   8
   8  -8  -3 3874.72 364.009   7
   8  -8  -3 3963.18 274.374   2
  -8  -8  -3 4535.53 309.347   2
   8  -8   3 4528.51 336.977   1
   8  -8  -3 4155.75 347.669   1
   8   8   3 3590.84 291.625   4
   9   8   3-34.4271 200.582   8
   9   8   3-18.3396 125.374   4
   9  -8  -3-22.2429 194.237   7
  -9  -8  -3 199.452 237.085   6
   9   8  -3 52.2688 129.917   4
  -9  -8  -3 58.1634 94.9431   2
   9  -8  -3 34.8016 89.6511   2
   9  -8  -3-55.5384 159.909   1
   9  -8   3-89.7495 126.835   1
  10  -8  -3 7342.44 512.712   7
 -10  -8  -3 7517.05 596.599   6
  10   8   3 7343.81 532.074   8
  10   8  -3 7874.66 437.969   4
  10  -8   3 8204.19 474.870   1
  10  -8  -3 7736.97 501.547   1
  10   8   3 6896.40 441.653   4
  10  -8  -3 7326.16 376.046   2
  11   8   3 1074.23 270.343   8
  11   8   3 1523.42 255.367   4
  11  -8  -3 1382.58 256.248   1
  11  -8  -3 1557.17 273.363   7
  11   8  -3 1082.35 212.964   4
 -11  -8  -3 1161.38 302.241   6
  11  -8   3 1454.82 233.987   1
  12  -8   3 1110.57 207.735   1
  12   8   3 1095.97 288.281   8
  12  -8  -3 1096.50 245.978   7
  12   8  -3 1334.26 226.359   4
 -12  -8  -3 1515.51 328.401   6
  12  -8  -3 1004.41 241.816   1
  12   8   3 1226.26 237.950   4
  13  -8   3 175.929 163.903   1
  13   8   3-58.3679 247.590   8
  13   8   3-24.5459 182.251   4
  13  -8  -3-163.088 187.590   7
  13   8  -3 100.118 167.901   4
 -13  -8  -3 87.9213 215.650   6
  13  -8  -3 68.7551 178.074   1
  14   8   3 7511.20 608.351   8
  14  -8  -3 7062.81 551.592   7
  14   8  -3 7742.97 514.100   4
  14  -8   3 7360.80 511.678   1
  14  -8  -3 7009.32 557.717   1
  14   8   3 7147.08 524.245   4
  15   8   3 315.097 265.931   8
  15   8   3 304.339 203.822   4
  15  -8  -3 288.677 180.011   7
  15   8  -3 84.1583 169.101   4
  15  -8   3 28.2885 147.521   1
  15  -8  -3-151.799 187.455   1
  16   8   3 4262.69 475.485   8
  16  -8  -3 3608.80 419.205   7
  16  -8  -3 4125.46 457.168   1
  16  -8   3 3999.92 405.310   1
  16   8   3 3898.59 417.769   4
  16   8  -3 4115.76 407.106   4
  17  -8   3 107.311 135.721   1
  17  -8  -3 141.682 164.319   7
  17   8   3 180.092 161.759   4
   0   9   3 66.9103 106.320   8
   0  -9  -3-36.8763 156.044   2
   0  -9   3 225.421 196.043   3
   0   9  -3 180.661 123.240   5
  -1   9   3 2390.65 213.816   8
   1   9  -3 2872.92 220.862   5
   1  -9  -3 2604.87 232.252   1
   1  -9  -3 2619.74 261.394   2
  -1  -9  -3 3019.13 275.209   2
  -1  -9   3 3436.89 334.102   3
  -1   9  -3 2548.96 259.634   5
   1   9   3 3085.30 259.767   8
  -2  -9  -3 4799.78 337.668   2
   2  -9  -3 5020.92 338.664   2
   2  -9  -3 5518.65 331.496   1
   2   9  -3 5032.35 270.123   5
  -2  -9   3 5281.75 392.513   3
  -2   9  -3 5822.44 398.874   5
   2  -9   3 5062.84 314.152   1
   2   9   3 4793.04 334.887   8
  -2   9   3 5664.07 283.909   8
  -3   9   3 537.508 97.6722   8
   3   9   3 685.736 115.002   4
   3   9   3 399.552 159.819   8
   3  -9   3 475.864 128.945   1
   3  -9   3 448.236 114.530   6
   3  -9  -3 489.853 139.307   1
   3  -9  -3 607.676 158.557   2
  -3  -9  -3 457.644 163.861   2
   3   9  -3 500.684 95.3684   5
  -3  -9   3 374.496 204.771   3
  -3   9  -3 853.586 219.699   5
   4   9  -3 6427.11 324.721   4
  -4   9  -3 5867.88 459.070   5
   4  -9   3 5973.74 360.194   1
   4  -9  -3 6729.58 383.856   1
  -4  -9  -3 6540.66 384.482   2
   4   9  -3 6625.99 275.399   5
  -4  -9   3 6324.42 445.047   3
   4  -9  -3 6000.46 371.748   2
   4   9   3 6392.02 314.985   4
   4   9   3 6379.06 399.974   8
   5   9   3 343.351 105.557   4
   5   9   3 483.238 183.564   8
   5   9  -3 574.681 128.517   4
  -5  -9   3 134.100 184.402   3
   5  -9  -3 391.420 140.653   2
  -5  -9  -3 500.119 148.093   2
   5  -9   3 559.901 141.675   1
   5   9  -3 502.492 85.2645   5
   5  -9  -3 795.036 178.768   1
   6   9   3 11886.7 599.217   8
   6  -9  -3 11222.2 624.921   7
   6  -9   3 11469.0 540.758   1
   6  -9  -3 12188.0 572.068   1
   6   9  -3 12003.9 394.356   5
  -6  -9   3 11502.7 635.784   3
   6   9  -3 12926.3 510.017   4
   6  -9  -3 13036.6 550.339   2
  -6  -9  -3 12603.5 551.028   2
   6   9   3 13220.1 520.344   4
   7   9  -3 2439.35 226.981   4
   7   9   3 1890.06 286.480   8
   7  -9  -3 2187.27 290.134   7
   7  -9  -3 2155.89 268.745   1
  -7  -9   3 2034.79 308.174   3
  -7  -9  -3 2304.17 234.047   2
   7  -9  -3 2696.80 244.518   2
   7   9   3 2247.82 224.143   4
   7  -9   3 2240.01 248.187   1
   8   9  -3 11121.1 509.319   4
   8  -9  -3 10166.0 615.652   7
   8  -9   3 11739.2 574.158   1
   8  -9  -3 11276.3 585.359   1
   8   9   3 11831.1 529.308   4
   8   9   3 11708.2 629.720   8
   8  -9  -3 11316.5 509.767   2
  -8  -9  -3 11341.2 529.080   2
   9   9   3 5208.19 446.702   8
   9  -9  -3 5419.66 413.057   1
   9  -9  -3 4763.50 421.367   7
   9  -9   3 5043.18 382.539   1
   9   9  -3 4786.00 342.338   4
   9   9   3 4702.71 348.369   4
   9  -9  -3 4762.02 315.693   2
  -9  -9  -3 4723.89 332.298   2
  10   9  -3 12530.8 579.129   4
  10   9   3 13133.7 721.413   8
  10  -9  -3 12828.4 703.300   7
  10  -9   3 12576.7 628.621   1
  10  -9  -3 12625.2 664.653   1
  10   9   3 12912.7 610.016   4
  10  -9  -3 12522.3 533.946   2
  11  -9  -3 4289.48 410.468   7
  11  -9   3 4022.39 355.696   1
  11   9  -3 4858.04 375.198   4
  11  -9  -3 4554.28 423.353   1
  11   9   3 4518.25 453.743   8
 -11  -9  -3 4910.20 527.140   6
  11   9   3 4934.15 386.064   4
  12  -9  -3 1797.87 306.095   7
  12   9  -3 2152.40 286.748   4
  12   9   3 2001.88 284.972   4
  12   9   3 1978.67 351.633   8
  12  -9   3 1641.66 257.814   1
  12  -9  -3 1602.97 287.689   1
  13   9   3 12135.2 760.803   8
  13  -9  -3 11506.3 696.962   7
  13   9  -3 11571.7 621.370   4
  13  -9  -3 11158.8 686.963   1
  13  -9   3 10561.4 626.221   1
  13   9   3 11153.0 639.628   4
  14   9   3 5702.96 546.510   8
  14  -9  -3 5238.58 482.797   1
  14  -9   3 5055.86 433.399   1
  14  -9  -3 6126.50 522.577   7
  14   9   3 5800.14 483.996   4
  14   9  -3 5549.10 447.650   4
  15  -9  -3 2478.01 358.234   1
  15   9   3 2841.05 415.330   8
  15   9   3 2708.25 352.193   4
  15  -9  -3 3180.95 388.900   7
  15   9  -3 2930.65 345.139   4
  15  -9   3 2868.43 351.425   1
  16   9   3 209.977 188.323   4
  16  -9  -3-98.2930 183.789   7
  16   9  -3 263.741 172.328   4
  16   9   3 241.026 236.518   8
  16  -9  -3 267.233 189.073   1
  16  -9   3-98.3392 172.537   1
  17  -9  -3 9009.84 660.241   7
  17  -9   3 8827.44 623.764   1
   0 -10  -3 516.089 195.286   2
   0  10   3 516.079 142.051   8
   0 -10   3 270.958 197.655   3
   0  10  -3 321.954 117.669   5
   1 -10  -3 6429.12 407.626   2
  -1 -10  -3 7512.30 429.686   2
   1  10   3 6913.51 388.958   8
  -1  10   3 6157.76 341.334   8
   1  10  -3 5854.36 317.332   5
  -1 -10   3 6545.24 453.678   3
  -1  10  -3 5858.60 372.258   5
   1 -10  -3 6199.98 370.604   1
  -2  10   3 57625.8 1389.58   8
   2  10   3 57737.3 1540.18   8
  -2 -10  -3 58683.2 1554.15   2
   2 -10   3 56812.2 1568.47   6
   2  10  -3 57002.3 1369.04   5
  -2 -10   3 56104.8 1634.30   3
  -2  10  -3 53970.9 1580.68   5
   2 -10  -3 56878.2 1541.08   2
   2 -10  -3 54812.2 1496.04   1
   3  10  -3 13589.4 456.778   5
   3 -10   3 13498.3 581.856   1
   3 -10  -3 14726.5 600.366   1
   3 -10  -3 14243.3 606.788   2
   3  10   3 12521.1 591.402   8
   3 -10   3 14783.3 580.619   6
  -3 -10  -3 13775.8 609.025   2
  -3 -10   3 13620.6 669.996   3
  -3  10  -3 13161.5 678.917   5
   4  10   3 1436.60 154.201   4
   4  10   3 1542.66 235.282   8
   4  10  -3 1168.05 154.191   4
   4 -10   3 1039.83 179.161   1
   4 -10  -3 1307.41 203.387   2
  -4 -10  -3 1045.56 197.029   2
   4 -10  -3 1343.20 201.660   1
   4  10  -3 1238.72 117.574   5
  -4 -10   3 974.203 247.456   3
  -4  10  -3 995.549 232.908   5
   5  10   3 985.048 222.746   8
   5  10  -3 1571.76 185.899   4
   5 -10   3 1170.04 192.022   1
   5 -10  -3 1189.78 192.474   2
  -5 -10  -3 1250.41 198.042   2
  -5 -10   3 900.305 235.195   3
   5  10   3 1339.38 162.342   4
   5 -10  -3 1192.83 203.996   1
  -5  10  -3 1100.81 260.729   5
   6 -10   3 14947.9 650.032   1
   6 -10  -3 14298.9 656.843   1
   6  10  -3 15191.3 581.085   4
  -6 -10   3 14211.4 746.773   3
   6  10   3 15191.6 573.798   4
   6  10   3 15549.0 709.240   8
   6 -10  -3 15121.5 634.149   2
  -6 -10  -3 15326.4 644.278   2
   7  10  -3 7370.85 398.697   4
   7  10   3 7079.12 484.353   8
   7 -10   3 7507.37 448.879   1
   7 -10  -3 7225.25 469.584   1
  -7 -10   3 6237.78 508.689   3
   7  10   3 7150.72 387.556   4
   7 -10  -3 7182.14 420.370   2
  -7 -10  -3 7001.31 422.254   2
   8  10   3 2039.35 226.758   4
   8 -10  -3 1280.83 257.956   7
   8 -10  -3 1970.84 275.678   1
   8  10  -3 1728.06 213.396   4
   8 -10  -3 1900.66 222.288   2
  -8 -10  -3 1579.23 208.317   2
   8  10   3 1757.57 298.535   8
   8 -10   3 1512.53 228.406   1
   9 -10   3 171.409 145.892   1
   9  10   3 19.0679 115.410   4
   9 -10  -3-70.3271 201.233   7
   9  10  -3 114.009 136.988   4
   9 -10  -3 129.017 178.376   1
   9 -10  -3-44.9431 102.593   2
  -9 -10  -3 33.7818 115.323   2
   9  10   3-108.435 213.666   8
  10  10   3 233.910 225.904   8
  10  10   3 117.061 144.948   4
  10 -10  -3 61.2049 188.268   7
  10  10  -3 105.165 139.891   4
  10 -10   3 102.441 134.351   1
  10 -10  -3 37.0652 156.431   1
  11  10   3 1903.22 318.051   8
  11  10   3 1537.30 240.882   4
  11 -10  -3 1272.18 262.532   7
  11  10  -3 2124.92 265.232   4
  11 -10  -3 1711.25 290.116   1
  11 -10   3 1627.92 262.337   1
  12  10   3 5612.00 521.710   8
  12 -10  -3 5494.83 495.838   7
  12 -10   3 5273.67 434.862   1
  12  10  -3 5335.92 407.069   4
  12 -10  -3 4741.97 443.328   1
  12  10   3 5153.99 417.214   4
  13  10   3 478.076 271.352   8
  13  10   3 280.443 188.767   4
  13 -10  -3-50.4635 194.825   7
  13  10  -3 203.222 166.151   4
  13 -10   3 432.983 191.764   1
  13 -10  -3 9.54920 194.440   1
  14  10   3 2726.11 405.905   8
  14  10   3 2488.36 337.057   4
  14 -10  -3 2170.66 340.889   7
  14  10  -3 2593.61 324.178   4
  14 -10   3 2453.64 321.197   1
  14 -10  -3 2367.16 338.867   1
  15  10   3-165.188 266.468   8
  15  10   3 170.012 169.021   4
  15 -10  -3-133.422 183.001   7
  15  10  -3 103.058 143.276   4
  15 -10   3 197.496 159.420   1
  15 -10  -3 285.102 218.855   1
  16 -10  -3 4739.78 483.592   7
  16 -10   3 5471.70 485.911   1
  16  10   3 5699.38 513.082   4
  16  10  -3 5747.87 482.918   4
   0  11   3 106.804 116.574   8
   0 -11   3-287.164 197.686   6
   0 -11  -3-30.5309 151.352   2
   0 -11   3 66.5129 197.000   3
   0  11  -3 23.5554 108.901   5
   1  11   3 1781.33 216.094   8
   1 -11   3 1417.55 239.968   6
   1 -11  -3 1414.50 225.804   2
  -1 -11  -3 1636.59 241.454   2
  -1  11   3 1647.81 196.840   8
  -1 -11   3 1787.63 281.263   3
   1 -11   3 1594.62 269.895   3
  -1  11  -3 1920.86 223.987   5
   1  11  -3 1759.80 174.641   5
   2 -11  -3 382.723 150.246   1
   2 -11   3 339.445 138.054   6
   2 -11  -3 196.520 160.842   2
  -2 -11  -3 521.301 182.236   2
  -2 -11   3 805.602 248.693   3
   2  11  -3 650.906 107.105   5
  -2  11  -3 640.756 182.453   5
   2  11   3 370.310 135.778   8
   3  11   3 1505.75 232.347   8
   3 -11   3 1191.32 201.330   1
   3 -11  -3 1106.48 197.942   1
   3 -11  -3 1166.51 211.673   2
  -3 -11   3 1378.79 273.136   3
  -3  11  -3 1202.76 228.923   5
  -3 -11  -3 1068.04 211.944   2
   3  11  -3 1302.70 155.696   4
   4  11   3 7558.64 473.713   8
   4 -11  -3 7571.12 455.941   1
   4  11  -3 7863.24 382.017   4
  -4 -11   3 6639.22 505.782   3
   4 -11   3 7820.53 458.228   1
  -4  11  -3 7243.86 515.184   5
   4 -11  -3 8293.45 469.484   2
  -4 -11  -3 7588.24 461.994   2
   5  11   3 96.4227 153.411   8
   5  11  -3 228.255 108.165   4
   5 -11   3 264.042 136.563   1
   5 -11  -3 171.561 147.281   2
  -5 -11  -3 373.549 162.407   2
  -5 -11   3 312.825 205.277   3
   5 -11  -3 3.27071 155.819   1
  -5  11  -3 86.4341 194.050   5
   6  11  -3 3204.68 257.665   4
   6  11   3 3564.60 351.632   8
   6 -11  -3 2857.00 282.092   2
  -6 -11   3 2326.77 333.322   3
   6 -11   3 3268.41 313.602   1
   6 -11  -3 2435.31 291.040   1
  -6 -11  -3 3179.08 306.415   2
   7  11   3 242.353 201.764   8
   7  11  -3 176.659 125.267   4
   7 -11  -3 261.800 134.996   2
  -7 -11  -3 326.954 147.642   2
  -7 -11   3 86.4949 184.117   3
   7 -11   3-20.8789 145.652   1
   7 -11  -3 248.660 175.951   1
   8  11   3 17977.4 851.738   8
   8 -11   3 18972.4 805.328   1
   8 -11  -3 18995.7 825.398   1
   8  11  -3 18403.6 708.754   4
   8  11   3 18551.7 706.188   4
   8 -11  -3 17819.2 730.986   2
  -8 -11  -3 17070.0 737.344   2
   9  11   3 268.545 239.162   8
   9  11   3 51.7024 120.017   4
   9 -11  -3 235.519 195.555   1
   9  11  -3-22.1292 123.251   4
  -9 -11  -3 59.5952 108.897   2
   9 -11  -3 212.252 112.787   2
   9 -11   3 28.6077 142.177   1
  10 -11   3 1761.95 264.244   1
  10  11   3 1197.77 285.021   8
  10  11   3 1346.81 208.784   4
  10 -11  -3 1179.46 249.381   1
  10  11  -3 1457.29 231.337   4
  11  11   3 4024.42 454.592   8
  11 -11  -3 3661.86 406.736   1
  11 -11   3 4341.89 403.093   1
  11  11   3 4009.88 364.281   4
  11  11  -3 4151.44 356.755   4
  12  11   3 16756.8 920.621   8
  12 -11   3 16837.8 821.134   1
  12  11  -3 16449.2 749.568   4
  12 -11  -3 15588.8 843.241   1
  12  11   3 15837.4 766.915   4
  13  11   3 1460.56 344.850   8
  13  11   3 1579.54 271.716   4
  13  11  -3 1453.18 253.510   4
  13 -11   3 1737.54 284.037   1
  13 -11  -3 1392.34 279.818   1
  14  11   3 338.418 180.748   4
  14 -11   3 269.108 157.496   1
  14  11   3 54.4430 236.932   8
  14 -11  -3 225.807 194.386   1
  14  11  -3 154.845 160.331   4
  15  11   3 5503.43 565.021   8
  15 -11   3 4468.02 438.925   1
  15 -11  -3 4575.79 482.635   1
  15  11   3 4188.65 427.916   4
  15  11  -3 4442.49 427.136   4
  16  11   3 4984.30 474.865   4
   0 -12   3 16921.4 840.656   6
   0  12  -3 16081.6 610.996   5
   0 -12   3 17244.9 808.822   3
   0 -12  -3 16974.5 728.245   2
   1 -12   3 20996.4 885.411   6
  -1 -12   3 19524.8 966.653   6
  -1 -12   3 20060.8 893.148   3
  -1  12  -3 17465.7 706.542   5
   1 -12   3 19445.4 872.160   3
   1  12   3 20466.1 773.011   8
   1 -12  -3 19430.1 801.303   2
  -1 -12  -3 19854.5 807.558   2
   2  12   3 2390.75 271.393   8
   2 -12  -3 1915.97 248.677   1
   2  12  -3 1581.06 161.059   4
   2 -12  -3 1560.55 245.922   2
  -2 -12  -3 2128.93 279.188   2
  -2 -12   3 1684.33 294.960   3
   2 -12   3 1994.37 314.547   3
  -2  12  -3 1771.76 237.663   5
   3  12   3 7869.30 480.525   8
  -3 -12   3 8899.08 590.314   3
  -3  12  -3 7186.32 479.301   5
   3 -12   3 7283.79 529.216   3
   3  12  -3 8207.38 386.384   4
   3 -12  -3 8004.88 487.814   1
   3 -12  -3 7832.20 485.731   2
  -3 -12  -3 8072.16 498.579   2
  -4  12  -3 8767.61 572.570   5
   4 -12   3 9573.29 545.130   1
   4  12  -3 10466.3 457.829   4
   4  12   3 10946.2 585.593   8
  -4 -12   3 9266.16 619.289   3
   4 -12  -3 10224.6 553.480   1
   4 -12  -3 9835.30 549.279   2
  -4 -12  -3 10608.0 570.946   2
   5  12  -3 18087.1 650.644   4
   5 -12   3 17554.1 768.344   1
   5 -12  -3 17709.4 772.072   1
  -5 -12   3 17246.7 880.744   3
  -5  12  -3 16049.5 840.485   5
   5  12   3 17345.8 788.965   8
   5 -12  -3 18982.4 770.142   2
  -5 -12  -3 16817.6 745.506   2
   6  12   3 1286.44 253.249   8
   6 -12   3 1336.14 229.733   1
   6  12  -3 846.846 155.721   4
  -6 -12   3 968.817 277.091   3
   6 -12  -3 1128.22 213.413   2
  -6 -12  -3 694.486 174.678   2
   6 -12  -3 1081.67 230.973   1
  -6  12  -3 652.380 246.460   5
   7  12   3 504.066 212.775   8
   7  12  -3 612.910 151.980   4
   7 -12  -3 890.767 199.644   2
  -7 -12  -3 562.978 177.612   2
   7 -12   3 548.692 186.657   1
   7 -12  -3 605.134 196.743   1
  -7 -12   3 334.438 216.355   3
   8  12   3 201.831 208.518   8
   8  12  -3 27.5073 112.199   4
   8 -12  -3-117.839 137.261   2
  -8 -12  -3 307.534 144.114   2
   8 -12   3 201.088 152.713   1
   8 -12  -3 207.406 183.371   1
   9  12  -3 7142.73 438.615   4
   9  12   3 6877.42 553.397   8
   9 -12  -3 7178.20 527.575   1
   9 -12   3 6073.56 473.144   1
   9 -12  -3 7006.33 442.007   2
  -9 -12  -3 7047.63 468.488   2
  10  12   3 53.3236 227.475   8
  10  12  -3 40.7157 135.368   4
  10 -12  -3 164.630 200.380   1
  10 -12   3 285.509 181.999   1
  11  12   3 208.606 221.057   8
  11 -12  -3 224.912 173.194   1
  11  12  -3 139.090 153.074   4
  11 -12   3 205.261 154.556   1
  12 -12   3 1870.80 292.178   1
  12  12   3 2140.28 379.077   8
  12 -12  -3 1734.65 317.563   1
  12  12  -3 2308.52 294.359   4
  13 -12   3 1525.02 273.878   1
  13  12   3 1378.38 338.497   8
  13 -12  -3 872.779 239.862   1
  13  12  -3 1506.82 257.328   4
  14  12   3 3501.42 469.357   8
  14 -12  -3 3003.48 392.080   1
  14  12  -3 2676.80 335.680   4
  14 -12   3 2939.30 368.424   1
  15 -12   3 199.187 149.606   1
   0 -13   3 233.641 184.360   6
   0 -13  -3 160.373 184.309   2
   0 -13   3 20.4048 182.237   3
   1 -13   3 1882.20 286.771   6
  -1 -13   3 2655.34 358.148   6
   1 -13  -3 2206.97 296.008   2
  -1 -13  -3 2411.43 304.855   2
  -1 -13   3 2017.11 321.088   3
   1 -13   3 1575.62 292.927   3
   2  13   3 1128.53 210.619   8
  -2 -13   3 1277.21 307.323   6
   2 -13  -3 1069.89 222.782   2
  -2 -13  -3 983.218 221.499   2
  -2 -13   3 921.773 266.054   3
   2 -13   3 1598.35 300.798   3
  -2  13  -3 1318.09 205.593   5
   3  13   3 238.413 150.289   8
  -3 -13   3 155.530 226.444   6
   3  13  -3 147.625 89.6055   4
   3 -13  -3 52.9388 157.861   2
  -3 -13  -3 131.848 163.456   2
  -3 -13   3 149.019 230.255   3
   3 -13   3 107.338 181.922   3
   3 -13  -3-176.557 178.878   1
  -3  13  -3 130.592 135.958   5
   4 -13   3 322.963 152.606   1
  -4 -13   3 928.531 340.730   6
   4  13   3 777.021 209.276   8
  -4 -13   3 832.319 255.494   3
   4 -13  -3 615.669 193.550   1
   4  13  -3 793.857 135.821   4
   4 -13  -3 642.079 201.316   2
  -4 -13  -3 667.726 203.248   2
   4 -13   3 787.274 257.583   3
  -4  13  -3 680.349 199.854   5
   5  13  -3 2945.94 243.860   4
   5 -13   3 3204.27 344.036   1
   5  13   3 2328.11 301.113   8
   5 -13  -3 2902.98 324.935   1
  -5 -13  -3 2966.68 326.890   2
  -5 -13   3 3068.02 405.182   3
  -5  13  -3 2150.93 328.121   5
   5 -13  -3 2199.70 277.102   2
   6  13  -3 11021.5 514.146   4
   6 -13   3 10161.9 605.696   1
   6 -13  -3 9793.44 606.340   1
  -6 -13   3 11490.5 751.693   3
  -6  13  -3 9810.55 672.799   5
   6  13   3 11633.1 661.543   8
   6 -13  -3 10747.9 588.784   2
  -6 -13  -3 10952.9 606.730   2
   7  13   3 98.7521 174.478   8
   7  13  -3 714.408 166.345   4
   7 -13   3 420.552 180.352   1
   7 -13  -3 176.961 132.152   2
  -7 -13  -3 332.618 166.951   2
  -7 -13   3 390.737 221.162   3
   7 -13  -3 475.264 203.091   1
  -7  13  -3 196.714 206.265   5
   8  13   3 925.230 256.195   8
   8  13  -3 536.920 158.362   4
   8 -13  -3 713.729 173.442   2
   8 -13   3 558.040 198.117   1
  -8 -13  -3 545.141 169.359   2
   8 -13  -3 741.220 219.975   1
   9  13   3 223.247 213.528   8
   9  13  -3 338.359 137.614   4
  -9 -13  -3 173.282 138.471   2
   9 -13  -3 213.703 147.312   2
   9 -13   3-26.0106 155.374   1
   9 -13  -3 103.382 166.168   1
  10  13   3 16722.9 910.272   8
  10 -13   3 16713.3 838.878   1
  10 -13  -3 16316.5 868.365   1
  10  13  -3 17246.1 751.072   4
  11  13   3 433.601 215.524   8
  11  13  -3 265.559 150.075   4
  11 -13   3 262.460 171.069   1
  11 -13  -3 229.518 204.344   1
  12 -13  -3 22.9044 179.995   1
  12  13   3-101.958 212.186   8
  12  13  -3 46.6339 131.219   4
  12 -13   3 4.89089 136.386   1
  13 -13  -3-40.1915 190.769   1
  13  13   3-32.5490 186.018   8
  13  13  -3 56.4262 144.541   4
 -13 -13   3-590.295 389.944   6
  13 -13   3-35.3891 143.187   1
  14 -13   3 9985.91 668.962   1
  14  13  -3 8470.01 582.573   4
   0 -14   3 10818.6 686.007   6
   0 -14   3 9663.65 661.289   3
   0 -14  -3 11386.2 633.676   2
  -1 -14   3 9234.03 646.330   3
  -1 -14   3 9762.61 699.454   6
   1 -14   3 10114.7 670.920   3
   1 -14  -3 9752.83 585.118   2
  -1 -14  -3 10103.1 590.992   2
  -2 -14   3 1398.17 316.892   6
   2 -14  -3 2004.90 289.927   2
  -2 -14   3 1965.51 357.755   3
   2 -14   3 2108.57 331.503   3
  -2 -14  -3 2346.06 306.750   2
  -3 -14   3 13210.6 888.249   6
  -3 -14   3 13685.4 815.121   3
   3 -14   3 13812.2 793.806   3
   3 -14  -3 12931.7 691.868   1
   3  14   3 14610.4 709.286   8
   3 -14  -3 13454.3 693.059   2
  -3 -14  -3 13866.7 708.730   2
   4 -14  -3 10558.9 628.448   1
  -4 -14   3 11556.5 869.032   6
  -4 -14   3 11109.8 745.929   3
   4 -14   3 11117.0 703.416   3
  -4  14  -3 10644.0 629.838   5
   4  14   3 10742.3 619.898   8
   4 -14  -3 12671.0 663.669   2
  -4 -14  -3 10255.9 614.884   2
   5  14   3 2469.24 324.419   8
   5 -14   3 2162.62 305.025   1
   5 -14  -3 1979.70 287.510   1
  -5 -14   3 2039.21 424.279   6
   5 -14  -3 2659.06 312.084   2
  -5 -14  -3 2055.02 293.258   2
  -5 -14   3 2304.17 375.146   3
   5 -14   3 2126.27 334.035   3
  -5  14  -3 1981.79 310.641   5
  -6 -14  -3 272.812 170.678   2
  -6 -14   3 259.974 241.378   3
   6  14   3-23.2503 165.350   8
  -6 -14   3-76.5031 316.519   6
   6 -14  -3-110.671 177.461   1
   6 -14  -3-6.69288 133.352   2
   6 -14   3 38.2340 160.049   1
   6 -14   3-59.7601 188.901   3
  -6  14  -3 23.0885 183.413   5
   7  14   3 6006.97 505.962   8
   7 -14  -3 5680.14 497.592   1
   7 -14   3 5447.18 473.010   1
  -7 -14   3 5739.27 682.685   6
  -7  14  -3 5878.24 541.234   5
   7 -14  -3 6059.98 451.732   2
  -7 -14  -3 5689.25 460.906   2
   8 -14   3 4212.76 419.852   1
   8  14   3 4018.20 439.111   8
  -8 -14   3 4290.99 647.175   6
   8 -14  -3 3934.91 419.855   1
  -8  14  -3 4733.25 514.463   5
   8 -14  -3 4414.24 393.543   2
  -8 -14  -3 4363.60 408.955   2
   9  14   3 276.388 215.453   8
   9  14  -3 169.807 122.186   4
  -9 -14   3-396.832 369.764   6
   9 -14  -3 247.470 134.533   2
   9 -14   3 272.941 189.130   1
  -9 -14  -3 100.982 130.731   2
   9 -14  -3 158.066 178.163   1
  -9  14  -3-175.382 243.217   5
  10  14   3 2609.96 389.419   8
  10  14  -3 2541.26 286.727   4
 -10 -14   3 4119.81 649.290   6
  10 -14   3 2523.73 342.674   1
  10 -14  -3 3030.34 392.672   1
  11  14   3 3144.70 417.844   8
  11  14  -3 2851.53 315.693   4
 -11 -14   3 3497.60 614.150   6
  11 -14   3 2408.50 342.244   1
  11 -14  -3 2632.29 365.969   1
  12  14   3 86.2561 200.333   8
  12  14  -3 32.8285 129.059   4
 -12 -14   3-105.443 364.353   6
  12 -14   3 50.2492 161.958   1
  12 -14  -3 24.3995 168.752   1
  13  14  -3-44.3681 132.800   4
  13 -14   3-253.324 191.911   1
   0 -15   3-51.3564 227.808   3
   0 -15  -3-102.631 196.843   2
  -1 -15   3 270.612 196.184   6
   1 -15  -3 295.813 189.916   2
  -1 -15  -3 455.703 208.842   2
  -1 -15   3 628.241 249.828   3
   1 -15   3 450.835 225.103   3
  -2 -15   3-45.8619 227.929   6
  -2 -15  -3 237.144 181.789   2
   2 -15  -3-32.3267 162.594   2
  -2 -15   3 311.782 243.113   3
   2 -15   3 87.3537 194.124   3
  -3 -15   3 3121.10 471.460   6
   3 -15  -3 2675.76 342.276   2
  -3 -15  -3 2769.51 352.504   2
  -3 -15   3 3125.08 441.055   3
   3 -15   3 3524.03 425.300   3
   4 -15  -3 2720.32 346.701   1
  -4 -15   3 3093.06 471.743   6
   4 -15  -3 3484.57 379.796   2
  -4 -15  -3 2695.04 338.813   2
  -4 -15   3 3050.67 435.835   3
   4 -15   3 3305.45 411.956   3
  -5 -15  -3 384.037 174.403   2
   5 -15  -3 688.823 230.309   1
   5  15   3 523.202 201.697   8
  -5 -15   3 465.351 313.614   6
   5 -15  -3 651.034 217.044   2
  -5 -15   3 369.359 253.077   3
   5 -15   3 1060.48 273.302   3
   6 -15  -3 2477.08 322.908   2
   6 -15   3 1953.82 311.724   1
   6 -15  -3 2377.24 339.536   1
  -6 -15   3 1863.53 428.984   6
  -6 -15  -3 2621.09 331.712   2
   6  15   3 2719.25 355.086   8
   6 -15   3 2777.64 378.002   3
  -6 -15   3 2895.02 449.257   3
   7  15   3 4901.41 469.385   8
   7 -15   3 4810.11 459.925   1
   7 -15  -3 4455.08 455.107   1
  -7 -15   3 4149.40 620.117   6
   7 -15   3 3863.88 449.914   3
  -7  15  -3 3202.49 426.221   5
   7 -15  -3 4150.71 397.884   2
  -7 -15  -3 3848.92 394.877   2
   8  15   3 6311.71 545.455   8
   8 -15  -3 5532.90 510.547   1
  -8 -15   3 5265.57 703.829   6
   8 -15   3 5430.95 527.125   3
  -8  15  -3 5221.87 555.453   5
   8 -15   3 6176.59 520.722   1
   8 -15  -3 5385.72 449.383   2
  -8 -15  -3 5021.26 458.599   2
   9  15   3 1429.13 316.629   8
  -9 -15   3 1705.01 457.552   6
   9 -15   3 1704.23 298.300   1
   9 -15  -3 1576.94 257.346   2
  -9 -15  -3 1428.25 262.426   2
   9 -15  -3 1861.13 329.553   1
   9 -15   3 1283.55 279.773   3
  -9  15  -3 863.918 269.053   5
  10  15   3 1571.21 320.975   8
 -10 -15   3 164.599 297.070   6
  10 -15   3 751.251 212.558   1
  10 -15  -3 986.006 262.820   1
 -10  15  -3 1366.15 337.329   5
 -11 -15   3 2807.53 535.755   6
  11  15   3 1861.88 352.760   8
  11 -15  -3 2000.64 341.895   1
  11 -15   3 2066.19 335.278   1
 -11  15  -3 1966.75 413.230   5
  12 -15   3 6558.43 565.347   1
 -12  15  -3 7257.07 745.651   5
   0 -16  -3 23.4331 186.742   2
   0 -16   3 145.698 206.017   3
   1 -16  -3 1058.54 265.989   2
  -1 -16  -3 1043.40 269.594   2
  -1 -16   3 972.722 312.806   3
   1 -16   3 1074.79 291.799   3
  -2 -16   3 17843.0 1037.04   6
  -2 -16   3 16500.5 968.488   3
   2 -16   3 16329.7 939.033   3
   2 -16  -3 16157.4 833.954   2
  -2 -16  -3 17167.0 857.921   2
  -3 -16   3 559.282 254.745   6
   3 -16  -3 219.146 203.855   2
  -3 -16  -3 185.243 184.480   2
  -3 -16   3 178.401 234.853   3
   3 -16   3 438.528 216.811   3
  -4 -16   3 505.580 281.379   6
  -4 -16  -3 249.239 169.085   2
  -4 -16   3-51.9565 228.272   3
   4 -16   3 313.756 195.791   3
   4 -16  -3 232.231 186.154   2
   5 -16  -3 891.386 257.183   1
  -5 -16   3 854.632 317.939   6
   5 -16  -3 1244.24 266.303   2
  -5 -16  -3 798.623 229.835   2
  -5 -16   3 1175.71 320.891   3
   5 -16   3 826.393 254.510   3
   6 -16  -3 11528.9 736.914   1
  -6 -16   3 9523.45 898.236   6
  -6 -16   3 10150.2 799.552   3
   6 -16   3 11689.9 780.899   3
   6 -16  -3 10807.8 672.115   2
  -6 -16  -3 10115.0 664.658   2
   7  16   3 38.3337 154.776   8
   7 -16   3 27.3219 161.952   1
   7 -16  -3 135.863 209.309   1
  -7 -16   3 130.206 276.186   6
   7 -16  -3 214.615 164.409   2
  -7 -16  -3 130.109 165.179   2
   7 -16   3-30.7867 176.383   3
   8  16   3 3922.15 447.432   8
   8 -16   3 3107.42 396.559   1
  -8 -16   3 4661.80 656.030   6
   8 -16  -3 3803.31 455.121   1
   8 -16   3 2516.55 380.606   3
   8 -16  -3 3592.64 380.845   2
  -8 -16  -3 3809.20 423.180   2
   9  16   3 440.667 212.916   8
   9 -16   3 347.535 180.982   1
  -9 -16   3 501.819 346.227   6
   9 -16  -3 213.023 154.681   2
   9 -16  -3 413.072 215.391   1
  10  16   3 2958.67 424.432   8
  10 -16   3 2458.62 363.229   1
 -11  16  -3 766.992 300.129   5
   0 -17  -3 115.840 156.151   2
   0 -17   3-151.921 205.779   3
   1 -17  -3 589.028 240.075   2
  -1 -17   3 810.808 266.306   3
  -1 -17  -3 659.507 232.101   2
   1 -17   3 843.765 271.438   3
   2 -17   3 44.3975 193.816   3
   2 -17  -3 226.867 201.338   2
  -2 -17  -3 311.642 203.080   2
  -2 -17   3-41.0832 223.325   3
  -3 -17   3-84.2901 208.976   6
   3 -17  -3 146.872 166.734   2
  -3 -17  -3-112.596 170.715   2
  -3 -17   3 13.5507 212.297   3
   3 -17   3 346.849 223.843   3
  -4 -17   3 4509.77 584.164   6
  -4 -17   3 4782.17 568.761   3
   4 -17   3 3989.05 490.892   3
   4 -17  -3 4278.57 440.003   2
  -4 -17  -3 4218.36 441.476   2
  -5 -17   3 4770.19 629.369   6
  -5 -17  -3 3672.58 417.718   2
   5 -17   3 4807.07 524.586   3
  -5 -17   3 4266.98 540.029   3
   5 -17  -3 4250.52 436.655   2
   6 -17  -3 1893.94 326.406   1
  -6 -17   3 1826.39 426.926   6
   6 -17  -3 1732.31 295.106   2
  -6 -17  -3 1515.32 292.758   2
   6 -17   3 1484.07 321.012   3
   7 -17  -3 1581.92 290.922   2
   7 -17  -3 1794.68 339.770   1
  -7 -17   3 1630.94 447.429   6
  -7 -17  -3 1694.89 306.059   2
   7 -17   3 1307.91 288.091   3
  -8 -17   3 4980.07 696.775   6
   8 -17   3 4680.32 501.096   1
   8 -17  -3 5045.29 468.758   2
  -8 -17  -3 4092.57 440.394   2
   9  17   3 3963.06 460.808   8
   0 -18   3 11019.1 851.665   3
   0 -18  -3 11573.1 742.990   2
   1 -18  -3 429.397 201.994   2
  -1 -18  -3 350.240 196.045   2
  -1 -18   3 339.373 241.653   3
   1 -18   3 401.891 256.172   3
   2 -18  -3 125.042 188.453   2
  -2 -18  -3 88.7184 184.491   2
  -2 -18   3-318.179 279.195   3
   2 -18   3 49.4224 197.958   3
   3 -18  -3 362.134 199.878   2
  -3 -18  -3 376.181 212.915   2
  -3 -18   3 161.201 194.712   3
   3 -18   3 38.5290 191.622   3
  -4 -18   3 8773.55 813.125   6
  -4 -18   3 9149.13 788.646   3
   4 -18   3 8806.96 741.488   3
   4 -18  -3 9725.23 678.029   2
  -4 -18  -3 8230.99 639.999   2
  -5 -18   3 2482.75 475.886   6
   5 -18  -3 2153.40 345.952   2
  -5 -18  -3 1845.84 330.097   2
   5 -18   3 1438.00 319.091   3
  -6 -18   3 1239.14 392.292   6
  -6 -18  -3 933.134 272.706   2
   6 -18   3 827.547 261.187   3
   6 -18  -3 593.638 213.573   2
   0   0  -4 465900. 9329.13   5
   1   0  -4 136.833 18.9994   1
   1   0   4 206.717 183.608   8
   1   0  -4 8.70246 95.4147   5
  -1   0  -4-19.9471 101.439   5
  -2   0  -4 34273.0 799.871   7
   2   0  -4 36924.5 902.979   5
  -2   0  -4 35748.0 977.286   5
   2   0   4 37616.2 1058.55   8
   3   0  -4 36.8299 83.4200   5
   3   0   4 10.5480 198.648   8
  -3   0  -4 17.8163 118.504   5
   4   0   4 141441. 3136.31   8
   4   0  -4 136809. 2929.71   5
  -4   0  -4 140181. 3124.98   5
   5   0   4-183.233 199.582   8
   5   0  -4 25.8716 101.102   5
  -5   0   4 41.3407 47.3549   3
  -5   0  -4 262.364 158.958   5
  -6   0   4 414.053 71.8072   3
   6   0  -4 368.378 127.355   5
   6   0   4 298.136 191.870   8
  -6   0  -4 166.885 172.887   5
   7   0   4 93.1052 190.001   4
   7   0  -4-163.366 121.493   4
   7   0  -4 171.213 133.612   5
   7   0   4-149.999 224.266   8
  -7   0  -4-78.5519 195.722   5
   8   0  -4 1975.37 195.615   4
   8   0   4 2282.88 280.330   4
  -8   0  -4 1818.15 299.937   5
   8   0   4 1652.91 253.227   8
   9   0  -4-80.3747 126.937   4
   9   0   4-386.178 226.538   8
   9   0   4 62.0510 182.047   4
  10   0   4 1993.54 263.482   8
  10   0   4 2186.29 289.304   4
  10   0  -4 2180.90 217.463   4
  11   0   4-245.970 207.392   8
  11   0  -4 40.5036 130.108   4
  11   0   4-31.2459 171.566   4
  12   0  -4 22881.1 806.160   4
  12   0   4 22992.3 923.654   8
  12   0   4 24220.1 921.420   4
  13   0   4-157.550 191.650   8
  13   0  -4-29.7188 129.658   4
  13   0   4 97.0768 212.371   4
  14   0  -4 3186.19 303.883   4
  14   0   4 1998.67 299.887   8
  14   0   4 3144.29 373.621   4
  15   0   4 214.846 221.021   4
  15   0  -4 37.4984 145.021   4
  15   0   4-127.784 196.721   8
  16   0   4 3316.35 391.591   4
  16   0  -4 3058.32 318.613   4
  16   0   4 2979.70 370.462   8
  17   0   4 136.782 183.017   4
  17   0  -4 33.4323 139.184   4
  18   0   4 15282.8 857.476   4
  18   0  -4 14366.9 767.148   4
   0  -1  -4 79.1198 86.7211   5
   0   1  -4 155.445 118.841   5
  -1  -1  -4 213.341 65.2433   7
   1  -1  -4 213.964 29.8365   1
   1  -1  -4 178.428 99.1956   5
   1   1  -4 419.002 119.088   5
  -1  -1  -4 184.021 103.448   5
  -1   1  -4 88.5035 102.834   5
   1   1   4 345.877 190.452   8
   2  -1  -4 2046.18 106.608   1
   2  -1   4 2500.40 281.143   8
  -2  -1  -4 2001.36 117.956   7
   2  -1  -4 2100.33 162.524   5
   2   1  -4 2240.44 173.833   5
  -2  -1  -4 2122.29 182.724   5
  -2   1  -4 1804.74 196.446   5
   2   1   4 2448.43 268.123   8
   3   1   4 1836.79 257.202   8
  -3   1  -4 1538.34 64.8933   7
   3  -1  -4 1688.62 153.073   5
   3  -1   4 1592.93 259.284   8
   3   1  -4 1521.71 156.356   5
  -3  -1  -4 1552.49 180.265   5
  -3   1  -4 1659.99 231.810   5
   3  -1   4 1651.92 81.2143   1
   4   1   4 89600.8 2078.34   8
   4  -1  -4 87322.0 1877.39   5
   4   1  -4 80145.7 1862.47   5
  -4  -1  -4 84349.8 2005.09   5
  -4   1  -4 84487.9 2085.73   5
   4  -1   4 84216.6 2060.53   8
   5  -1  -4 2978.68 214.967   5
   5   1  -4 3280.14 214.472   5
  -5   1   4 3058.82 139.781   3
  -5  -1   4 3536.00 193.817   3
  -5  -1  -4 3217.96 286.332   5
   5  -1   4 3282.73 315.186   8
  -5   1  -4 3147.45 311.539   5
   5   1   4 2796.90 285.582   8
   6   1   4 788.648 211.270   8
   6   1   4 1186.64 215.827   4
   6  -1   4 1077.22 219.723   8
   6  -1  -4 1130.19 162.719   5
   6   1  -4 907.151 148.073   5
  -6  -1   4 980.515 113.944   3
  -6  -1  -4 401.173 166.732   5
  -6   1  -4 917.424 230.224   5
   7  -1   4 5143.24 376.508   8
   7  -1  -4 4844.19 262.707   4
   7   1  -4 4716.93 270.719   5
  -7  -1  -4 4916.34 380.033   5
  -7   1  -4 5364.37 429.885   5
   7   1  -4 4745.21 281.981   4
   7   1   4 4248.75 349.950   8
   7   1   4 4576.15 338.227   4
   8  -1   4 45970.5 1336.22   8
   8   1  -4 46423.1 1203.51   4
   8   1   4 45281.5 1335.55   8
  -8  -1  -4 45114.1 1411.46   5
  -8   1  -4 44832.6 1454.11   5
   8  -1  -4 47141.3 1180.54   4
   8  -1   4 47130.3 1306.86   4
   8   1   4 45961.6 1296.36   4
   9  -1   4 7728.41 452.631   8
   9  -1  -4 7057.79 349.526   4
   9   1  -4 7333.49 373.268   4
  -9  -1  -4 6851.93 485.922   5
   9   1   4 7461.59 458.817   8
   9  -1   4 7434.10 444.669   4
   9   1   4 6548.01 421.159   4
  10  -1   4 14594.6 674.310   8
  10   1   4 16248.6 700.691   8
  10  -1  -4 14968.6 564.603   4
  10   1  -4 15275.6 590.444   4
 -10  -1  -4 15076.4 767.091   5
  10  -1   4 15271.5 664.344   4
  10   1   4 14815.4 659.452   4
  11   1   4 2642.88 319.839   8
  11   1  -4 2473.27 248.364   4
  11  -1  -4 2980.76 253.116   4
  11  -1   4 2714.64 310.456   4
  11   1   4 2734.62 323.678   4
  11  -1   4 2198.92 292.572   8
  12  -1   4 38.4291 172.248   8
  12   1   4 140.502 187.229   4
  12  -1  -4 15.1434 117.245   4
  12   1  -4 2.84203 132.014   4
  12  -1   4 153.948 209.529   4
  12   1   4 142.570 191.307   8
  13   1  -4 8268.00 465.296   4
  13   1   4 8634.66 561.071   8
  13  -1  -4 8523.37 458.476   4
  13  -1   4 7721.96 514.474   8
  13  -1   4 8191.23 527.022   4
  13   1   4 8200.02 529.393   4
  14  -1  -4 27603.4 963.223   4
  14   1   4 27485.4 1098.83   8
  14   1  -4 28592.8 995.865   4
  14  -1   4 27796.9 1081.24   8
  14  -1   4 27734.1 1075.01   4
  14   1   4 28735.6 1092.54   4
  15  -1   4 3280.39 370.411   8
  15   1   4 3884.38 415.839   4
  15  -1   4 4026.84 416.415   4
  15   1   4 3957.36 412.227   8
  15  -1  -4 3297.88 316.094   4
  15   1  -4 3816.15 354.553   4
  16   1   4 10640.4 675.259   8
  16  -1   4 11874.9 692.964   4
  16   1   4 11295.6 689.542   4
  16  -1  -4 10463.8 585.619   4
  16   1  -4 10235.9 597.339   4
  17   1   4 4685.11 468.943   8
  17  -1   4 4610.01 470.226   4
  17   1   4 4952.29 480.427   4
  17  -1  -4 3977.67 381.489   4
  17   1  -4 4314.58 409.413   4
  18  -1   4 5451.46 510.198   4
  18   1   4 5792.35 539.383   4
  18  -1  -4 5075.43 446.377   4
  18   1  -4 5645.31 476.634   4
   0  -2  -4 34088.4 881.447   7
   0   2  -4 33125.7 911.008   5
   0  -2  -4 33505.3 853.221   5
   0   2   4 35291.7 986.664   8
   1   2   4 1098.11 211.117   8
  -1  -2  -4 777.860 94.4085   7
   1  -2  -4 1054.17 143.450   7
   1  -2  -4 905.672 66.0295   1
   1  -2  -4 1098.89 129.710   5
  -1  -2  -4 1050.62 131.597   5
   1   2  -4 913.776 140.794   5
  -1   2  -4 637.129 140.118   5
   2  -2   4 28373.4 624.229   1
   2  -2  -4 30508.9 757.713   5
   2   2  -4 29738.3 783.909   5
  -2  -2  -4 30471.5 793.757   5
  -2   2  -4 29260.5 892.104   5
   2  -2  -4 27278.1 673.172   1
   2   2   4 29030.4 899.241   8
   3   2   4 4538.55 331.939   8
   3  -2  -4 4349.34 234.129   5
   3   2  -4 4447.93 239.965   5
   3  -2   4 4300.13 152.679   1
  -3  -2  -4 4271.83 251.970   5
  -3   2  -4 4619.06 346.715   5
   3  -2  -4 4372.91 198.126   1
   3  -2   4 4914.52 367.860   8
   4  -2  -4 3809.83 212.216   1
   4   2   4 4460.39 342.131   8
   4  -2  -4 4312.30 237.471   5
   4   2  -4 4462.79 240.505   5
  -4  -2  -4 3440.38 253.500   5
  -4   2  -4 4031.77 343.928   5
  -4  -2   4 4249.43 235.463   3
   4  -2   4 4050.28 175.141   1
   4  -2   4 4365.48 343.001   8
   5  -2   4 7219.38 288.240   1
   5  -2  -4 8310.20 337.410   5
   5   2  -4 7716.67 326.425   5
   5  -2   4 8308.06 463.245   8
   5   2   4 6660.98 416.824   8
  -5  -2   4 6941.97 318.194   3
  -5  -2  -4 7327.84 392.719   5
  -5   2  -4 7316.55 470.541   5
  -6  -2  -4 21416.9 791.563   5
   6   2   4 24046.2 826.398   8
   6   2   4 22559.8 762.785   4
   6  -2  -4 25293.1 697.835   5
  -6   2  -4 21983.6 896.750   5
   6   2  -4 23772.0 679.175   5
  -6  -2   4 22741.4 701.229   3
   6  -2   4 23085.3 820.055   8
   6  -2  -4 22728.9 650.843   4
  -7  -2   4 26034.0 786.032   3
   7   2  -4 25833.6 740.203   5
   7  -2   4 25873.1 891.057   8
  -7  -2  -4 25039.5 904.691   5
  -7   2  -4 25029.3 994.737   5
   7  -2  -4 25456.0 724.139   4
   7   2   4 27104.8 911.433   8
   7   2  -4 26853.4 782.788   4
   7   2   4 25378.5 841.697   4
   8  -2   4 25470.9 881.186   8
   8  -2  -4 24850.1 723.272   4
   8   2  -4 24125.0 724.555   5
   8   2   4 25377.6 896.169   8
   8   2  -4 25341.6 775.308   4
  -8  -2  -4 22794.8 889.519   5
   8   2   4 23757.0 832.037   4
   9   2  -4 11978.1 502.806   4
   9  -2  -4 12361.2 450.433   2
   9  -2   4 11449.8 575.508   8
   9   2   4 12978.1 617.921   8
  -9  -2  -4 11122.5 610.679   5
   9  -2  -4 11565.6 458.727   4
   9  -2   4 12073.7 577.621   4
   9   2   4 12150.1 566.419   4
  10  -2  -4 5368.00 313.558   4
  10  -2   4 5451.70 394.559   8
 -10  -2  -4 4812.14 416.803   5
  10   2   4 5384.80 416.920   8
  10  -2   4 4669.29 372.333   4
  10   2   4 6017.22 414.304   4
  10   2  -4 6607.93 374.734   4
  11   2  -4 10776.6 499.205   4
  11   2   4 10076.4 573.981   8
 -11  -2  -4 9150.95 599.001   5
  11  -2  -4 9888.01 458.860   4
  11  -2   4 11075.0 565.591   4
  11   2   4 9563.49 539.843   4
  11  -2   4 9934.75 549.350   8
  12  -2   4 33868.4 1164.76   8
  12   2  -4 34474.8 1079.52   4
 -12  -2  -4 34633.1 1298.64   5
  12  -2  -4 34648.3 1039.75   4
  12   2   4 35796.8 1215.85   8
  12  -2   4 34404.8 1150.81   4
  12   2   4 34418.4 1160.92   4
  13  -2   4 5345.41 423.402   8
  13  -2  -4 5607.24 369.672   4
 -13  -2  -4 5804.48 503.253   5
  13   2  -4 5982.04 399.931   4
  13   2   4 5455.06 454.713   8
  13  -2   4 5619.45 440.766   4
  13   2   4 6384.65 466.320   4
  14  -2   4 1181.28 238.809   8
  14   2   4 819.016 235.628   4
  14   2  -4 759.797 204.808   4
  14   2   4 587.333 230.604   8
  14  -2   4 882.785 238.241   4
  14  -2  -4 840.898 180.638   4
  15  -2  -4 21.4971 121.606   4
  15   2  -4 14.0213 165.491   4
  15   2   4 238.547 216.410   8
  15  -2   4 215.134 180.775   4
 -15  -2  -4 93.9609 192.585   5
  15   2   4 343.819 247.293   4
  16   2   4 8721.80 625.024   8
  16  -2   4 9216.61 615.490   4
  16   2   4 8929.15 614.826   4
  16  -2  -4 8032.16 510.520   4
  16   2  -4 8828.77 551.803   4
  17   2  -4 62.3473 171.210   4
  17  -2  -4 46.7122 123.838   4
  17   2   4-26.4519 219.156   4
  17  -2   4 81.1705 181.613   4
  17   2   4 124.560 194.967   8
  18   2   4 9676.70 701.766   8
  18  -2   4 11215.6 715.278   4
  18   2   4 12161.1 764.932   4
  18  -2  -4 9296.60 600.296   4
  18   2  -4 11044.4 669.863   4
   0  -3  -4-21.6321 76.7043   7
   0  -3  -4-37.2881 76.6779   5
   0   3  -4-87.5906 129.347   5
   1   3   4 256.176 163.781   8
  -1   3   4 385.131 157.937   8
  -1  -3  -4 86.6969 78.7786   5
  -1  -3  -4 193.186 71.2399   7
   1  -3  -4 174.780 93.3442   7
   1  -3  -4 134.887 40.5286   1
   1  -3  -4 139.578 87.1241   5
   1   3  -4 338.754 126.708   5
  -1   3  -4 34.5287 142.495   5
   2  -3   4 3132.52 135.337   1
  -2   3  -4 3325.94 289.056   5
   2  -3  -4 3238.28 246.306   7
   2  -3  -4 3471.77 163.607   1
   2   3   4 3191.90 287.286   8
   2   3  -4 2967.54 209.685   5
  -2  -3  -4 3291.00 199.168   5
   2  -3  -4 3425.42 195.689   5
   3   3   4 29580.7 933.793   8
   3  -3  -4 31407.6 923.277   7
   3  -3   4 29060.9 694.083   1
   3  -3  -4 32268.3 791.587   5
   3   3  -4 30696.0 808.467   5
  -3   3  -4 30578.3 987.681   5
   3  -3  -4 29430.2 749.275   1
  -3  -3  -4 29084.5 804.855   5
   4   3   4 53680.2 1456.34   8
  -4  -3  -4 52699.1 1327.87   5
   4  -3  -4 55652.5 1282.19   5
   4   3  -4 53971.8 1282.68   5
   4  -3   4 57680.2 1484.25   8
  -4  -3   4 53385.2 1333.69   3
  -4   3  -4 58236.1 1560.66   5
   4  -3   4 53166.3 1208.78   1
   4  -3  -4 53598.1 1277.08   1
   5   3   4 8940.45 484.755   8
   5  -3  -4 10293.6 391.437   5
   5   3  -4 10183.1 379.276   5
  -5  -3   4 9685.98 410.218   3
  -5  -3  -4 9365.44 421.332   5
  -5   3  -4 9405.87 572.274   5
   5  -3   4 10140.5 516.841   8
   5  -3   4 9720.63 345.969   1
   5  -3  -4 9417.50 387.515   1
   6  -3   4 2916.87 307.726   8
   6  -3  -4 1918.82 188.794   1
   6   3   4 2356.84 248.439   4
   6   3  -4 2110.38 182.763   5
  -6  -3   4 2090.83 201.450   3
   6   3   4 2542.25 304.726   8
   6  -3  -4 2017.30 157.083   4
  -6  -3  -4 2108.76 223.567   5
  -6   3  -4 2301.13 346.689   5
   6  -3   4 2133.28 167.133   1
   7   3  -4 9528.11 382.264   5
   7  -3   4 9559.55 400.185   1
   7  -3  -4 9927.34 372.478   4
  -7  -3   4 9419.97 443.500   3
   7  -3   4 10200.2 509.123   8
  -7  -3  -4 9173.08 476.578   5
  -7   3  -4 9718.96 615.038   5
   7   3  -4 10349.3 436.155   4
   7   3   4 9441.94 520.344   8
   7   3   4 9372.25 466.987   4
   8  -3  -4 74729.7 1760.74   4
   8  -3  -4 76838.3 1803.95   2
  -8  -3  -4 77410.4 1856.88   2
   8   3  -4 76488.7 1775.29   5
  -8  -3  -4 76105.4 1988.93   5
   8   3  -4 80562.3 1863.67   4
   8   3   4 78677.8 2005.28   8
   8   3   4 76213.6 1920.20   4
   8  -3   4 79070.8 1972.62   8
   9   3   4 587.664 203.179   4
   9   3   4 532.129 204.098   8
   9  -3  -4 753.610 132.171   4
   9   3  -4 548.828 169.720   4
   9  -3   4 968.241 213.965   8
  -9  -3  -4 613.487 186.675   5
   9  -3  -4 548.939 106.517   2
  -9  -3  -4 584.210 121.352   2
  10   3   4 1214.84 253.397   8
  10  -3  -4 1002.01 149.606   4
  10   3  -4 1353.67 206.547   4
  10  -3   4 983.149 202.977   8
 -10  -3  -4 1074.63 220.856   5
  10   3   4 766.623 226.816   4
  11  -3  -4 5240.58 319.863   4
  11  -3   4 5120.94 378.669   8
  11   3  -4 5460.06 369.693   4
  11   3   4 5383.01 444.864   8
 -11  -3  -4 4556.05 412.209   5
  11  -3   4 5557.48 416.145   4
  11   3   4 5452.28 405.865   4
  12  -3   4 19950.3 820.109   8
  12   3  -4 19992.2 770.848   4
 -12  -3  -4 21330.1 942.765   5
  12   3   4 21063.8 888.250   8
  12  -3  -4 19418.2 707.294   4
  12  -3   4 20236.8 818.106   4
  12   3   4 20031.3 834.601   4
  13  -3   4 10122.0 568.724   8
  13   3  -4 9682.38 526.327   4
  13   3   4 9657.72 611.014   8
 -13  -3  -4 10425.1 663.081   5
  13  -3   4 10072.6 581.591   4
  13   3   4 10070.6 591.568   4
  13  -3  -4 9806.21 484.598   4
  14  -3   4 2226.79 311.240   4
  14   3   4 2263.24 337.582   8
  14  -3  -4 1693.69 224.815   4
  14   3  -4 1788.22 268.208   4
  14   3   4 1767.99 288.672   4
  15   3   4 16619.7 870.056   8
  15   3  -4 17664.8 782.616   4
  15  -3   4 16738.2 822.263   4
  15   3   4 17007.7 852.914   4
  15  -3  -4 16826.4 719.836   4
  16  -3  -4 1026.72 203.648   4
  16   3  -4 1435.83 251.607   4
  16   3   4 1186.90 284.108   8
  16  -3   4 1032.91 282.358   4
  16   3   4 541.868 217.206   4
  17  -3  -4 10190.2 720.295   7
  17  -3   4 10022.9 660.794   4
  17   3   4 10736.3 698.609   4
  17  -3  -4 10549.8 602.946   4
  17   3  -4 9976.11 621.724   4
  17   3   4 10274.2 714.906   8
  18   3  -4 485.624 184.207   4
  18  -3   4 551.620 189.836   1
  18  -3  -4 572.858 237.175   7
  18   3   4 878.641 247.245   8
  18  -3   4 988.047 285.710   4
   0  -4  -4 92661.0 2091.59   7
   0  -4  -4 90597.5 1981.42   5
   0   4  -4 93782.4 2127.21   5
   0   4   4 93969.4 2155.17   8
   1   4   4 110310. 2452.09   8
   1  -4  -4 103377. 2383.86   7
   1  -4  -4 104082. 2221.85   1
   1  -4  -4 105467. 2252.26   5
  -1  -4  -4 104898. 2244.35   5
   1   4  -4 105492. 2353.80   5
  -1   4  -4 108778. 2442.89   5
  -1   4   4 105844. 2390.80   8
   2   4   4 277.784 172.905   8
   2  -4   4 473.595 65.9189   1
   2  -4  -4 427.877 139.275   7
   2  -4  -4 338.837 92.3824   5
  -2  -4  -4 359.655 83.0975   5
   2   4  -4 757.909 136.769   5
  -2   4  -4 644.792 206.837   5
   2  -4  -4 550.268 81.9333   1
   3   4   4 35717.3 1074.05   8
   3  -4  -4 36861.6 1069.10   7
   3  -4   4 35974.7 857.789   1
   3  -4  -4 37740.2 920.442   5
   3   4  -4 37348.0 951.420   5
  -3  -4  -4 35742.9 908.444   5
   3  -4  -4 35183.0 898.842   1
  -3   4  -4 38061.3 1162.27   5
   4   4   4 28251.1 924.916   8
   4  -4  -4 30204.8 940.615   7
   4  -4  -4 29627.0 776.475   5
   4  -4   4 27256.8 723.490   1
   4   4  -4 28807.7 777.786   5
  -4  -4  -4 28841.5 778.375   5
  -4  -4   4 28333.6 851.707   3
  -4   4  -4 27793.8 1010.03   5
   4  -4  -4 28069.7 772.744   1
   5   4   4 31620.0 1011.92   8
   5  -4  -4 32313.7 1032.31   7
   5  -4  -4 33298.4 935.757   2
  -5  -4  -4 30928.8 941.106   2
   5   4  -4 31467.8 841.194   5
  -5  -4   4 31524.7 930.540   3
  -5  -4  -4 31403.4 879.390   5
  -5   4  -4 32810.4 1132.28   5
   5  -4   4 31470.2 822.723   1
   5  -4  -4 32407.6 883.751   1
   5   4   4 31428.9 928.378   4
   6   4   4 10084.2 521.903   8
   6  -4  -4 9177.13 339.350   4
   6  -4  -4 9271.74 418.614   2
  -6  -4  -4 9749.33 447.735   2
   6  -4  -4 9707.36 528.428   7
   6   4  -4 9379.45 377.104   5
   6  -4   4 9221.12 499.828   8
  -6  -4   4 9754.22 450.601   3
  -6  -4  -4 10010.2 432.440   5
  -6   4  -4 9391.21 610.189   5
   6  -4   4 9814.14 384.051   1
   6   4   4 9699.74 459.150   4
   6  -4  -4 9478.85 422.718   1
   7  -4   4 349.319 185.832   8
   7  -4  -4 160.617 196.796   7
   7   4   4 135.852 204.245   8
   7  -4  -4 45.8357 67.7389   4
   7   4  -4 201.353 145.991   4
   7   4   4 378.797 164.049   4
   7   4  -4 172.539 107.601   5
  -7  -4   4 149.665 117.789   3
   7  -4  -4 268.496 124.543   1
  -7  -4  -4 304.325 133.606   5
   7  -4   4 115.505 82.5249   1
   7  -4  -4 194.375 104.691   2
  -7  -4  -4 54.2892 99.7257   2
   8  -4  -4 2809.18 190.527   4
   8   4  -4 2706.42 208.069   5
   8   4   4 2615.06 269.533   4
   8   4   4 3184.90 330.399   8
   8  -4  -4 2804.27 218.345   2
  -8  -4  -4 2615.11 226.939   2
  -8  -4  -4 2780.30 265.436   5
   8   4  -4 2363.25 234.385   4
  -8  -4   4 2218.51 247.053   3
   8  -4  -4 2490.43 251.611   1
   8  -4   4 3032.26 308.153   8
   8  -4   4 2964.68 228.812   1
   9   4   4 396.148 204.217   8
   9   4   4 220.148 173.186   4
   9  -4   4 366.015 186.683   8
   9  -4  -4 211.542 92.3440   4
   9   4  -4 0.12188 158.073   4
  -9  -4  -4 226.203 141.866   5
   9  -4   4 158.957 101.674   1
   9  -4  -4 355.402 92.7684   2
  -9  -4  -4 262.070 91.1140   2
   9  -4  -4 224.297 150.248   1
  10  -4   4 3992.13 297.401   1
  10   4  -4 4789.96 333.718   4
  10  -4  -4 4050.47 263.885   4
 -10  -4  -4 4301.22 363.936   5
  10   4   4 4328.27 402.988   8
  10   4   4 4783.69 370.700   4
  10  -4   4 4312.91 347.226   8
  11   4   4 2890.49 343.544   8
  11   4  -4 2847.84 288.073   4
  11  -4   4 2924.00 302.383   8
  11  -4   4 2956.73 267.836   1
 -11  -4  -4 3299.85 337.468   5
  11  -4  -4 2753.19 232.333   4
  11   4   4 2908.21 316.341   4
  12   4  -4 18448.3 730.358   4
  12   4   4 16542.3 806.384   8
  12  -4   4 18600.9 738.261   1
  12  -4   4 17177.1 737.314   8
  12   4   4 16604.8 760.724   4
  12  -4  -4 17088.9 643.675   4
  13   4   4 2131.04 343.334   8
  13   4   4 1187.61 261.591   4
  13  -4  -4 1478.70 198.157   4
  13  -4  -4 1617.65 298.941   7
  13   4  -4 1383.52 239.599   4
  13  -4   4 1921.64 256.478   1
  14   4   4 1397.34 276.248   4
  14   4   4 1313.35 281.180   8
  14  -4   4 1321.80 230.373   1
  14  -4  -4 1190.52 190.578   4
  14  -4  -4 1475.38 291.404   7
  14   4  -4 1484.76 241.067   4
  15   4   4-42.3563 186.991   8
  15  -4  -4 137.027 134.464   4
  15   4   4 27.4985 202.422   4
  15  -4  -4 354.031 223.336   7
  15   4  -4-26.7402 167.735   4
  15  -4   4 68.9495 136.711   1
  16  -4  -4 3260.48 426.293   1
  16  -4  -4 2489.86 372.341   7
  16   4  -4 3188.92 361.083   4
  16   4   4 3653.97 430.581   8
  16   4   4 3204.97 402.063   4
  16  -4   4 2972.40 341.676   1
  17   4   4 655.489 248.847   8
  17   4  -4 584.443 218.745   4
  17  -4  -4 476.406 237.361   7
  17  -4   4 524.094 185.026   1
  17  -4  -4 696.517 263.528   1
  17   4   4 1143.64 304.496   4
  18   4   4 9473.90 714.621   8
  18  -4  -4 10609.9 739.082   7
  18  -4   4 9924.89 648.085   1
   0  -5  -4-43.8610 102.983   7
   0   5   4 52.0570 144.818   8
   0  -5  -4 108.946 72.8648   5
   0   5  -4-63.6681 152.444   5
   0  -5  -4 46.9842 142.317   2
   1  -5  -4 6.64996 55.2619   1
   1  -5  -4 1.67874 111.194   7
   1   5   4-66.2802 163.457   8
   1  -5  -4-2.34957 72.4595   5
  -1  -5  -4 48.2221 67.0137   5
  -1   5   4 545.172 163.677   8
   1   5  -4 151.823 122.114   5
  -1   5  -4 344.756 183.078   5
   1  -5  -4 143.207 129.743   2
  -1  -5  -4 245.860 136.747   2
   2  -5   4 344.715 71.0752   1
  -2   5   4 833.344 163.050   8
   2  -5  -4 350.097 133.559   7
   2   5   4 221.124 170.045   8
   2  -5  -4 583.386 108.739   5
  -2  -5  -4 301.854 75.0816   5
   2   5  -4 438.611 132.946   5
  -2   5  -4 457.315 200.375   5
   2  -5  -4 464.956 86.6593   1
   2  -5  -4 453.657 152.671   2
  -2  -5  -4 431.850 164.697   2
   3  -5   4 7149.22 289.766   1
  -3  -5  -4 8567.11 428.149   2
   3  -5  -4 7982.35 428.865   7
   3  -5  -4 8009.89 324.229   5
   3  -5  -4 7622.16 319.633   1
   3   5   4 7497.90 425.074   8
   3   5  -4 8622.93 355.826   5
  -3  -5  -4 8065.98 299.940   5
  -3   5  -4 8342.09 497.009   5
   3  -5  -4 8008.96 398.293   2
   4  -5  -4 4922.53 311.664   2
  -4  -5  -4 4994.02 325.476   2
   4  -5  -4 5216.55 369.276   7
   4  -5   4 5142.78 245.900   1
   4   5  -4 5472.96 275.734   5
  -4  -5  -4 5043.05 238.853   5
   4  -5  -4 4997.85 267.352   1
  -4  -5   4 5039.15 317.231   3
  -4   5  -4 4883.25 415.834   5
   4   5   4 5618.76 390.530   8
   5  -5  -4 14764.3 566.117   2
  -5  -5  -4 14604.8 574.062   2
   5  -5  -4 14596.8 644.770   7
   5   5  -4 14416.5 488.524   5
   5  -5   4 14232.1 483.747   1
  -5  -5  -4 15120.9 484.603   5
  -5  -5   4 14744.2 592.680   3
  -5   5  -4 14256.1 732.264   5
   5  -5  -4 14623.6 428.776   4
   5  -5  -4 14103.6 519.194   1
   5   5   4 14962.9 635.856   8
   5   5   4 15127.8 566.030   4
   6  -5  -4 12852.1 507.406   2
  -6  -5  -4 12086.0 521.057   2
   6   5  -4 12731.1 445.367   5
  -6  -5   4 11977.2 536.909   3
  -6  -5  -4 11779.3 451.180   5
  -6   5  -4 12017.1 684.918   5
   6  -5   4 12624.9 464.226   1
   6  -5  -4 12006.8 392.719   4
   6  -5  -4 12737.8 507.344   1
   6  -5  -4 12713.1 611.701   7
   6   5   4 11927.2 586.945   8
   6   5   4 12107.0 516.064   4
   7   5  -4 3500.40 271.829   4
   7  -5  -4 3386.03 194.740   4
   7   5   4 3443.38 346.145   8
  -7  -5  -4 3248.83 252.879   2
   7  -5  -4 3495.18 251.308   2
   7  -5  -4 3873.79 363.837   7
   7   5  -4 3824.30 238.087   5
  -7  -5   4 3270.27 294.871   3
  -7  -5  -4 3838.37 254.674   5
   7  -5   4 3261.82 232.730   1
   7  -5  -4 3470.94 274.563   1
   7   5   4 3730.22 296.691   4
   8  -5  -4 3953.26 224.095   4
   8   5   4 4229.52 374.316   8
   8   5  -4 3551.84 281.953   4
   8  -5   4 4991.14 363.254   8
   8  -5  -4 4490.24 392.875   7
   8   5  -4 4047.41 245.737   5
  -8  -5   4 4162.82 339.830   3
   8  -5  -4 4332.45 273.742   2
  -8  -5  -4 4027.58 284.947   5
  -8  -5  -4 4170.38 287.861   2
   8  -5   4 4315.16 278.559   1
   8   5   4 3785.68 317.931   4
   8  -5  -4 3889.43 308.754   1
   9  -5   4 1584.54 239.303   8
   9   5   4 788.184 253.013   8
   9  -5  -4 819.056 235.975   7
   9  -5  -4 965.525 123.592   4
   9   5  -4 1046.84 188.115   4
   9  -5  -4 1063.01 195.413   1
   9   5   4 1054.44 200.415   4
  -9  -5  -4 954.004 169.195   5
   9  -5  -4 870.234 131.941   2
  -9  -5  -4 955.971 145.382   2
   9  -5   4 1146.56 170.986   1
  10   5  -4 35712.9 1081.10   4
  10  -5  -4 34890.2 971.095   2
  10  -5  -4 34372.7 1232.52   7
  10   5   4 37992.0 1242.82   8
  10  -5  -4 37597.6 985.685   4
  10  -5  -4 30924.5 1123.85   1
  10   5   4 34951.5 1134.56   4
  10  -5   4 35632.9 1084.93   1
  10  -5   4 36590.3 1144.35   8
  11   5   4 3075.04 328.121   4
  11  -5  -4 2714.92 350.540   7
  11   5  -4 3118.53 300.921   4
  11   5   4 3726.62 393.031   8
  11  -5  -4 2191.14 291.925   1
  11  -5   4 3503.16 302.528   1
  11  -5  -4 3253.71 238.662   4
  11  -5   4 3312.79 311.750   8
  12   5   4 589.405 261.961   8
  12   5   4 89.2309 188.855   4
  12  -5  -4 196.890 181.060   1
  12  -5  -4-49.3690 94.0846   4
  12  -5  -4 374.167 209.505   7
  12   5  -4 138.699 153.407   4
  12  -5   4 218.005 133.856   1
  13   5   4 3751.01 412.820   8
  13  -5  -4 4688.49 456.560   7
  13  -5  -4 3133.92 378.614   1
  13   5  -4 4108.54 360.460   4
  13   5   4 4316.17 411.076   4
  13  -5   4 3975.78 346.756   1
  13  -5  -4 4148.78 303.857   4
  14  -5  -4 30354.4 1230.80   1
  14   5   4 31695.2 1257.76   8
  14  -5  -4 31656.3 1268.74   7
  14   5   4 30997.3 1183.19   4
  14  -5   4 35537.7 1166.65   1
  14   5  -4 30581.9 1107.05   4
  15  -5  -4 13028.0 768.263   1
  15   5   4 12787.2 771.602   8
  15  -5  -4 12435.6 760.474   7
  15   5   4 12781.2 732.784   4
  15  -5   4 12504.6 663.671   1
  15   5  -4 12254.8 661.832   4
  16  -5  -4 6201.97 547.970   1
  16   5   4 5577.75 533.267   8
  16  -5  -4 5407.17 515.445   7
  16   5   4 5193.40 487.687   4
  16  -5   4 4914.50 434.793   1
  16   5  -4 5479.97 459.214   4
  17  -5  -4 5979.48 551.835   7
  17   5   4 6191.78 569.473   8
  17   5   4 5590.26 517.103   4
  17  -5   4 6198.69 499.414   1
  17   5  -4 6831.93 520.846   4
  17  -5  -4 6604.43 592.015   1
  18  -5  -4 6429.40 570.609   7
   0   6   4 25687.8 832.935   8
   0  -6  -4 27591.6 866.925   2
   0  -6  -4 26236.4 679.994   5
   0   6  -4 26714.7 834.305   5
   1  -6  -4 8571.89 346.984   1
   1  -6  -4 8776.16 435.717   7
   1  -6  -4 8332.97 432.446   2
  -1  -6  -4 8619.75 440.506   2
   1  -6  -4 9068.16 321.377   5
  -1  -6  -4 7877.66 292.103   5
  -1   6   4 8081.54 406.306   8
   1   6   4 7700.64 423.407   8
   1   6  -4 9149.12 402.369   5
  -1   6  -4 9224.34 461.899   5
   2  -6  -4 3938.74 225.246   1
  -2   6  -4 3946.41 341.769   5
   2  -6  -4 4176.95 299.281   2
  -2  -6  -4 4057.35 306.093   2
   2  -6  -4 3565.26 298.790   7
   2  -6  -4 3926.84 213.800   5
   2  -6   4 3685.26 215.458   1
  -2  -6  -4 3882.43 185.851   5
   2   6  -4 4092.49 256.839   5
   2   6   4 3934.95 309.899   8
  -2   6   4 4034.46 267.334   8
   3   6   4 1402.10 223.883   8
   3  -6  -4 1101.58 205.869   7
   3  -6   4 1108.68 120.836   1
  -3  -6  -4 1139.68 103.408   5
   3   6  -4 603.155 124.855   5
  -3  -6   4 877.234 185.965   3
  -3   6  -4 1203.69 251.859   5
   3  -6  -4 1318.84 187.774   2
  -3  -6  -4 1003.34 187.896   2
   3  -6  -4 1526.36 146.730   1
  -4  -6   4 23073.2 812.585   3
   4  -6  -4 23886.9 785.273   2
  -4  -6  -4 23253.5 795.777   2
   4  -6   4 23491.8 689.298   1
   4  -6  -4 24047.8 725.173   1
   4   6  -4 25092.1 706.176   5
  -4  -6  -4 23406.6 631.355   5
  -4   6  -4 24991.3 960.029   5
   4  -6  -4 24836.0 875.941   7
   4   6   4 23784.6 842.610   8
   4  -6  -4 23940.1 588.819   4
   5  -6   4 1328.79 143.658   1
   5   6   4 1602.38 259.584   8
   5  -6  -4 1489.65 107.459   4
   5  -6  -4 1350.98 241.998   7
  -5  -6  -4 1576.93 128.621   5
   5   6   4 1632.82 208.049   4
   5   6  -4 1398.88 152.777   5
   5  -6  -4 1494.51 176.693   1
  -5  -6   4 1433.91 213.984   3
  -5   6  -4 1144.00 293.253   5
   5  -6  -4 1409.83 181.904   2
  -5  -6  -4 1355.90 192.389   2
   6  -6  -4 1261.04 107.868   4
   6   6   4 1718.71 218.042   4
   6   6   4 1126.74 241.270   8
   6  -6  -4 1298.14 255.522   7
   6  -6   4 1585.40 165.608   1
  -6  -6  -4 1368.14 132.857   5
   6   6  -4 1373.64 147.240   5
  -6  -6   4 1548.46 219.627   3
  -6   6  -4 1230.15 292.514   5
   6  -6  -4 1023.31 158.556   2
  -6  -6  -4 1159.44 181.432   2
   6  -6  -4 1409.65 181.064   1
   7   6  -4 33646.8 978.914   4
   7  -6  -4 32824.2 1132.67   7
   7   6  -4 33683.0 891.938   5
  -7  -6   4 32774.3 1087.47   3
  -7  -6  -4 33592.4 897.586   5
   7  -6  -4 33033.2 973.195   2
   7  -6   4 33383.6 962.308   1
   7  -6  -4 33634.7 841.035   4
   7  -6  -4 32599.4 1008.98   1
  -7  -6  -4 33020.8 998.119   2
   7   6   4 32579.7 1099.84   8
   7   6   4 32369.5 1007.87   4
   8  -6  -4 8182.09 327.453   4
   8   6  -4 7859.44 416.971   4
   8  -6  -4 7550.57 503.968   7
   8   6  -4 7951.40 345.734   5
  -8  -6   4 7098.40 470.248   3
   8   6   4 7532.32 496.669   8
  -8  -6  -4 7751.59 405.463   2
   8  -6   4 8072.34 407.812   1
   8  -6  -4 7959.57 387.950   2
   8  -6  -4 7804.64 440.574   1
   8   6   4 7710.71 438.762   4
   9   6   4 25298.8 979.888   8
   9   6  -4 25442.6 857.880   4
   9  -6  -4 24664.9 790.566   2
   9  -6  -4 27807.3 747.754   4
   9  -6  -4 24117.9 983.453   7
   9  -6   4 25149.1 847.057   1
  -9  -6  -4 26858.1 844.162   2
   9  -6  -4 23890.7 898.036   1
   9   6   4 25562.0 898.490   4
  10  -6  -4 6859.25 352.537   2
  10   6   4 7125.48 514.508   8
  10   6  -4 6620.83 411.243   4
  10  -6  -4 6987.90 504.455   7
  10  -6   4 7553.48 421.441   1
  10  -6  -4 5973.17 434.515   1
  10   6   4 6877.04 442.819   4
  10  -6  -4 7519.13 342.155   4
  11   6  -4 27200.9 948.422   4
  11   6   4 28973.3 1107.90   8
  11  -6  -4 28016.2 1105.10   7
  11  -6   4 28485.4 958.943   1
  11   6   4 28608.5 1017.40   4
  11  -6  -4 26023.8 1012.10   1
  12   6   4-48.4663 233.424   8
  12  -6  -4-67.4678 160.835   1
  12   6   4-123.989 181.609   4
  12  -6  -4 195.088 200.149   7
  12   6  -4 144.091 176.695   4
  12  -6   4-6.91440 119.869   1
  13   6   4 8898.56 619.344   8
  13  -6  -4 9274.31 621.419   7
  13  -6   4 9698.93 541.340   1
  13   6   4 9132.91 578.359   4
  13  -6  -4 8220.92 581.148   1
  13   6  -4 9214.37 536.355   4
  14   6   4 10698.1 698.249   8
  14  -6  -4 11252.3 705.546   7
  14   6  -4 10156.2 588.874   4
  14  -6   4 10653.5 590.723   1
  14   6   4 11054.3 653.946   4
  14  -6  -4 9572.58 647.022   1
  15   6   4 1863.38 336.037   8
  15   6   4 1657.44 295.385   4
  15  -6  -4 2245.70 357.467   1
  15  -6  -4 1827.40 316.962   7
  15   6  -4 1783.30 274.002   4
  15  -6   4 1777.75 263.638   1
  16   6   4 5438.24 533.830   8
  16  -6  -4 4177.52 453.920   7
  16  -6   4 4947.72 434.251   1
  16   6   4 4419.72 451.327   4
  16  -6  -4 5001.84 491.725   1
  16   6  -4 4218.92 410.752   4
  17   6   4 511.123 238.636   8
  17   6   4 339.771 203.604   4
  17  -6  -4 265.137 164.168   7
  17   6  -4 311.421 177.177   4
  17  -6   4 729.063 193.458   1
   0  -7  -4 31.3078 61.6312   5
   0   7   4-57.9956 143.804   8
   0   7  -4-212.126 156.743   5
   0  -7  -4 30.4905 172.555   2
  -1  -7  -4 3677.10 299.771   2
   1  -7  -4 3100.93 214.590   1
   1   7   4 3464.17 288.567   8
   1  -7  -4 3234.11 288.534   2
  -1  -7  -4 3476.50 174.879   5
   1   7  -4 3459.14 253.011   5
  -1   7  -4 3112.48 290.586   5
  -1   7   4 3479.66 270.611   8
  -2  -7  -4 4932.36 337.685   2
   2   7   4 4243.19 324.237   8
   2  -7  -4 3875.84 323.935   7
   2  -7  -4 3747.12 242.526   1
  -2   7  -4 4089.40 354.138   5
  -2  -7  -4 4431.75 192.293   5
   2   7  -4 4435.57 275.032   5
   2  -7  -4 4806.31 331.806   2
  -2   7   4 4668.74 288.994   8
  -3  -7  -4 51320.4 1392.20   2
   3  -7  -4 51843.7 1461.57   7
   3  -7  -4 52518.9 1384.53   2
   3  -7  -4 49602.5 1278.22   1
   3   7   4 51913.8 1430.48   8
  -3  -7  -4 50455.3 1135.95   5
   3   7  -4 52742.1 1278.45   5
  -3  -7   4 50421.3 1425.16   3
  -3   7  -4 53420.6 1540.95   5
   3  -7   4 49542.2 1266.30   1
   4  -7  -4 1098.59 79.7999   4
   4  -7  -4 922.220 219.268   7
   4   7   4 1312.23 229.487   8
  -4  -7  -4 1034.63 92.4608   5
   4  -7   4 1122.51 138.774   1
   4   7  -4 1116.43 144.055   5
   4  -7  -4 1071.39 151.064   1
  -4  -7   4 1293.99 215.005   3
  -4   7  -4 1090.91 250.313   5
   4  -7  -4 1246.05 200.691   2
  -4  -7  -4 1038.17 188.375   2
   5   7   4 48440.8 1420.62   8
   5  -7  -4 51705.1 1349.00   2
   5  -7  -4 48827.0 1462.98   7
   5  -7   4 48907.2 1265.42   1
   5   7  -4 49802.4 1214.60   5
   5  -7  -4 49126.7 1302.62   1
  -5  -7  -4 48829.9 1112.84   5
  -5  -7  -4 49656.4 1361.76   2
  -5   7  -4 50925.7 1601.84   5
  -5  -7   4 49499.5 1420.88   3
   5   7   4 49218.4 1307.28   4
   6   7  -4 7180.66 380.624   4
   6  -7  -4 8595.09 516.617   7
   6  -7   4 7660.58 380.952   1
   6  -7  -4 8404.85 420.597   2
   6   7  -4 7920.60 337.373   5
   6   7   4 7598.80 476.939   8
  -6  -7   4 8031.28 474.961   3
   6  -7  -4 7851.86 410.552   1
  -6   7  -4 7657.99 565.143   5
  -6  -7  -4 7388.70 412.837   2
   6   7   4 8023.02 415.995   4
  -7  -7  -4 54007.9 1450.02   2
   7   7   4 53327.9 1560.79   8
   7  -7  -4 53698.6 1605.01   7
   7  -7  -4 53332.8 1421.67   2
   7   7  -4 54353.7 1302.39   5
   7   7  -4 55580.7 1417.64   4
  -7  -7   4 52538.9 1568.46   3
   7  -7   4 53120.0 1414.64   1
  -7   7  -4 52603.2 1734.71   5
   7  -7  -4 53530.9 1459.62   1
   7   7   4 53157.2 1443.79   4
   8   7   4 8070.43 523.478   8
   8  -7  -4 8235.04 416.344   2
  -8  -7  -4 8867.95 451.575   2
   8   7  -4 8801.77 364.058   5
  -8  -7   4 8701.46 536.016   3
   8   7  -4 8911.54 449.692   4
   8  -7   4 8982.59 445.336   1
   8  -7  -4 8911.79 483.823   1
   8  -7  -4 8259.15 536.536   7
   8   7   4 8239.43 453.186   4
   9  -7  -4 17648.7 638.978   2
  -9  -7  -4 17603.4 668.364   2
   9   7  -4 16803.9 672.095   4
   9  -7  -4 16927.3 803.133   7
   9  -7   4 17525.9 683.557   1
   9   7   4 16415.6 788.637   8
   9  -7  -4 17990.5 746.097   1
   9   7   4 17176.5 707.221   4
  10   7   4 2973.19 307.409   4
  10  -7  -4 3252.53 357.034   7
  10  -7  -4 3168.43 327.996   1
  10  -7  -4 2967.03 236.022   2
  10   7   4 2963.68 365.151   8
  10  -7   4 3156.05 284.308   1
  10   7  -4 3735.41 316.427   4
  11   7  -4 3685.49 332.963   4
  11   7   4 3550.57 414.343   8
  11  -7  -4 4031.14 410.781   7
  11  -7   4 3807.86 323.659   1
  11  -7  -4 3858.66 369.767   1
  11   7   4 4296.40 379.582   4
  12   7   4 21157.0 958.153   8
  12  -7  -4 19190.9 910.116   7
  12   7  -4 19816.6 798.366   4
  12  -7   4 19403.0 795.539   1
  12  -7  -4 17595.2 843.137   1
  12   7   4 19248.2 839.631   4
  13   7   4 438.804 256.024   8
  13   7   4-9.35881 191.756   4
  13  -7   4 408.633 153.109   1
  13  -7  -4 246.858 185.411   7
  13   7  -4 245.086 160.990   4
  13  -7  -4 358.570 197.663   1
  14   7   4 254.674 210.625   4
  14   7   4 69.2272 199.803   8
  14  -7  -4 218.153 208.650   7
  14   7  -4-108.347 173.945   4
  14  -7   4 36.9280 126.689   1
  14  -7  -4-13.5127 184.534   1
  15   7   4 2016.34 340.639   8
  15   7   4 2017.04 320.472   4
  15  -7  -4 1863.93 338.507   7
  15   7  -4 2237.11 315.802   4
  15  -7   4 1487.47 254.534   1
  15  -7  -4 1337.27 278.868   1
  16  -7  -4 7779.84 618.701   7
  16   7   4 7694.47 646.160   8
  16  -7   4 7597.78 540.464   1
  16  -7  -4 8012.56 635.089   1
  16   7   4 8310.14 606.599   4
  16   7  -4 7799.86 555.482   4
  17   7   4 368.597 228.420   4
  17  -7  -4 330.190 210.348   7
  17  -7   4 480.422 170.131   1
   0   8   4 761.819 173.858   8
   0   8  -4 851.381 160.524   5
   0  -8  -4 915.474 205.263   2
   1  -8  -4 30431.2 896.631   1
   1   8   4 31306.5 1004.48   8
  -1   8   4 31793.8 948.497   8
   1   8  -4 30775.7 926.863   5
  -1   8  -4 32401.9 1020.73   5
  -1  -8  -4 31566.9 1000.26   2
   1  -8  -4 31621.5 999.649   2
   2   8   4 71731.2 1865.87   8
   2  -8  -4 72317.4 1736.71   1
  -2  -8  -4 70092.5 1546.67   5
   2   8  -4 72291.6 1718.80   5
  -2   8  -4 75673.9 1932.70   5
  -2  -8   4 72018.6 1901.92   3
   2  -8  -4 73044.1 1834.42   2
  -2  -8  -4 73707.9 1843.92   2
  -2   8   4 73466.2 1731.56   8
   3   8   4 13439.8 611.557   8
   3  -8   4 12842.8 508.302   1
   3  -8  -4 12687.6 510.850   1
  -3  -8  -4 13487.0 370.497   5
   3   8  -4 13090.6 487.206   5
   3  -8  -4 13053.1 570.621   2
  -3  -8   4 12833.4 619.896   3
  -3   8  -4 13157.3 664.440   5
  -3  -8  -4 13299.7 582.990   2
   4   8   4 643.570 200.867   8
   4  -8  -4 845.324 218.165   7
   4  -8   4 493.651 114.308   1
   4   8  -4 971.604 129.403   5
  -4  -8   4 704.467 195.045   3
   4  -8  -4 646.897 168.691   2
  -4  -8  -4 730.296 177.848   2
  -4   8  -4 259.012 212.978   5
   4  -8  -4 696.141 141.685   1
   5   8   4 2359.12 281.745   8
   5  -8  -4 2396.31 300.382   7
   5  -8  -4 2501.30 235.872   1
   5  -8  -4 2567.22 252.793   2
   5   8  -4 2152.65 175.694   5
  -5  -8   4 2234.21 273.943   3
  -5  -8  -4 2217.20 240.877   2
  -5   8  -4 2927.35 367.935   5
   5   8   4 2363.51 225.512   4
   5  -8   4 2193.80 205.029   1
   6  -8  -4 18770.9 692.801   2
  -6  -8  -4 17079.1 694.340   2
   6  -8  -4 19684.0 836.926   7
   6  -8   4 18025.6 659.299   1
   6   8  -4 18267.0 571.477   5
   6  -8  -4 18331.1 693.961   1
  -6  -8   4 17309.7 775.374   3
   6   8   4 18893.9 788.838   8
  -6   8  -4 20009.2 920.981   5
   6   8  -4 18076.2 647.723   4
   6   8   4 18098.8 671.864   4
   7  -8  -4 3644.77 288.564   2
  -7  -8  -4 3556.91 291.443   2
   7  -8  -4 3595.09 373.101   7
   7  -8   4 3580.15 283.244   1
   7   8  -4 3684.88 223.265   5
  -7  -8   4 3620.45 356.019   3
   7   8  -4 3455.51 280.770   4
   7  -8  -4 3442.45 300.267   1
   7   8   4 3669.77 364.715   8
  -7   8  -4 3374.44 422.189   5
   7   8   4 3777.39 298.196   4
   8   8   4 412.594 152.312   4
   8   8   4 610.991 240.707   8
   8  -8  -4 495.690 218.908   7
   8  -8   4 514.853 135.102   1
   8   8  -4 632.391 162.956   4
  -8  -8   4 704.417 220.461   3
   8   8  -4 535.358 113.225   5
   8  -8  -4 536.053 139.379   2
  -8  -8  -4 575.237 151.208   2
   8  -8  -4 278.529 149.898   1
   9  -8  -4 5299.69 333.497   2
  -9  -8  -4 5472.84 357.529   2
   9   8   4 4693.36 433.604   8
   9   8  -4 5268.79 362.821   4
   9  -8  -4 4688.55 433.679   7
   9  -8   4 5191.64 355.927   1
   9  -8  -4 4897.32 390.673   1
   9   8   4 4632.00 358.889   4
  10   8   4 396.909 205.364   8
  10  -8  -4 450.462 210.458   7
  10   8  -4 928.137 208.054   4
  10  -8  -4 686.288 131.607   2
  10  -8   4 618.290 159.878   1
  10   8   4 1207.58 219.406   4
  10  -8  -4 739.269 205.214   1
  11   8  -4 12181.3 600.515   4
  11   8   4 11980.0 713.954   8
  11  -8   4 12764.9 609.327   1
  11  -8  -4 11661.4 653.890   1
  11  -8  -4 12069.3 707.039   7
  11   8   4 12233.4 629.721   4
  12  -8  -4 3249.82 370.408   1
  12   8   4 3660.45 439.067   8
  12  -8  -4 3111.22 380.468   7
  12   8  -4 3824.25 352.834   4
  12  -8   4 3375.46 324.743   1
  12   8   4 3818.74 374.912   4
  13  -8  -4 3496.29 396.939   1
  13  -8  -4 3658.99 410.968   7
  13  -8   4 3900.93 358.858   1
  13   8   4 3320.29 413.022   8
  13   8   4 4005.08 400.807   4
  13   8  -4 3579.16 362.893   4
  14   8   4 2125.30 373.690   8
  14   8   4 1579.41 285.830   4
  14  -8  -4 1685.34 324.614   7
  14  -8  -4 1898.79 311.512   1
  14   8  -4 1583.30 267.911   4
  14  -8   4 1739.13 251.054   1
  15   8   4 1071.90 324.138   8
  15   8   4 366.569 204.993   4
  15  -8  -4 581.240 216.824   7
  15  -8  -4 329.539 173.188   1
  15   8  -4 378.827 188.249   4
  15  -8   4 480.061 178.592   1
  16   8   4 7249.49 634.989   8
  16  -8  -4 6377.16 573.438   7
  16  -8   4 6837.76 513.730   1
  16  -8  -4 7335.19 608.954   1
  16   8   4 6642.21 553.857   4
  16   8  -4 6461.38 507.951   4
   0   9   4 96.5034 141.347   8
   0   9  -4-113.173 136.250   5
   0  -9  -4 44.1284 168.544   2
   1  -9  -4 94.6004 99.1088   1
  -1   9   4 318.966 134.326   8
   1   9   4-20.9586 167.944   8
   1   9  -4 330.487 121.439   5
   1  -9  -4 277.010 179.272   2
  -1  -9  -4 288.935 175.355   2
  -1  -9   4 328.637 183.686   3
  -1   9  -4 281.148 151.329   5
   2   9   4 5266.33 377.966   8
   2  -9  -4 5215.01 320.217   1
   2   9  -4 5498.76 309.960   5
  -2  -9   4 5666.22 425.653   3
  -2   9  -4 5487.51 400.278   5
   2  -9  -4 5051.51 362.872   2
  -2  -9  -4 5541.27 378.715   2
  -2   9   4 5154.00 309.987   8
   3   9   4 653.568 198.316   8
   3  -9   4 401.316 119.877   1
   3  -9  -4 478.143 133.554   1
   3   9  -4 441.744 115.233   5
  -3  -9   4 305.430 196.329   3
   3  -9  -4 619.855 184.049   2
  -3  -9  -4 778.247 202.799   2
  -3   9  -4 285.343 183.459   5
   4   9   4 337.859 192.089   8
   4  -9   4 193.378 99.4506   1
   4   9  -4 125.852 81.9834   5
  -4  -9   4 187.419 152.671   3
   4  -9  -4 239.339 126.233   1
   4  -9  -4 405.125 159.047   2
  -4  -9  -4 64.2021 145.721   2
  -4   9  -4 112.685 198.835   5
   5   9   4 366.144 189.688   8
   5  -9  -4 4.01507 210.536   7
   5  -9   4 170.785 95.0439   1
   5   9  -4 502.067 101.748   5
  -5  -9   4-206.647 192.153   3
   5  -9  -4 245.265 148.703   2
  -5  -9  -4 111.588 142.649   2
  -5   9  -4 340.848 215.672   5
   5  -9  -4 186.778 126.924   1
   6  -9  -4 19530.3 751.798   2
  -6  -9  -4 20578.3 783.189   2
   6   9  -4 20621.7 717.430   4
   6  -9  -4 19624.8 880.440   7
   6  -9   4 19941.0 736.360   1
   6  -9  -4 20782.0 764.273   1
   6   9  -4 20562.4 614.491   5
  -6  -9   4 19398.0 864.843   3
  -6   9  -4 20285.8 962.865   5
   6   9   4 19821.1 835.126   8
   6   9   4 20210.1 723.039   4
   7   9   4 610.518 149.973   4
   7  -9  -4 361.745 155.434   1
   7  -9  -4 607.721 233.076   7
   7   9  -4 323.038 148.640   4
   7   9   4 524.569 209.998   8
   7   9  -4 806.646 112.577   5
  -7  -9   4 541.759 206.280   3
   7  -9  -4 511.033 149.079   2
  -7  -9  -4 408.665 143.702   2
  -7   9  -4 194.824 230.763   5
   7  -9   4 547.522 147.723   1
   8  -9  -4 5644.21 369.473   2
   8   9  -4 5733.07 374.785   4
   8  -9  -4 5503.59 462.206   7
   8  -9   4 6064.59 393.468   1
  -8  -9   4 5905.19 488.007   3
   8  -9  -4 5650.65 409.030   1
  -8   9  -4 5801.29 541.056   5
   8   9   4 5917.33 474.414   8
   8   9   4 5783.92 382.225   4
  -8  -9  -4 5973.33 394.429   2
   9   9   4 2489.22 267.656   4
   9   9   4 2881.87 371.904   8
   9  -9  -4 2402.49 334.534   7
   9   9  -4 2481.95 258.740   4
   9  -9   4 2726.97 272.474   1
   9  -9  -4 2714.28 312.078   1
   9  -9  -4 2575.59 250.613   2
  -9  -9  -4 2730.30 277.779   2
  10   9  -4 5145.69 378.546   4
  10   9   4 4731.77 468.062   8
  10  -9  -4 3868.55 413.707   7
  10  -9   4 4644.48 361.988   1
  10  -9  -4 4115.34 383.211   1
  10   9   4 4864.24 378.159   4
  11   9  -4 5528.75 403.913   4
  11   9   4 5584.86 504.016   8
  11  -9  -4 5499.57 492.910   7
  11  -9   4 5401.95 406.917   1
  11  -9  -4 5039.08 443.150   1
  11   9   4 5839.49 436.251   4
  12   9  -4 17101.8 762.999   4
  12   9   4 16043.0 894.497   8
  12  -9  -4 18378.7 910.593   7
  12  -9   4 18000.2 781.470   1
  12  -9  -4 15696.9 813.335   1
  12   9   4 16156.5 779.452   4
  13   9  -4 8872.86 552.334   4
  13   9   4 8407.38 651.899   8
  13  -9  -4 8390.88 625.556   7
  13  -9   4 9230.72 557.294   1
  13  -9  -4 8023.85 587.499   1
  13   9   4 9113.06 585.989   4
  14   9   4 570.375 266.532   8
  14   9   4 466.588 203.788   4
  14  -9  -4 343.521 195.385   7
  14   9  -4 718.267 221.941   4
  14  -9   4 384.333 155.294   1
  14  -9  -4 688.530 231.225   1
  15   9   4 16953.8 974.816   8
  15  -9  -4 16752.8 921.416   7
  15  -9   4 16478.3 815.631   1
  15   9  -4 15842.6 809.144   4
  15  -9  -4 15821.5 902.730   1
  15   9   4 17122.7 878.578   4
  16  -9  -4 9143.89 687.689   7
  16  -9   4 9184.46 604.285   1
  16  -9  -4 9511.18 698.076   1
  16   9   4 9204.60 659.946   4
   0  10   4 2422.43 252.900   8
   0 -10  -4 2410.04 290.559   2
   0  10  -4 2343.14 235.595   5
   0 -10   4 3064.52 344.582   3
  -1  10   4 13129.6 557.873   8
   1  10   4 12519.3 595.766   8
   1 -10  -4 12038.6 584.745   2
  -1 -10  -4 13355.2 614.842   2
   1  10  -4 12550.4 519.329   5
  -1  10  -4 12011.4 575.833   5
  -1 -10   4 13239.9 675.413   3
  -2 -10  -4 12006.6 586.998   2
   2 -10  -4 11188.4 516.374   1
   2 -10  -4 11591.6 568.929   2
   2  10  -4 11290.8 466.739   5
  -2 -10   4 11707.3 627.897   3
  -2  10  -4 11789.1 598.758   5
   2  10   4 11131.0 569.689   8
   3  10   4 9502.09 537.012   8
   3 -10  -4 9415.21 514.516   2
  -3 -10  -4 10875.4 549.159   2
   3 -10  -4 9154.33 472.249   1
   3  10  -4 10199.8 416.100   5
  -3 -10   4 10006.6 589.105   3
  -3  10  -4 10057.3 582.706   5
   4 -10  -4 15480.9 668.091   2
  -4 -10  -4 15036.8 669.254   2
   4  10   4 15472.4 704.418   8
   4 -10  -4 13848.2 612.065   1
   4 -10   4 14703.9 618.898   1
   4  10  -4 15580.2 521.817   5
  -4 -10   4 14430.9 731.117   3
  -4  10  -4 15771.1 771.094   5
  -5 -10  -4 6218.90 422.737   2
   5 -10   4 5439.90 363.354   1
   5 -10  -4 5745.10 382.698   1
   5 -10  -4 6748.81 420.846   2
   5  10  -4 5869.45 284.708   5
  -5 -10   4 5248.37 442.228   3
  -5  10  -4 5447.70 486.490   5
   5  10  -4 5560.10 338.144   4
   5  10   4 5806.32 439.078   8
  -6 -10  -4 5013.09 374.740   2
   6  10   4 5090.48 421.570   8
   6 -10   4 4571.18 343.750   1
   6 -10  -4 4156.93 344.778   1
   6  10  -4 4733.31 322.296   4
  -6 -10   4 4508.60 425.691   3
   6 -10  -4 4750.32 362.382   2
  -6  10  -4 4172.30 458.320   5
   6  10   4 5086.46 330.505   4
   7  10   4 452.974 218.652   8
   7 -10  -4 191.465 219.722   7
   7  10  -4 21.7740 125.485   4
   7  10   4 200.293 122.199   4
  -7 -10   4 399.450 224.017   3
   7 -10  -4 145.886 131.530   2
  -7 -10  -4 95.7504 139.892   2
   7 -10   4 92.8250 120.067   1
  -7  10  -4-100.110 237.581   5
   7 -10  -4 67.9370 141.267   1
   8  10   4 25604.3 1055.49   8
   8  10  -4 26192.4 905.463   4
   8 -10  -4 26959.5 1111.19   7
   8 -10   4 26170.0 943.409   1
   8 -10  -4 26701.3 985.473   1
  -8 -10   4 26188.8 1123.32   3
  -8  10  -4 26592.7 1215.24   5
   8 -10  -4 26779.0 931.321   2
   8  10   4 26867.8 917.985   4
  -8 -10  -4 25803.6 955.008   2
   9  10   4 377.379 144.266   4
   9  10   4 176.691 212.599   8
   9 -10  -4 271.681 206.746   7
   9 -10  -4 451.327 189.039   1
   9  10  -4 215.334 152.918   4
   9 -10  -4 366.581 140.826   2
  -9 -10  -4 300.512 136.939   2
   9 -10   4 429.022 155.161   1
  10  10  -4 34666.5 1143.08   4
  10  10   4 35117.2 1337.58   8
  10 -10  -4 34296.4 1330.73   7
  10 -10   4 35031.9 1179.20   1
  10 -10  -4 34129.2 1237.85   1
  10  10   4 35354.4 1169.04   4
  11  10   4 768.807 202.199   4
  11  10   4 1237.24 312.290   8
  11 -10   4 1008.93 212.548   1
  11 -10  -4 820.198 259.142   7
  11  10  -4 1082.27 218.056   4
  11 -10  -4 854.999 222.760   1
  12  10   4 6684.56 578.988   8
  12 -10  -4 5844.94 525.209   7
  12 -10   4 5445.91 428.574   1
  12  10  -4 6185.14 451.414   4
  12 -10  -4 5297.23 470.122   1
  12  10   4 6547.04 477.108   4
  13  10   4 186.848 170.358   4
  13  10   4-0.32238 221.275   8
  13 -10  -4 326.054 218.505   7
  13  10  -4 33.7852 164.827   4
  13 -10   4 92.7244 136.612   1
  13 -10  -4 207.064 184.599   1
  14 -10  -4 16404.9 933.326   7
  14 -10   4 16674.8 821.539   1
  14 -10  -4 16851.4 918.296   1
  14  10   4 18193.3 1004.26   8
  14  10   4 16918.5 857.322   4
  14  10  -4 17195.7 822.073   4
  15  10   4 108.367 213.565   8
  15  10   4 77.0494 163.503   4
  15 -10  -4-88.4441 196.062   7
  15  10  -4 222.145 190.111   4
  15 -10   4 311.637 162.131   1
  15 -10  -4-147.085 192.196   1
   0  11   4-58.4308 140.868   8
   0 -11  -4 101.020 177.785   2
   0  11  -4-43.0046 116.757   5
   0 -11   4-118.588 208.920   3
   1 -11  -4-51.4896 165.953   2
  -1 -11  -4-11.6629 176.037   2
   1  11  -4 196.689 103.482   5
  -1 -11   4 402.206 228.004   3
   1  11   4 201.417 150.248   8
  -1  11  -4-52.7179 142.525   5
   2 -11  -4 15492.7 702.981   2
   2  11   4 18006.1 752.353   8
   2 -11  -4 15414.6 659.102   1
   2  11  -4 16044.5 579.308   5
  -2 -11   4 15212.3 769.665   3
  -2  11  -4 15543.4 710.690   5
  -2 -11  -4 17140.3 735.449   2
   3 -11  -4 7046.23 457.711   2
   3 -11  -4 6571.45 412.760   1
   3  11  -4 6847.37 332.364   5
  -3 -11   4 5981.24 484.131   3
  -3  11  -4 6693.48 483.854   5
  -3 -11  -4 6539.99 450.196   2
   3  11   4 7061.35 467.222   8
   4 -11  -4 8791.74 500.196   2
  -4 -11  -4 7557.21 479.396   2
   4  11   4 7701.63 500.121   8
   4 -11   4 7226.17 442.256   1
   4  11  -4 7810.72 404.215   4
   4 -11  -4 7187.15 443.653   1
  -4 -11   4 7630.21 541.791   3
  -4  11  -4 7827.57 539.624   5
   5  11   4 3596.68 363.700   8
   5 -11  -4 3861.70 339.171   1
   5 -11   4 3990.82 333.028   1
  -5 -11   4 3403.49 389.243   3
   5  11  -4 3989.25 291.267   4
  -5  11  -4 3703.73 419.297   5
   5 -11  -4 4287.85 358.273   2
  -5 -11  -4 3903.16 350.210   2
   6  11   4 60411.4 1798.99   8
   6 -11   4 61337.1 1700.39   1
   6 -11  -4 60870.0 1721.15   1
   6 -11  -4 61980.0 1716.25   2
  -6 -11   4 58387.5 1879.21   3
  -6  11  -4 63004.8 1966.23   5
   6  11  -4 60295.4 1605.16   4
  -6 -11  -4 60771.3 1732.59   2
   7  11   4 9633.93 614.612   8
   7  11  -4 9434.14 486.526   4
   7 -11   4 9659.40 535.301   1
   7 -11  -4 9617.24 553.854   1
  -7 -11   4 9961.16 668.683   3
  -7  11  -4 8991.67 683.739   5
   7 -11  -4 10376.8 550.529   2
  -7 -11  -4 8640.63 528.707   2
   8  11   4 770.388 248.989   8
   8  11  -4 740.905 170.787   4
  -8 -11   4 1276.48 306.645   3
   8 -11  -4 887.490 184.677   2
  -8 -11  -4 964.227 203.058   2
   8 -11   4 1120.37 201.965   1
  -8  11  -4 888.738 278.096   5
   8 -11  -4 864.388 214.583   1
   9  11   4 1001.59 268.780   8
   9  11  -4 844.572 192.363   4
   9 -11  -4 1024.15 193.365   2
  -9 -11  -4 1184.26 205.724   2
   9 -11  -4 625.645 194.471   1
   9 -11   4 985.995 193.536   1
  -9  11  -4 409.065 254.148   5
  10  11  -4 27069.4 993.281   4
  10  11   4 26619.2 1161.53   8
  10 -11  -4 28363.5 1117.56   1
  10 -11   4 27985.4 1047.71   1
 -10  11  -4 28721.2 1369.15   5
  11  11   4 1762.27 337.801   8
  11 -11  -4 1214.10 292.880   7
  11 -11  -4 1088.40 249.592   1
  11  11  -4 1171.29 224.346   4
  11 -11   4 1590.95 247.679   1
  12 -11   4 2834.69 324.841   1
  12  11   4 2286.60 398.335   8
  12 -11  -4 1906.64 329.156   7
  12  11  -4 2635.06 318.885   4
  12 -11  -4 2006.80 309.971   1
  12  11   4 2906.58 335.375   4
  13  11   4 125.277 144.101   4
  13  11   4 196.384 225.972   8
  13 -11  -4 98.3418 204.566   7
  13  11  -4 242.942 180.430   4
  13 -11  -4 159.446 181.046   1
  13 -11   4 58.0196 141.030   1
  14 -11  -4 260.789 162.128   7
  14  11   4 592.698 203.245   4
  14  11   4 652.532 281.069   8
  14 -11   4 651.347 200.925   1
  14  11  -4 529.076 204.458   4
  14 -11  -4 499.230 201.871   1
  15  11   4 518.395 201.882   4
   0 -12  -4 175.168 166.273   2
   0 -12   4 454.646 229.736   3
   0  12  -4 234.614 105.872   5
   1  12   4 6769.15 450.241   8
   1  12  -4 5978.60 339.574   5
  -1  12  -4 5365.14 376.580   5
  -1 -12   4 6808.24 522.517   3
   1 -12   4 6280.80 515.428   3
  -1 -12  -4 6193.25 451.429   2
   1 -12  -4 6562.76 458.810   2
   2  12   4 41337.6 1308.38   8
  -2 -12   4 40353.7 1401.63   3
  -2  12  -4 36886.1 1239.61   5
   2 -12   4 40538.4 1424.39   3
   2 -12  -4 38357.8 1267.88   2
  -2 -12  -4 39752.1 1289.92   2
   3  12   4 12196.4 642.689   8
   3 -12  -4 11679.1 589.504   1
  -3 -12   4 11607.8 695.672   3
  -3  12  -4 10771.5 617.499   5
   3 -12  -4 12182.6 628.814   2
  -3 -12  -4 12795.1 645.388   2
   4  12   4 944.105 223.480   8
   4 -12  -4 619.433 178.998   1
   4  12  -4 688.777 144.429   4
   4 -12  -4 689.864 200.361   2
  -4 -12  -4 609.483 197.328   2
  -4 -12   4 436.485 221.155   3
  -4  12  -4 325.926 194.978   5
   5  12   4 3881.71 388.312   8
   5 -12   4 4189.15 359.966   1
   5 -12  -4 4259.99 369.174   1
   5  12  -4 4659.31 318.605   4
  -5  12  -4 4134.95 440.993   5
  -5 -12   4 4316.16 444.760   3
   5 -12  -4 3647.54 355.689   2
  -5 -12  -4 4141.83 381.317   2
   6  12   4 1857.48 300.120   8
   6 -12   4 1538.65 235.031   1
   6  12  -4 2021.25 230.803   4
   6 -12  -4 1939.64 271.436   1
   6 -12  -4 1802.58 262.603   2
  -6 -12  -4 1713.77 255.270   2
  -6 -12   4 1869.37 322.227   3
  -6  12  -4 2045.83 343.841   5
   7  12   4 10566.6 659.508   8
   7  12  -4 11061.7 543.526   4
   7 -12   4 11287.0 606.218   1
   7 -12  -4 10650.5 617.526   1
  -7 -12   4 10335.9 709.400   3
  -7  12  -4 10802.6 740.956   5
   7 -12  -4 10972.6 590.277   2
  -7 -12  -4 10423.0 604.115   2
   8  12  -4 4487.68 350.189   4
   8  12   4 4246.54 437.711   8
   8 -12  -4 3755.62 388.676   1
  -8 -12   4 3485.32 455.276   3
   8 -12   4 4216.90 377.964   1
  -8  12  -4 3871.61 497.306   5
   8 -12  -4 3880.60 346.359   2
  -8 -12  -4 4364.15 389.506   2
   9  12  -4 3133.92 310.091   4
   9  12   4 2615.71 387.309   8
   9 -12  -4 2516.78 277.771   2
   9 -12   4 2599.67 311.587   1
  -9  12  -4 2993.88 442.883   5
   9 -12  -4 2335.93 317.329   1
  -9 -12  -4 2920.61 324.107   2
  10  12   4 9634.33 679.293   8
  10 -12   4 9109.73 567.655   1
  10 -12  -4 7639.71 569.968   1
  10  12  -4 9040.42 531.728   4
 -10  12  -4 9637.22 773.685   5
  11  12   4 6525.99 585.851   8
  11  12  -4 6967.64 484.814   4
  11 -12   4 6794.40 505.120   1
  11 -12  -4 7463.66 571.116   1
 -11  12  -4 7131.01 697.198   5
  12  12   4 433.525 258.177   8
  12 -12  -4 566.121 223.820   1
  12  12  -4 482.777 181.362   4
 -12  12  -4 215.135 287.134   5
  12 -12   4 312.545 163.745   1
  13 -12  -4-84.5401 177.280   1
  13  12  -4-29.4395 139.452   4
  13  12   4 459.581 253.649   8
  13 -12   4 428.123 176.890   1
  14  12  -4 7602.19 549.498   4
   0 -13   4 69.9404 162.642   6
   0 -13  -4 3.57710 183.815   2
   0 -13   4 366.437 227.571   3
   1 -13  -4 1454.87 255.335   2
  -1 -13  -4 1623.38 281.831   2
  -1 -13   4 1075.20 284.075   3
   1 -13   4 1157.00 286.096   3
  -1  13  -4 962.824 170.356   5
  -1 -13   4 1268.65 299.184   6
   2  13   4 6779.62 480.668   8
  -2 -13   4 6464.49 546.616   3
  -2  13  -4 6155.90 424.043   5
   2 -13   4 7074.91 560.374   3
   2 -13  -4 6505.23 474.358   2
  -2 -13  -4 7682.82 517.746   2
   3 -13  -4 760.709 196.022   1
   3  13   4 998.264 209.679   8
   3  13  -4 761.452 145.349   4
   3 -13  -4 626.661 196.166   2
  -3 -13  -4 832.993 225.940   2
  -3 -13   4 1025.86 287.871   3
   3 -13   4 1013.30 290.920   3
  -3  13  -4 724.668 201.061   5
   4  13   4 641.568 209.301   8
   4 -13  -4 292.460 171.250   1
   4  13  -4 331.131 120.455   4
   4 -13  -4 337.726 192.759   2
  -4 -13  -4 489.329 204.502   2
  -4 -13   4 273.668 235.047   3
  -4  13  -4 317.640 161.255   5
   5  13   4 2823.70 344.305   8
   5 -13   4 2326.73 283.624   1
   5 -13  -4 2623.52 317.092   1
   5 -13  -4 2529.28 307.237   2
  -5 -13  -4 3018.62 342.870   2
  -5 -13   4 2447.38 366.021   3
  -5  13  -4 3477.65 384.331   5
   5  13  -4 2793.32 263.727   4
   6  13   4 19225.4 897.894   8
   6 -13   4 18169.3 828.869   1
   6  13  -4 19312.5 743.312   4
   6 -13  -4 18655.3 847.860   1
  -6 -13   4 18236.0 977.323   3
  -6  13  -4 16961.8 915.746   5
   6 -13  -4 18582.1 829.441   2
  -6 -13  -4 16780.6 818.759   2
   7  13   4 450.992 210.275   8
   7 -13   4 302.865 163.660   1
   7  13  -4 574.645 156.313   4
   7 -13  -4 208.230 149.226   2
  -7 -13  -4 530.585 189.459   2
   7 -13  -4 229.253 165.943   1
  -7 -13   4 459.475 242.591   3
  -7  13  -4 256.382 216.583   5
   8  13  -4 5866.34 412.301   4
   8  13   4 6463.79 541.160   8
   8 -13   4 5726.49 458.799   1
   8 -13  -4 6953.70 521.776   1
  -8 -13   4 5962.52 590.240   3
  -8  13  -4 5429.42 559.071   5
   8 -13  -4 6152.86 449.292   2
  -8 -13  -4 7064.53 504.078   2
   9  13   4 223.530 197.962   8
   9  13  -4 79.8625 124.771   4
   9 -13  -4 117.298 123.134   2
  -9 -13  -4 58.8580 131.258   2
   9 -13   4-64.3913 157.145   1
   9 -13  -4 268.855 187.840   1
  -9  13  -4 285.688 258.682   5
  10  13   4 551.459 261.542   8
  10  13  -4 628.608 186.676   4
  10 -13   4 408.751 174.001   1
 -10  13  -4 730.275 312.528   5
  10 -13  -4 81.7336 171.209   1
  11  13   4 263.363 216.193   8
  11  13  -4 183.383 136.018   4
  11 -13   4-69.2138 150.628   1
 -11  13  -4-263.515 294.606   5
  11 -13  -4 236.792 187.545   1
  12  13   4 23387.6 1164.06   8
  12  13  -4 22577.3 958.090   4
  12 -13   4 20843.2 982.724   1
  12 -13  -4 22267.6 1076.11   1
 -12  13  -4 24056.0 1343.46   5
  13  13  -4 1792.65 282.887   4
  13 -13   4 1609.95 275.058   1
 -13  13  -4 2398.16 488.195   5
   0 -14   4 6181.78 556.714   3
   0 -14  -4 5849.18 477.506   2
  -1 -14   4 582.928 231.965   6
   1 -14  -4 458.429 203.920   2
  -1 -14  -4 560.401 205.755   2
  -1 -14   4 347.367 248.834   3
   1 -14   4 651.694 273.471   3
  -2 -14   4 59488.7 2093.87   6
  -2 -14   4 60078.2 1959.16   3
   2 -14   4 56622.2 1915.31   3
   2 -14  -4 58003.0 1776.92   2
  -2 -14  -4 58204.6 1785.30   2
  -3 -14   4 154.310 247.965   6
   3 -14  -4 193.421 190.742   2
  -3 -14  -4 318.762 181.159   2
  -3 -14   4 12.3587 239.746   3
   3 -14   4 205.584 233.966   3
   4 -14  -4 1070.50 235.298   1
   4 -14  -4 1420.04 258.760   2
  -4 -14  -4 922.951 228.335   2
  -4 -14   4 655.514 280.138   3
   4 -14   4 1010.67 288.661   3
  -4  14  -4 1211.39 244.440   5
   4  14   4 649.741 196.909   8
   5  14   4 10522.8 654.703   8
  -5 -14   4 9916.46 725.489   3
  -5  14  -4 9012.03 624.438   5
   5 -14   4 8842.74 686.024   3
   5 -14  -4 9283.62 595.823   1
   5 -14  -4 10020.2 613.642   2
  -5 -14  -4 10412.1 631.775   2
   6  14   4 2410.82 345.650   8
   6 -14   4 2071.29 293.856   1
   6  14  -4 2362.17 251.502   4
   6 -14  -4 2177.16 312.537   1
   6 -14  -4 2397.68 308.731   2
  -6 -14  -4 2216.25 306.677   2
  -6 -14   4 2012.22 372.613   3
  -6  14  -4 1839.85 316.108   5
   7  14  -4 3960.39 335.829   4
   7  14   4 3483.90 413.255   8
   7 -14  -4 3738.30 396.133   1
   7 -14   4 3033.19 357.980   1
  -7 -14   4 2770.49 436.250   3
  -7  14  -4 3426.70 434.092   5
   7 -14  -4 3544.03 367.313   2
  -7 -14  -4 3686.65 382.179   2
   8  14   4 1875.73 334.393   8
   8 -14   4 2107.47 308.538   1
   8  14  -4 2067.25 258.827   4
   8 -14  -4 1716.91 261.109   2
  -8 -14  -4 1657.74 275.991   2
   8 -14  -4 1650.89 283.990   1
  -8  14  -4 1070.88 290.151   5
   9  14  -4 15122.2 721.968   4
   9  14   4 15706.8 898.004   8
   9 -14   4 15839.5 832.137   1
   9 -14  -4 15639.0 852.557   1
  -9  14  -4 16044.1 997.013   5
   9 -14  -4 15700.2 772.806   2
  -9 -14  -4 15674.1 809.564   2
  10  14  -4 9306.97 560.974   4
  10  14   4 10052.0 718.284   8
  10 -14   4 8355.14 599.870   1
  10 -14  -4 8525.65 635.618   1
 -10  14  -4 7818.11 715.695   5
  11  14   4 4799.43 522.389   8
  11  14  -4 3816.20 372.552   4
  11 -14   4 3545.76 391.221   1
  11 -14  -4 3776.24 438.113   1
 -11  14  -4 3516.59 526.778   5
  12  14  -4 799.045 207.102   4
  12 -14   4 763.139 211.566   1
 -12  14  -4 350.843 267.942   5
   0 -15  -4 69.2861 168.362   2
   0 -15   4 44.9025 216.910   3
   1 -15  -4 3054.61 372.830   2
  -1 -15  -4 2680.63 360.079   2
  -1 -15   4 2469.02 402.340   3
   1 -15   4 3169.04 428.716   3
  -2 -15   4 9012.52 738.868   6
  -2 -15   4 8872.00 693.183   3
   2 -15   4 8680.77 671.885   3
   2 -15  -4 8731.45 597.770   2
  -2 -15  -4 9716.14 634.285   2
  -3 -15   4 924.271 297.332   6
   3 -15  -4 643.895 227.158   2
  -3 -15  -4 796.899 236.157   2
  -3 -15   4 715.337 291.706   3
   3 -15   4 242.605 218.196   3
  -4 -15   4 821.771 292.462   6
   4 -15  -4 1167.13 250.680   2
  -4 -15  -4 1323.82 266.331   2
  -4 -15   4 951.813 299.191   3
   4 -15   4 1127.38 287.238   3
   5 -15  -4 11044.1 671.017   1
  -5 -15   4 11620.8 935.924   6
  -5 -15   4 9308.84 742.725   3
   5 -15   4 10349.8 749.924   3
   5 -15  -4 10033.7 636.885   2
  -5 -15  -4 10556.5 667.613   2
   6  15   4 29790.7 1225.67   8
  -6 -15   4 28827.1 1581.71   6
  -6 -15   4 28852.7 1364.72   3
  -6  15  -4 27784.3 1223.04   5
   6 -15   4 27788.8 1306.95   3
   6 -15  -4 29592.4 1199.57   1
   6 -15  -4 30788.6 1179.03   2
  -6 -15  -4 28810.7 1182.92   2
   7  15   4 3208.45 407.464   8
   7 -15   4 2830.70 357.892   1
   7 -15  -4 3242.04 388.299   1
  -7 -15   4 2893.90 561.219   6
   7 -15  -4 3306.64 360.044   2
  -7 -15  -4 3004.47 361.895   2
  -7 -15   4 2976.87 457.905   3
   7 -15   4 3342.83 455.686   3
  -7  15  -4 3009.59 419.301   5
   8 -15  -4 479.768 220.571   1
   8  15   4 269.189 203.400   8
   8 -15   4 295.452 170.570   1
  -8 -15   4 540.325 337.466   6
   8 -15  -4 704.631 208.047   2
  -8 -15  -4 457.709 201.624   2
  -8  15  -4 502.694 246.237   5
   9 -15   4 3349.04 388.916   1
  -9 -15  -4 3171.99 379.778   2
   9  15   4 3059.41 413.126   8
  -9 -15   4 3256.88 586.235   6
   9 -15  -4 3101.95 342.771   2
   9 -15  -4 3221.60 400.273   1
  -9  15  -4 3037.28 455.189   5
  10  15   4 11415.8 786.825   8
 -10 -15   4 11838.2 1069.25   6
  10 -15   4 11144.9 716.586   1
 -10  15  -4 11621.0 886.014   5
  10 -15  -4 11237.7 751.171   1
  11 -15   4 1524.74 281.359   1
 -11  15  -4 1866.36 400.361   5
   0 -16   4 17134.6 1000.40   3
   0 -16  -4 17196.8 880.552   2
  -1 -16   4 4647.52 529.971   3
   1 -16   4 3781.90 476.077   3
   1 -16  -4 5190.95 483.431   2
  -1 -16  -4 5085.90 475.138   2
   2 -16  -4 116.938 182.379   2
  -2 -16  -4 65.0386 189.329   2
  -2 -16   4 332.213 258.460   3
   2 -16   4 423.737 236.817   3
  -3 -16   4 5021.03 584.880   6
   3 -16   4 4522.04 517.276   3
  -3 -16   4 4550.65 539.720   3
   3 -16  -4 4781.15 459.920   2
  -3 -16  -4 4155.48 431.367   2
  -4 -16   4 11544.7 935.608   6
  -4 -16   4 12722.0 897.486   3
   4 -16   4 11963.1 832.176   3
   4 -16  -4 12267.9 729.378   2
  -4 -16  -4 13015.9 766.453   2
  -5 -16   4-404.695 340.472   6
   5 -16  -4 240.004 187.361   2
  -5 -16  -4 168.209 165.282   2
  -5 -16   4 50.5916 228.060   3
   5 -16   4 233.201 233.610   3
   5 -16  -4 178.807 161.003   1
   6 -16  -4 594.018 228.179   1
  -6 -16   4 733.613 352.480   6
   6 -16  -4 865.941 237.302   2
  -6 -16  -4 569.459 197.535   2
  -6 -16   4 1231.05 340.007   3
   6 -16   4 917.433 269.981   3
   7 -16  -4 399.389 209.289   1
  -7 -16   4-302.657 312.505   6
   7 -16  -4 264.613 188.668   2
  -7 -16  -4 557.766 212.677   2
   7 -16   4 281.083 193.169   3
   8 -16   4 5210.42 490.164   1
   8  16   4 5607.03 542.040   8
   8 -16  -4 5473.61 521.914   1
  -8 -16   4 5833.82 746.050   6
   8 -16   4 4886.83 543.095   3
   8 -16  -4 5685.62 493.155   2
  -8 -16  -4 6239.32 534.468   2
   9  16   4 5849.53 563.613   8
   9 -16   4 4948.14 484.273   1
   9 -16   4 5234.93 559.611   3
 -10  16  -4 7251.01 689.271   5
   0 -17  -4 310.817 201.135   2
   0 -17   4 2.79808 195.808   3
   1 -17  -4 3229.73 404.395   2
  -1 -17  -4 3075.03 393.019   2
  -1 -17   4 3287.79 475.515   3
   1 -17   4 2361.26 417.207   3
   2 -17  -4 619.407 225.016   2
  -2 -17  -4 822.135 260.958   2
  -2 -17   4 625.913 270.246   3
   2 -17   4 403.492 232.504   3
   3 -17  -4 687.675 206.603   2
  -3 -17  -4 640.850 232.238   2
  -3 -17   4 1134.03 306.689   3
   3 -17   4 1310.22 320.102   3
  -4 -17   4 331.820 227.427   6
   4 -17  -4 1113.26 266.713   2
  -4 -17  -4 858.361 250.516   2
  -4 -17   4 782.863 309.053   3
   4 -17   4 1178.12 320.481   3
  -5 -17   4 7176.28 763.462   6
  -5 -17   4 6766.98 684.309   3
   5 -17   4 6327.85 631.495   3
   5 -17  -4 6482.04 544.848   2
  -5 -17  -4 6345.72 549.029   2
  -6 -17   4 5345.21 689.398   6
  -6 -17   4 5629.91 632.591   3
   6 -17   4 4847.22 562.671   3
   6 -17  -4 5937.06 516.943   2
  -6 -17  -4 5301.70 513.800   2
  -7 -17   4 728.332 341.999   6
   7 -17  -4 623.885 224.461   2
  -7 -17  -4 939.960 258.352   2
   7 -17   4 869.315 276.199   3
   8 -17  -4 2000.66 311.492   2
  -8 -17  -4 1791.87 307.620   2
   8 -17   4 1709.54 346.122   3
   0 -18  -4 919.192 259.415   2
   0 -18   4 1264.02 339.430   3
  -1 -18   4 13735.3 967.245   3
   1 -18   4 12540.9 924.318   3
   1 -18  -4 12497.2 791.601   2
  -1 -18  -4 14195.2 839.731   2
  -2 -18   4 14513.5 1002.06   3
   2 -18   4 13983.3 960.896   3
   2 -18  -4 13369.0 821.195   2
  -2 -18  -4 13481.5 833.990   2
   3 -18   4 10628.1 839.005   3
   4 -18   4 217.742 241.813   3
   0   0  -5 433.947 151.961   5
   1   0  -5-298.044 160.760   5
  -1   0  -5 120.668 128.668   5
  -2   0  -5 44543.3 1032.02   7
   2   0  -5 46033.1 1151.20   5
   2   0   5 49690.8 1379.66   8
  -2   0  -5 47428.8 1225.11   5
   2   0  -5 44718.1 963.673   1
  -3   0  -5 48.2789 23.3347   7
   3   0  -5 9.99607 134.069   5
  -3   0  -5-98.5407 159.038   5
   4   0   5 1591.91 332.991   8
   4   0  -5 1264.19 182.582   5
  -4   0  -5 253.803 160.616   5
   5   0   5 107.514 254.865   8
   5   0  -5 44.8036 125.462   5
  -5   0   5 70.1446 55.1304   3
  -5   0  -5 187.123 181.469   5
   6   0  -5 43504.3 1114.01   5
  -6   0   5 42035.6 1031.54   3
  -6   0  -5 41191.0 1300.24   5
   6   0   5 44951.3 1332.21   8
   7   0  -5-85.9409 140.252   5
   7   0   5-51.8320 209.907   8
  -7   0  -5-114.902 202.472   5
   8   0   5 7078.09 472.843   8
   8   0  -5 6914.20 361.580   4
   8   0  -5 6567.99 355.012   5
  -8   0  -5 6752.76 489.052   5
   9   0   5 100.467 192.382   8
   9   0  -5 13.1717 113.425   4
  -9   0  -5-52.1502 202.169   5
  10   0   5 5455.41 443.276   8
  10   0  -5 6604.13 371.332   4
 -10   0  -5 6293.67 517.474   5
  11   0   5-163.206 204.202   8
  11   0  -5-70.7353 121.659   4
 -11   0  -5-211.822 242.582   5
  12   0   5 11094.5 644.333   8
  12   0  -5 10269.2 518.318   4
 -12   0  -5 11290.7 731.249   5
  12   0   5 11365.3 621.422   4
  13   0  -5 117.955 128.485   4
  13   0   5 142.704 186.770   8
  13   0   5 165.282 195.497   4
 -13   0  -5-125.702 232.382   5
  14   0  -5 68.7864 142.500   4
  14   0   5-82.0565 197.611   8
 -14   0  -5-51.5128 236.471   5
  14   0   5 315.645 220.772   4
  15   0   5 205.113 204.425   8
  15   0   5 307.093 217.230   4
  15   0  -5 23.9064 130.149   4
 -15   0  -5-46.7559 225.335   5
  16   0   5 12503.4 767.290   8
 -16   0  -5 12212.2 875.520   5
  16   0   5 13052.2 760.868   4
  16   0  -5 12997.2 666.767   4
  17   0   5 103.792 208.285   4
  17   0  -5 249.597 171.608   4
 -17   0  -5 12.1068 196.746   5
  18   0  -5 6330.28 496.639   4
   0  -1  -5-128.374 136.287   5
   0   1  -5 102.790 140.157   5
  -1  -1  -5 1238.46 126.293   7
   1   1   5 1391.03 294.775   8
   1  -1  -5 1205.49 157.243   5
   1   1  -5 883.619 148.614   5
  -1  -1  -5 1182.99 170.044   5
  -1   1  -5 833.158 175.573   5
   1  -1  -5 1073.59 55.4864   1
  -2  -1  -5 1909.53 128.108   7
   2   1   5 1982.03 320.012   8
   2  -1  -5 1808.00 93.4966   1
   2  -1  -5 1762.10 177.473   5
   2   1  -5 1969.59 213.244   5
  -2  -1  -5 2136.55 209.856   5
  -2   1  -5 1826.21 232.114   5
   3   1   5 8475.05 527.489   8
  -3   1  -5 7072.71 213.019   7
   3  -1  -5 7755.94 345.168   5
   3   1  -5 7190.02 343.467   5
  -3  -1  -5 7256.46 380.233   5
  -3   1  -5 7074.97 413.337   5
   3  -1  -5 7221.49 253.103   1
   3  -1   5 8704.15 525.972   8
   4   1   5 10407.2 560.068   8
   4  -1  -5 8594.38 376.831   5
   4   1  -5 8694.12 372.355   5
  -4  -1  -5 7601.74 414.211   5
  -4   1  -5 9309.85 495.229   5
   4  -1   5 7810.86 231.356   1
   4  -1   5 8272.59 516.391   8
   5  -1   5 15154.2 430.412   1
   5   1   5 15981.5 716.672   8
   5  -1  -5 16295.4 549.034   5
   5   1  -5 15894.9 543.948   5
  -5   1   5 14965.9 433.440   3
  -5  -1  -5 16005.2 644.493   5
  -5  -1   5 15519.6 505.380   3
  -5   1  -5 13485.4 659.734   5
   5  -1   5 16567.7 717.248   8
   6  -1   5 6666.26 468.793   8
   6   1   5 5900.18 441.046   8
   6  -1  -5 5278.40 304.875   5
   6   1  -5 5714.62 313.183   5
  -6  -1   5 5406.73 276.025   3
  -6  -1  -5 6245.01 414.506   5
  -6   1  -5 5603.18 431.085   5
   7  -1   5 10521.5 575.401   8
   7  -1  -5 9526.49 409.098   4
   7  -1  -5 9910.77 428.235   5
   7   1  -5 9942.96 426.864   5
  -7  -1   5 9333.59 389.961   3
  -7  -1  -5 10118.9 553.192   5
  -7   1  -5 9996.85 582.940   5
   7   1   5 9712.37 554.983   8
   8  -1   5 21603.0 856.155   8
   8   1   5 20696.9 852.691   8
   8   1  -5 21627.4 712.806   4
   8   1  -5 19909.3 674.487   5
   8  -1  -5 22281.9 694.015   4
  -8  -1  -5 19165.1 839.015   5
  -8   1  -5 20924.3 914.879   5
   9  -1   5 9885.57 575.932   8
   9   1  -5 10175.7 470.637   4
   9   1   5 9780.97 574.380   8
  -9  -1  -5 10314.2 607.111   5
  -9   1  -5 10800.7 661.512   5
   9  -1  -5 10352.4 454.941   4
  10  -1  -5 4209.28 294.958   4
  10   1  -5 4557.62 319.217   4
  10  -1   5 4306.03 395.085   8
  10   1   5 3728.85 371.487   8
 -10  -1  -5 4302.46 419.207   5
 -10   1  -5 3624.21 424.050   5
  10   1   5 4291.10 375.136   4
  11  -1  -5 3950.66 299.094   4
  11   1  -5 3545.82 298.434   4
  11   1   5 4043.21 404.880   8
  11  -1   5 3673.62 376.836   8
 -11  -1  -5 3677.58 404.373   5
 -11   1  -5 3629.21 444.367   5
  11   1   5 4306.19 385.555   4
  12  -1   5 10840.0 634.675   8
  12  -1  -5 11366.4 529.802   4
  12   1  -5 10443.8 531.487   4
  12   1   5 10752.6 644.123   8
 -12  -1  -5 11340.7 710.518   5
 -12   1  -5 11932.9 774.955   5
  12   1   5 10907.6 615.036   4
  13  -1  -5 5117.13 363.444   4
  13  -1   5 5026.38 444.618   8
  13   1   5 4322.58 436.444   8
  13   1  -5 4725.29 368.330   4
 -13  -1  -5 4058.73 457.939   5
 -13   1  -5 4411.37 504.477   5
  13   1   5 4517.87 428.382   4
  14   1   5 346.189 216.390   8
  14   1   5 1021.51 282.923   4
  14  -1  -5 763.261 178.057   4
  14   1  -5 539.637 185.807   4
  14  -1   5 773.244 233.544   8
 -14  -1  -5 777.214 268.889   5
 -14   1  -5 979.973 301.790   5
  15  -1   5 3869.69 416.729   8
  15   1   5 3246.86 398.290   8
  15  -1  -5 3700.10 343.519   4
 -15  -1  -5 5007.79 518.320   5
 -15   1  -5 4010.84 504.537   5
  15   1   5 4943.99 469.915   4
  15   1  -5 4396.94 372.420   4
  16   1   5 3833.05 431.982   4
  16   1  -5 2786.20 320.251   4
  16   1   5 3016.68 411.110   8
 -16   1  -5 3445.70 495.973   5
  16  -1  -5 3314.79 332.454   4
  17   1   5 2468.79 368.364   8
  17   1  -5 2573.71 331.795   4
  17  -1  -5 2319.06 301.035   4
  17   1   5 2952.67 398.227   4
 -17   1  -5 2430.27 437.235   5
  18  -1  -5 650.324 195.215   4
 -18   1  -5 654.460 288.340   5
   0  -2  -5 42900.4 1103.95   7
   0  -2  -5 42355.3 1094.52   5
   0   2  -5 44563.3 1169.68   5
   0   2   5 43667.9 1259.34   8
  -1  -2  -5 6866.30 304.106   7
   1  -2  -5 7960.44 367.535   7
   1  -2  -5 7057.29 325.193   5
  -1  -2  -5 7132.89 337.187   5
   1   2  -5 8009.66 389.920   5
  -1   2  -5 8021.84 410.572   5
   1   2   5 7436.46 462.923   8
   1  -2  -5 7340.65 221.684   1
   2   2   5 2495.36 341.027   8
  -2  -2  -5 1749.16 134.082   7
   2  -2  -5 1712.53 101.524   1
   2  -2  -5 1866.28 177.197   5
   2   2  -5 1334.41 175.042   5
  -2  -2  -5 1845.07 191.082   5
  -2   2  -5 1555.98 221.934   5
   3  -2   5 7929.86 209.109   1
   3  -2  -5 9292.37 376.852   5
   3   2  -5 8802.84 383.486   5
  -3  -2  -5 9534.29 413.282   5
  -3   2  -5 8741.22 480.142   5
   3  -2  -5 8400.20 282.770   1
   3   2   5 8829.36 520.112   8
   4   2   5 23054.1 869.935   8
   4  -2  -5 22572.5 677.544   5
   4  -2   5 21696.5 526.357   1
   4   2  -5 23017.4 690.396   5
  -4  -2  -5 21472.7 738.356   5
  -4   2  -5 23594.7 865.554   5
   4  -2  -5 22702.5 620.256   1
   4  -2   5 25278.5 913.760   8
  -5   2   5 1344.11 82.4090   3
   5  -2  -5 1406.57 180.088   5
   5   2  -5 1803.00 202.288   5
   5  -2   5 1581.13 309.947   8
  -5  -2   5 1310.95 148.063   3
   5  -2   5 1301.20 102.745   1
  -5  -2  -5 1395.40 200.006   5
   5   2   5 1930.84 323.128   8
  -5   2  -5 1821.96 300.859   5
   5  -2  -5 1213.37 135.152   1
   6  -2   5 377.123 242.410   8
   6  -2   5 102.389 58.1399   1
   6  -2  -5 259.672 158.426   5
   6   2  -5-11.2143 117.949   5
  -6  -2   5 88.0052 80.2727   3
  -6  -2  -5 28.8298 144.196   5
   6   2   5 54.3367 260.250   8
  -6   2  -5 450.915 243.545   5
   7   2   5 8532.72 529.553   8
   7  -2  -5 8170.81 366.374   4
   7  -2  -5 8554.98 400.858   5
   7   2  -5 8472.67 385.713   5
  -7  -2   5 8070.19 385.636   3
  -7  -2  -5 8108.48 478.873   5
  -7   2  -5 7969.13 558.328   5
   7  -2   5 8379.54 341.988   1
   7  -2   5 9195.67 530.776   8
   8  -2  -5 14930.8 539.480   4
   8   2  -5 15035.6 582.946   4
   8   2  -5 14635.3 548.308   5
  -8  -2   5 13885.0 557.995   3
   8   2   5 15057.8 710.648   8
  -8  -2  -5 14903.1 686.905   5
  -8   2  -5 15792.4 789.058   5
   8  -2   5 15693.9 705.261   8
   9  -2  -5 3871.04 264.966   4
   9   2  -5 4364.30 310.256   4
   9   2   5 3939.95 388.551   8
  -9  -2  -5 3811.40 364.812   5
  -9   2  -5 3879.03 418.723   5
   9   2   5 4277.00 361.860   4
   9  -2   5 3972.45 375.815   8
  10  -2   5 8139.88 518.953   8
  10   2   5 7359.70 519.963   8
  10  -2  -5 7666.26 392.941   4
  10   2  -5 8540.53 451.153   4
 -10  -2  -5 7711.46 524.522   5
 -10   2  -5 7788.27 603.565   5
  10   2   5 7383.58 484.024   4
  11   2   5 1976.91 302.389   4
  11  -2  -5 1977.17 219.137   4
  11   2  -5 2476.51 267.866   4
  11  -2   5 2463.04 322.071   8
  11   2   5 1489.59 274.689   8
 -11  -2  -5 2011.51 307.333   5
 -11   2  -5 1916.30 359.784   5
  12  -2   5 427.417 206.648   8
  12   2   5 350.970 241.128   8
  12  -2  -5 317.361 139.310   4
  12   2  -5 377.378 170.606   4
  12   2   5 399.448 224.260   4
 -12  -2  -5 487.667 207.012   5
 -12   2  -5-82.6029 270.707   5
  13  -2   5 1691.46 288.604   8
  13  -2  -5 1331.68 197.444   4
  13   2  -5 1861.52 255.336   4
  13   2   5 1945.47 321.866   4
 -13  -2  -5 1467.45 295.902   5
 -13   2  -5 1575.04 348.581   5
  13   2   5 1222.15 270.797   8
  14  -2   5 9498.76 612.359   8
  14   2   5 9468.03 651.233   8
  14   2  -5 9965.81 563.582   4
 -14  -2  -5 10145.5 704.779   5
 -14   2  -5 9951.94 779.937   5
  14   2   5 10096.5 635.034   4
  14  -2  -5 9545.04 512.293   4
  15   2   5 172.975 221.292   4
  15   2   5-367.103 265.865   8
  15  -2  -5 48.3836 122.779   4
  15   2  -5-97.7742 156.578   4
 -15   2  -5-168.081 278.289   5
  16   2   5 5083.12 511.839   8
  16   2  -5 5441.75 444.086   4
 -16   2  -5 5023.12 597.090   5
  16   2   5 5502.17 500.325   4
  16  -2  -5 4825.37 399.749   4
  17   2   5 18.1130 199.195   8
  17   2   5-64.8200 217.911   4
  17  -2  -5-14.4241 121.421   4
  17   2  -5-5.45955 159.016   4
 -17   2  -5-289.177 290.622   5
  18   2   5 4597.32 501.796   8
 -18   2  -5 4494.03 591.811   5
  18  -2  -5 3915.87 380.470   4
   0  -3  -5-112.168 105.331   7
   0  -3  -5 35.9412 99.5362   5
   0   3  -5 69.4138 147.056   5
   1   3   5 869.926 258.921   8
  -1  -3  -5 631.532 105.444   7
   1  -3  -5 512.759 133.433   7
   1  -3  -5 552.491 62.8962   1
   1  -3  -5 567.939 128.853   5
  -1  -3  -5 474.352 109.091   5
   1   3  -5 595.869 167.816   5
  -1   3  -5 740.392 197.853   5
   2  -3  -5 5607.20 339.034   7
   2  -3  -5 5257.76 207.901   1
   2  -3  -5 5513.37 279.736   5
   2   3  -5 5503.00 319.702   5
  -2  -3  -5 5921.18 299.358   5
  -2   3  -5 5231.60 365.613   5
   2   3   5 5476.13 415.430   8
   3  -3   5 1254.82 79.3786   1
   3  -3  -5 1155.85 195.572   7
   3   3   5 1265.04 275.664   8
   3  -3  -5 1226.33 105.647   1
   3  -3  -5 1091.45 156.121   5
   3   3  -5 1032.03 163.157   5
  -3  -3  -5 1289.76 171.386   5
  -3   3  -5 1546.81 273.872   5
   4   3   5 2973.68 341.813   8
   4  -3   5 2870.01 140.641   1
   4  -3  -5 2945.53 227.337   5
   4   3  -5 2859.96 227.898   5
  -4  -3  -5 3268.32 245.361   5
   4  -3  -5 3371.74 187.230   1
  -4   3  -5 2856.02 339.053   5
   5   3   5 4895.91 415.545   8
   5  -3  -5 4891.26 286.534   5
   5   3  -5 4889.76 282.991   5
   5  -3   5 4296.85 197.063   1
  -5  -3  -5 4602.91 302.688   5
  -5  -3   5 4774.75 290.743   3
  -5   3  -5 4417.33 410.222   5
   5  -3  -5 4686.08 250.720   1
   5  -3   5 5497.62 445.100   8
   6   3   5 31004.0 1086.17   8
   6  -3  -5 35108.7 920.689   5
   6   3  -5 31762.9 895.445   5
  -6  -3   5 30676.6 935.459   3
  -6  -3  -5 30637.1 981.446   5
  -6   3  -5 32699.0 1168.60   5
   6  -3   5 35152.0 1123.76   8
   6  -3   5 31575.1 817.650   1
   6  -3  -5 31497.6 908.307   1
   7  -3  -5 6709.44 320.358   4
   7   3  -5 6627.59 339.856   5
  -7  -3   5 6847.93 376.382   3
  -7  -3  -5 6904.77 416.248   5
  -7   3  -5 6988.22 536.409   5
   7  -3   5 7289.97 490.339   8
   7   3   5 6320.85 464.424   8
   7  -3  -5 7158.07 373.027   1
   7  -3   5 6823.10 312.256   1
   8  -3   5 1957.36 290.855   8
   8   3   5 1381.78 273.008   8
   8   3  -5 1966.48 228.733   4
   8  -3  -5 1546.48 162.764   4
   8  -3  -5 1624.70 203.558   1
  -8  -3   5 1789.74 205.513   3
   8   3  -5 1815.71 200.860   5
  -8  -3  -5 1590.11 246.606   5
  -8   3  -5 1567.55 334.982   5
   8  -3   5 1777.43 169.330   1
   9  -3   5 712.313 242.259   8
   9   3   5 180.591 240.032   8
   9   3   5 485.091 199.459   4
   9  -3  -5 591.725 126.209   4
   9   3  -5 664.997 189.639   4
   9   3  -5 773.909 160.166   5
  -9  -3  -5 645.856 184.994   5
  -9   3  -5 750.023 289.169   5
   9  -3  -5 600.586 128.728   2
  -9  -3  -5 442.712 134.722   2
   9  -3   5 762.860 126.754   1
  10   3   5 37322.3 1308.57   8
  10  -3  -5 38075.1 1083.30   4
  10  -3   5 41285.4 1128.42   1
  10   3  -5 40900.0 1174.31   4
  10  -3  -5 38909.5 1089.58   2
 -10  -3  -5 37505.9 1292.30   5
 -10   3  -5 39334.7 1485.26   5
  10   3   5 37657.5 1228.63   4
  10  -3   5 39413.9 1288.17   8
  11   3   5 1258.84 262.780   4
  11  -3  -5 834.692 155.029   4
  11   3  -5 1127.98 207.313   4
  11  -3   5 899.474 234.999   8
  11   3   5 507.473 232.250   8
 -11  -3  -5 871.452 214.688   5
  11  -3   5 1026.82 172.749   1
 -11   3  -5 1073.19 343.632   5
  12  -3   5 137.743 178.755   8
  12   3   5-146.467 177.654   4
  12  -3  -5 48.4251 108.358   4
  12   3  -5-22.1337 156.651   4
  12  -3   5 215.713 120.545   1
  12   3   5-453.116 274.244   8
 -12  -3  -5-86.5985 167.455   5
 -12   3  -5-487.976 323.251   5
  13   3   5 643.106 255.034   4
  13   3   5-192.410 258.759   8
  13  -3  -5 106.270 119.539   4
  13   3  -5 243.668 179.836   4
  13  -3   5 281.596 188.092   8
 -13   3  -5 302.630 290.460   5
  13  -3   5 345.887 147.608   1
  14   3   5 16959.8 898.840   8
 -14   3  -5 17906.3 1066.60   5
  14  -3  -5 17464.7 715.386   4
  14   3   5 17142.0 852.910   4
  14   3  -5 18055.8 789.311   4
  15   3   5 202.497 234.523   8
  15   3   5 7.47094 208.192   4
  15  -3  -5-7.24821 118.091   4
  15   3  -5 169.435 162.631   4
 -15   3  -5-75.3350 305.019   5
  16   3   5 1895.13 317.264   4
  16  -3  -5 2147.62 270.679   4
  16  -3  -5 2338.77 380.598   7
  16   3  -5 3075.20 354.054   4
  16   3   5 2110.59 363.719   8
 -16   3  -5 1954.58 428.632   5
  17   3   5 1225.73 310.993   4
  17  -3  -5 1031.69 293.060   7
  17   3  -5 1223.85 247.254   4
  17  -3  -5 1107.92 287.244   1
  17   3   5 560.115 238.951   8
 -17   3  -5 1434.35 378.216   5
   0  -4  -5 19184.8 642.646   7
   0  -4  -5 18666.6 575.328   5
   0   4  -5 19360.4 685.537   5
   0   4   5 18790.6 726.794   8
  -1  -4  -5 13530.4 493.986   7
   1  -4  -5 13672.5 539.601   7
  -1   4   5 14433.9 601.085   8
   1  -4  -5 13950.3 465.388   5
  -1  -4  -5 13457.6 464.482   5
   1   4  -5 13807.0 544.265   5
  -1   4  -5 13856.9 584.506   5
   1  -4  -5 13559.0 412.802   1
   1   4   5 14145.5 622.878   8
   2  -4  -5 9848.66 474.808   7
   2  -4  -5 10351.8 345.380   1
   2  -4  -5 11023.2 401.618   5
  -2  -4  -5 10380.6 400.127   5
   2   4  -5 10459.0 449.075   5
  -2   4  -5 10448.8 530.995   5
   2   4   5 10222.4 544.713   8
   3   4   5 12714.2 616.193   8
   3  -4  -5 12835.4 569.299   7
   3  -4  -5 12032.8 406.636   1
   3  -4  -5 12682.3 454.710   5
   3   4  -5 11928.8 482.629   5
  -3  -4  -5 13465.3 470.766   5
  -3   4  -5 12981.7 627.849   5
   3  -4   5 12578.7 373.746   1
   4   4   5 8260.94 505.477   8
   4  -4  -5 10218.3 515.533   7
   4  -4   5 8969.68 306.392   1
   4  -4  -5 10042.6 396.335   5
   4   4  -5 8922.54 400.517   5
  -4  -4  -5 8451.30 391.178   5
   4  -4  -5 9494.63 357.300   1
  -4   4  -5 8996.65 560.347   5
  -4  -4   5 9674.26 448.239   3
   5   4   5 25753.1 950.619   8
   5  -4  -5 26703.1 941.839   7
   5  -4   5 23864.5 673.414   1
   5  -4  -5 26770.3 765.690   5
   5   4  -5 27004.4 772.397   5
  -5  -4  -5 25934.6 797.728   5
  -5  -4   5 25256.5 823.952   3
  -5   4  -5 27721.4 1035.91   5
   5  -4  -5 26422.9 750.201   1
   6  -4  -5 6234.63 283.939   4
   6   4   5 5216.98 416.053   8
   6  -4  -5 5878.21 432.452   7
   6   4  -5 6211.39 323.682   5
  -6  -4   5 6835.89 379.218   3
  -6  -4  -5 6000.08 350.396   5
   6  -4   5 6025.37 276.818   1
  -6   4  -5 7123.69 529.975   5
   6  -4  -5 6140.12 326.945   1
   7   4   5 14739.0 706.440   8
   7  -4  -5 14036.7 487.918   4
   7  -4  -5 14230.9 585.074   2
  -7  -4  -5 13893.1 616.827   2
   7  -4  -5 14734.4 711.243   7
   7   4  -5 14564.5 535.911   5
  -7  -4   5 14906.8 614.409   3
  -7  -4  -5 14149.4 596.975   5
  -7   4  -5 14684.3 792.924   5
   7  -4   5 15106.6 505.242   1
   7  -4  -5 15299.3 577.446   1
   7  -4   5 15505.5 703.974   8
   8  -4   5 677.138 243.687   8
   8  -4  -5 584.088 235.410   7
   8  -4  -5 492.798 141.802   1
   8  -4  -5 368.221 95.6781   4
   8   4  -5 654.341 168.839   4
   8  -4   5 448.524 105.585   1
  -8  -4   5 509.978 134.880   3
   8   4  -5 532.724 138.434   5
   8   4   5 332.003 259.499   8
   8   4   5 728.356 203.599   4
  -8  -4  -5 681.030 162.996   5
  -8   4  -5 112.276 243.743   5
   8  -4  -5 551.944 134.246   2
  -8  -4  -5 662.565 161.213   2
   9   4   5 6963.37 509.814   8
   9  -4  -5 6445.73 330.565   4
   9   4  -5 6598.28 402.519   4
   9  -4  -5 6705.30 366.795   2
  -9  -4  -5 7200.01 410.793   2
   9   4  -5 7047.72 359.918   5
  -9  -4  -5 7346.71 449.136   5
  -9   4  -5 7365.42 598.840   5
   9  -4   5 6452.35 468.053   8
   9   4   5 6794.40 446.811   4
   9  -4   5 7455.77 369.399   1
   9  -4  -5 5813.94 394.742   1
  10  -4   5 186.473 107.858   1
  10  -4   5 377.168 192.088   8
  10  -4  -5 369.442 162.386   1
  10   4   5 320.859 186.745   4
  10  -4  -5 311.352 103.249   4
  10   4  -5 324.954 177.579   4
 -10  -4  -5 348.360 151.542   5
 -10   4  -5 499.239 267.813   5
  10  -4  -5 499.909 120.894   2
  10   4   5 429.203 215.952   8
  11  -4  -5 4444.13 291.648   4
  11   4   5 4555.23 434.401   8
  11  -4  -5 4034.08 371.120   1
  11   4  -5 4314.39 345.690   4
 -11  -4  -5 4241.29 382.811   5
 -11   4  -5 4927.92 529.909   5
  11   4   5 4170.08 380.574   4
  11  -4   5 4702.85 325.636   1
  11  -4   5 4481.54 386.113   8
  12   4   5 6839.38 542.810   8
  12   4  -5 6669.74 446.493   4
  12  -4  -5 6159.91 469.648   1
  12  -4  -5 7339.16 576.514   7
  12  -4   5 7269.42 495.314   8
 -12   4  -5 5966.74 601.083   5
  12   4   5 6637.86 494.803   4
  12  -4  -5 6664.29 381.245   4
  12  -4   5 7595.52 430.211   1
  13   4   5 456.998 233.509   8
  13  -4  -5 509.629 243.211   7
  13  -4  -5 120.086 111.664   4
  13   4  -5 240.104 166.282   4
  13   4   5 627.570 220.766   4
  13  -4  -5 230.900 175.947   1
 -13   4  -5-57.4427 260.856   5
  14   4  -5 5053.52 422.543   4
  14   4   5 5366.71 519.673   8
  14  -4  -5 4426.64 445.520   1
  14  -4  -5 5310.57 519.640   7
 -14   4  -5 4251.08 539.045   5
  14   4   5 4709.85 437.385   4
  14  -4  -5 4938.58 351.313   4
  15   4   5 1886.69 353.600   8
  15   4   5 2494.78 349.748   4
  15  -4  -5 2590.83 404.897   7
  15   4  -5 1479.55 260.760   4
  15  -4  -5 1910.66 330.260   1
 -15   4  -5 1775.00 381.743   5
  16   4   5 7338.69 616.895   8
  16  -4  -5 6948.67 586.489   1
  16  -4  -5 7499.56 625.769   7
 -16   4  -5 7598.29 744.664   5
  16   4   5 7492.87 588.166   4
  16   4  -5 7082.23 520.828   4
  17  -4  -5 153.344 184.657   1
  17   4   5-91.2384 206.138   8
  17   4   5-77.2524 174.149   4
  17  -4  -5 237.949 181.272   7
  17   4  -5-27.6321 179.536   4
 -17   4  -5-229.240 289.235   5
   0  -5  -5 76.1255 105.230   7
   0  -5  -5 110.592 91.0040   5
   0   5  -5 8.01204 155.723   5
   1   5   5 361.046 224.814   8
   1  -5  -5-102.956 125.700   7
   1  -5  -5 21.7385 53.4258   1
  -1   5   5 312.505 192.617   8
   1  -5  -5-119.132 103.178   5
  -1  -5  -5 102.884 92.9774   5
   1   5  -5 216.362 147.428   5
  -1   5  -5-227.857 205.130   5
   2   5   5 2023.41 291.837   8
   2  -5  -5 1919.42 145.925   1
   2  -5  -5 1636.22 219.043   7
  -2  -5  -5 1778.49 161.936   5
   2  -5  -5 1728.71 172.984   5
   2   5  -5 2194.48 222.377   5
  -2   5  -5 1565.67 246.710   5
   3  -5  -5 318.309 158.731   2
  -3  -5  -5 367.481 183.971   2
   3  -5   5 259.810 58.7380   1
   3  -5  -5-19.7062 160.350   7
   3   5   5 95.7658 229.753   8
   3  -5  -5 320.460 116.898   5
   3   5  -5-59.0275 135.624   5
  -3  -5  -5 99.8283 88.2941   5
  -3   5  -5 435.235 235.347   5
   3  -5  -5 223.857 76.5904   1
   4   5   5 18545.8 794.283   8
   4  -5   5 19062.8 555.616   1
   4  -5  -5 20437.8 792.166   7
   4  -5  -5 19450.2 726.892   2
  -4  -5  -5 19578.6 756.322   2
   4  -5  -5 20889.4 628.921   5
   4  -5  -5 19668.9 604.247   1
  -4  -5  -5 19987.1 612.863   5
  -4   5  -5 19042.8 831.135   5
  -4  -5   5 18870.8 716.747   3
   4   5  -5 19676.1 646.272   5
   5   5   5 923.359 230.472   8
   5  -5  -5 1323.29 237.609   7
   5   5  -5 1236.67 169.225   5
  -5  -5  -5 935.693 145.397   5
  -5  -5   5 1054.05 184.308   3
   5  -5  -5 1027.69 137.475   1
  -5   5  -5 1175.62 309.670   5
   5  -5   5 990.486 110.347   1
   5  -5  -5 1153.00 193.559   2
  -5  -5  -5 949.304 203.261   2
   6  -5  -5 6065.87 367.235   2
  -6  -5  -5 6200.94 397.394   2
   6  -5  -5 5524.16 424.059   7
   6  -5   5 5540.91 274.832   1
   6   5  -5 6040.77 314.956   5
   6   5   5 5041.34 418.310   8
  -6  -5   5 5454.65 365.787   3
  -6  -5  -5 6068.81 327.294   5
  -6   5  -5 5286.05 488.311   5
   6  -5  -5 5616.35 315.399   1
   6  -5  -5 5880.50 263.672   4
   7   5   5-354.681 272.730   8
   7  -5  -5-104.478 172.713   7
   7  -5  -5-19.7786 102.872   1
   7  -5  -5 81.1271 71.9231   4
   7   5  -5-127.072 124.468   5
   7  -5   5 31.6013 65.8344   1
  -7  -5   5 57.5219 115.036   3
  -7  -5  -5 21.8608 98.0046   5
  -7   5  -5-125.066 271.398   5
   7  -5  -5 18.1388 102.998   2
  -7  -5  -5 203.367 129.727   2
   8   5   5 34700.9 1224.83   8
   8  -5  -5 36244.8 958.140   4
   8  -5  -5 35444.0 1252.13   7
   8  -5  -5 36709.0 1078.09   2
  -8  -5  -5 34524.3 1117.12   2
   8   5  -5 37100.6 1007.23   5
  -8  -5   5 35499.5 1163.36   3
  -8  -5  -5 36305.8 1077.90   5
  -8   5  -5 39677.6 1424.85   5
   8  -5   5 37498.2 1013.78   1
   8   5  -5 34817.2 1074.65   4
   8  -5  -5 35960.0 1096.84   1
   8   5   5 35378.5 1132.45   4
   9  -5   5 322.511 198.346   8
   9   5   5 523.284 209.284   4
   9  -5   5 70.9820 79.2800   1
   9   5   5 50.9332 219.334   8
   9  -5  -5 347.053 232.798   7
   9  -5  -5 18.1123 72.2960   4
   9   5  -5 47.6539 143.802   4
   9   5  -5 305.117 130.001   5
  -9  -5  -5-131.285 121.023   5
  -9   5  -5 71.0463 268.162   5
   9  -5  -5 122.580 98.6054   2
  -9  -5  -5 114.979 118.294   2
   9  -5  -5 15.6478 119.889   1
  10  -5  -5 1039.51 210.487   1
  10   5   5 606.130 204.026   4
  10   5   5 1259.67 295.149   8
  10  -5  -5 1248.59 278.698   7
  10  -5  -5 1174.70 146.267   4
  10   5  -5 855.776 185.133   4
  10  -5   5 1014.33 158.846   1
  10  -5   5 1231.71 235.993   8
 -10   5  -5 1044.23 331.761   5
  10  -5  -5 1255.63 165.392   2
  11   5   5 1242.70 311.431   8
  11  -5   5 962.252 221.878   8
  11  -5  -5 687.359 195.888   1
  11  -5  -5 945.084 264.561   7
  11  -5  -5 1198.34 161.943   4
  11   5  -5 1085.37 219.517   4
  11  -5   5 1020.44 165.613   1
 -11   5  -5 787.116 289.651   5
  11   5   5 1210.52 254.370   4
  12   5   5 23938.6 1053.66   8
  12   5  -5 24808.5 920.798   4
  12  -5  -5 24969.8 1089.63   7
 -12   5  -5 25464.6 1257.40   5
  12  -5   5 25535.6 883.090   1
  12   5   5 22109.0 935.202   4
  12  -5  -5 22060.0 958.080   1
  13   5   5 440.128 227.951   4
  13  -5  -5 1079.31 282.939   7
  13   5  -5 758.484 182.765   4
  13  -5  -5 884.530 231.205   1
  13   5   5 815.815 274.192   8
 -13   5  -5 1030.85 315.486   5
  14   5   5 1179.60 288.184   8
  14   5   5 1129.96 274.836   4
  14  -5  -5 1225.32 309.764   7
  14   5  -5 711.090 215.548   4
  14  -5  -5 1389.91 275.910   1
 -14   5  -5 1181.39 391.514   5
  15   5   5 1121.36 303.284   8
  15   5   5 2063.89 330.707   4
  15  -5  -5 1531.85 333.193   7
  15   5  -5 1611.29 275.024   4
  15  -5  -5 1539.80 301.096   1
 -15   5  -5 1703.74 396.014   5
  16   5   5 4709.47 528.638   8
  16  -5  -5 5310.65 536.410   7
 -16   5  -5 5392.98 658.969   5
  16   5   5 4500.31 457.869   4
  16  -5  -5 4826.79 490.113   1
  16   5  -5 5403.30 454.917   4
  17   5   5 1714.37 353.405   8
  17  -5  -5 2426.57 389.121   7
  17  -5  -5 2189.95 350.023   1
 -17   5  -5 1431.53 387.076   5
   0   6   5 549.766 218.910   8
   0  -6  -5 128.459 86.7850   5
   0   6  -5 303.051 162.304   5
   0  -6  -5 153.666 163.696   2
   1   6   5 8682.19 501.631   8
   1  -6  -5 8385.08 348.427   1
   1  -6  -5 7743.42 433.335   7
   1  -6  -5 8826.91 482.851   2
  -1  -6  -5 9177.58 493.231   2
   1  -6  -5 9199.70 353.707   5
  -1  -6  -5 8526.57 336.428   5
   1   6  -5 9731.89 459.658   5
  -1   6  -5 8460.52 470.996   5
  -1   6   5 9416.52 482.429   8
   2   6   5 74064.3 1967.46   8
   2  -6  -5 73778.4 1724.31   1
   2  -6  -5 78046.4 1945.22   7
   2  -6  -5 76196.9 1926.36   2
  -2  -6  -5 76768.1 1953.65   2
   2  -6  -5 75530.4 1719.56   5
  -2  -6  -5 74126.9 1691.12   5
   2   6  -5 78328.9 1830.10   5
  -2   6  -5 76237.4 1979.07   5
   3   6   5 6376.47 445.494   8
   3  -6  -5 6917.83 422.002   2
   3  -6  -5 7251.37 441.890   7
  -3  -6  -5 7558.38 445.811   2
   3  -6  -5 6811.02 318.413   1
   3  -6  -5 6793.62 319.713   5
  -3  -6  -5 6909.88 296.437   5
   3   6  -5 7239.49 363.813   5
  -3   6  -5 7639.60 504.007   5
   4   6   5-77.0491 233.140   8
   4  -6  -5 343.584 181.977   7
   4  -6   5 106.368 58.0562   1
   4   6  -5 310.723 121.749   5
  -4  -6  -5 238.734 84.5249   5
   4  -6  -5 396.674 104.432   1
  -4  -6   5 234.523 141.720   3
  -4   6  -5 367.586 253.531   5
   4  -6  -5-61.4063 145.206   2
  -4  -6  -5-63.8517 162.030   2
   5  -6  -5 6720.97 269.214   4
   5  -6  -5 6899.41 406.248   2
  -5  -6  -5 6831.47 427.518   2
   5  -6  -5 6751.98 462.807   7
   5  -6   5 6577.47 308.697   1
   5   6  -5 6914.23 347.079   5
   5  -6  -5 6917.10 347.709   1
  -5  -6  -5 7025.82 310.922   5
  -5  -6   5 7145.57 433.134   3
  -5   6  -5 7407.50 533.413   5
   5   6   5 6384.80 460.785   8
   6   6   5 10897.8 607.815   8
   6  -6  -5 12197.2 549.174   2
  -6  -6  -5 11244.7 558.100   2
   6  -6  -5 11793.7 634.877   7
   6  -6   5 12250.7 455.739   1
   6   6  -5 12148.4 476.990   5
  -6  -6  -5 13298.0 465.208   5
   6  -6  -5 11733.9 399.897   4
  -6  -6   5 12011.3 582.745   3
   6  -6  -5 12172.3 504.613   1
  -6   6  -5 11077.3 690.361   5
   7   6   5 5126.83 431.653   8
   7  -6  -5 4425.56 230.798   4
   7  -6  -5 4189.87 315.565   2
  -7  -6  -5 4594.82 350.159   2
   7  -6  -5 4821.43 419.713   7
   7   6  -5 4853.22 290.971   5
   7  -6   5 4798.36 279.123   1
  -7  -6   5 4792.88 369.057   3
  -7  -6  -5 5021.99 284.686   5
   7  -6  -5 4259.64 304.564   1
   7   6  -5 4671.13 331.304   4
  -7   6  -5 4227.74 465.913   5
   8   6   5 387.764 181.714   4
   8   6   5 671.811 252.740   8
   8  -6  -5 316.545 202.559   7
   8  -6  -5 580.940 98.3949   4
   8   6  -5 563.812 171.011   4
   8  -6   5 486.123 111.077   1
   8   6  -5 348.420 118.569   5
  -8  -6   5 621.588 169.070   3
   8  -6  -5 300.663 129.701   1
  -8   6  -5 546.073 282.293   5
   8  -6  -5 716.166 153.506   2
  -8  -6  -5 282.269 127.506   2
   9   6   5 7783.79 550.493   8
   9   6  -5 7870.53 448.037   4
  -9  -6  -5 7898.90 447.319   2
   9  -6  -5 8449.30 569.372   7
   9   6  -5 8108.97 387.390   5
  -9  -6   5 7882.94 509.502   3
   9  -6   5 8514.15 417.876   1
  -9   6  -5 8831.93 680.282   5
   9  -6  -5 7993.23 418.276   2
   9  -6  -5 8227.85 476.276   1
   9   6   5 8200.38 487.552   4
  10   6   5 644.282 287.838   8
  10   6   5-20.9514 163.866   4
  10  -6  -5 164.888 209.476   7
  10   6  -5 237.170 174.480   4
  10  -6  -5 219.747 161.072   1
  10  -6  -5 159.124 90.8764   2
 -10   6  -5-198.895 296.617   5
  10  -6   5 56.8222 95.5284   1
  11  -6   5 1548.41 204.007   1
  11   6   5 1481.78 248.291   4
  11   6   5 1672.05 315.139   8
  11  -6  -5 1273.18 302.058   7
  11   6  -5 1203.62 226.925   4
  11  -6  -5 1192.65 222.269   1
 -11   6  -5 1686.95 370.218   5
  12   6   5 7144.70 565.222   8
  12   6  -5 7012.92 466.533   4
  12  -6  -5 7297.82 572.110   7
 -12   6  -5 7372.12 687.297   5
  12  -6  -5 6278.59 471.598   1
  12   6   5 6955.72 503.807   4
  13   6   5 1878.85 308.260   4
  13   6   5 1918.62 357.261   8
  13  -6  -5 2181.66 351.789   7
  13   6  -5 2305.23 299.562   4
 -13   6  -5 2360.55 436.995   5
  13  -6  -5 2227.53 312.739   1
  14   6   5 3820.21 404.497   4
  14   6   5 3950.27 469.303   8
  14  -6  -5 4686.88 494.633   7
  14   6  -5 3705.50 377.350   4
 -14   6  -5 3974.28 532.735   5
  14  -6  -5 4362.81 433.776   1
  15   6   5 29.9725 237.719   8
  15   6   5 142.336 207.703   4
  15  -6  -5 286.187 202.610   7
  15   6  -5 124.031 164.012   4
 -15   6  -5-260.519 322.165   5
  15  -6  -5-45.7789 163.548   1
  16   6   5 6133.66 591.661   8
  16  -6  -5 6867.45 598.483   7
  16   6  -5 6275.73 502.297   4
 -16   6  -5 6220.28 712.332   5
  16   6   5 5287.80 505.092   4
  16  -6  -5 5067.53 500.001   1
   0  -7  -5 85.0220 80.0884   5
   0   7  -5-132.761 154.008   5
   0  -7  -5-93.8980 184.123   2
  -1   7   5 1085.62 213.207   8
   1  -7  -5 958.438 125.794   1
   1  -7  -5 1138.87 137.434   5
  -1  -7  -5 1086.08 119.785   5
   1   7   5 1240.05 249.257   8
   1   7  -5 1035.72 192.035   5
  -1   7  -5 790.349 192.482   5
   1  -7  -5 1366.29 240.933   2
  -1  -7  -5 840.962 212.444   2
   2   7   5 3632.00 348.679   8
   2  -7  -5 3692.31 238.237   1
   2  -7  -5 3462.90 308.317   2
  -2  -7  -5 3842.62 339.512   2
   2  -7  -5 3673.89 321.832   7
   2  -7  -5 3834.93 233.953   5
  -2  -7  -5 3877.49 205.360   5
   2   7  -5 3468.48 268.265   5
  -2   7  -5 3944.91 357.439   5
  -2   7   5 4228.88 314.808   8
   3   7   5 83.3335 208.919   8
   3  -7  -5-211.319 187.745   7
   3  -7  -5 218.618 88.5287   1
  -3  -7  -5 267.997 80.1475   5
   3   7  -5 192.080 126.324   5
  -3  -7   5 235.320 158.642   3
  -3   7  -5 332.616 204.656   5
   3  -7  -5 307.609 149.228   2
  -3  -7  -5 141.131 157.145   2
   4   7   5 5718.44 432.155   8
   4  -7   5 5905.80 299.071   1
   4  -7  -5 5723.26 387.820   2
  -4  -7  -5 6003.46 403.961   2
   4  -7  -5 5842.44 427.910   7
   4  -7  -5 5615.00 310.443   1
  -4  -7  -5 6217.81 263.156   5
   4   7  -5 5887.62 330.267   5
  -4  -7   5 6283.76 417.553   3
  -4   7  -5 5392.48 454.293   5
   5  -7  -5 525.512 121.414   1
   5  -7  -5 519.731 216.064   7
   5  -7   5 398.203 93.9922   1
   5   7   5 219.609 224.822   8
   5   7  -5 516.962 131.305   5
  -5  -7   5 406.979 169.091   3
  -5   7  -5 467.930 243.611   5
   5  -7  -5 513.379 162.443   2
  -5  -7  -5 290.747 149.180   2
   6   7   5 27441.3 1027.45   8
   6  -7  -5 27327.8 918.111   2
  -6  -7  -5 26246.5 945.010   2
   6  -7  -5 28252.5 1052.21   7
   6  -7   5 26307.4 810.348   1
   6   7  -5 27225.0 807.382   5
   6  -7  -5 28697.6 876.119   1
  -6  -7   5 26185.3 974.878   3
  -6   7  -5 26797.2 1126.48   5
   7   7   5 488.228 234.607   8
   7  -7  -5 856.813 250.663   7
   7   7  -5 444.051 150.014   4
   7  -7  -5 671.940 152.142   1
   7   7  -5 650.289 129.763   5
  -7  -7   5 655.464 189.566   3
  -7   7  -5 467.014 268.350   5
   7  -7  -5 739.078 162.577   2
  -7  -7  -5 586.595 158.769   2
   7  -7   5 711.744 124.546   1
   8   7   5 4843.83 437.460   8
   8  -7  -5 5142.00 454.276   7
   8   7  -5 5119.30 295.895   5
   8  -7   5 4821.15 306.759   1
  -8  -7   5 4735.38 401.711   3
   8   7  -5 4426.51 337.035   4
   8  -7  -5 4348.07 333.292   1
   8  -7  -5 4257.38 317.950   2
  -8  -7  -5 4616.02 356.243   2
  -8   7  -5 4460.61 490.011   5
   8   7   5 4856.53 372.868   4
   9   7   5 2027.15 316.470   8
   9  -7  -5 2355.42 351.582   7
   9   7  -5 1631.26 237.932   4
   9   7  -5 2071.76 194.265   5
   9   7   5 1938.15 269.781   4
   9  -7   5 1946.52 206.628   1
  -9  -7   5 1579.44 253.776   3
   9  -7  -5 1949.29 215.926   2
  -9  -7  -5 1826.97 230.138   2
  -9   7  -5 2349.12 403.078   5
   9  -7  -5 1830.15 240.175   1
  10   7   5 17382.1 861.327   8
  10   7  -5 16068.6 701.100   4
  10  -7  -5 16716.6 854.983   7
  10  -7   5 18344.9 693.867   1
 -10   7  -5 16475.0 976.460   5
  10  -7  -5 16644.7 748.634   1
  10   7   5 16288.2 744.798   4
  11   7   5 5655.53 505.099   8
  11   7  -5 5807.96 416.333   4
  11  -7  -5 5387.83 492.077   7
  11  -7   5 5543.53 367.275   1
  11  -7  -5 5200.89 420.330   1
 -11   7  -5 4842.50 566.286   5
  11   7   5 4902.61 413.309   4
  12   7   5 852.110 240.991   4
  12   7   5 1120.56 328.992   8
  12  -7  -5 248.541 198.351   7
  12  -7  -5 461.544 193.381   1
  12   7  -5 612.220 206.993   4
 -12   7  -5-97.1146 348.872   5
  13   7  -5 3999.75 382.695   4
  13   7   5 4289.64 478.711   8
  13   7   5 3010.00 363.179   4
  13  -7  -5 3913.64 443.814   7
  13  -7  -5 3338.00 373.031   1
 -13   7  -5 3169.02 516.101   5
  14   7   5 3964.37 427.455   4
  14   7   5 4407.47 495.234   8
  14  -7  -5 4191.36 464.255   7
  14  -7  -5 4212.27 428.715   1
 -14   7  -5 3901.77 570.869   5
  14   7  -5 4828.24 420.040   4
  15   7   5 7744.79 646.472   8
  15   7  -5 6555.99 506.790   4
  15  -7  -5 7073.02 596.175   7
 -15   7  -5 7565.79 770.141   5
  15  -7  -5 6101.24 542.196   1
  15   7   5 6928.02 558.827   4
  16   7   5 814.501 233.467   4
  16   7   5 826.403 285.437   8
  16  -7  -5 874.573 269.412   7
  16   7  -5 892.289 245.231   4
  16  -7  -5 431.319 213.147   1
 -16   7  -5 694.328 331.203   5
   0  -8  -5 85234.5 2119.03   2
   0  -8  -5 81382.1 1823.38   5
   0   8  -5 80665.3 2048.52   5
   0   8   5 83530.0 2098.65   8
  -1   8   5 145.672 166.584   8
  -1  -8  -5 130.788 70.3115   5
   1   8  -5 180.215 126.773   5
   1   8   5 327.074 184.324   8
  -1   8  -5-76.9175 160.648   5
   1  -8  -5 306.393 189.877   2
  -1  -8  -5-0.16329 177.551   2
   2  -8  -5 654.738 126.028   1
  -2  -8  -5 759.253 97.5434   5
  -2   8   5 802.398 182.591   8
   2   8  -5 684.292 156.379   5
   2   8   5 704.805 199.683   8
  -2   8  -5 1172.58 251.359   5
   2  -8  -5 577.757 179.617   2
  -2  -8  -5 798.495 203.005   2
   3  -8  -5 107.077 169.632   7
   3  -8  -5 190.795 100.032   1
   3   8   5-158.590 214.169   8
   3   8  -5 237.252 110.738   5
  -3  -8   5 334.332 187.076   3
  -3   8  -5 506.510 221.751   5
   3  -8  -5 362.847 181.476   2
  -3  -8  -5 323.063 193.056   2
   4  -8   5 50406.3 1304.11   1
   4  -8  -5 51123.2 1439.86   2
  -4  -8  -5 50773.1 1471.97   2
   4  -8  -5 49053.1 1532.46   7
   4  -8  -5 48403.0 1320.34   1
   4   8   5 50363.0 1526.45   8
   4   8  -5 52390.6 1315.60   5
  -4  -8   5 49369.3 1499.09   3
  -4   8  -5 50695.1 1596.26   5
   5   8   5-84.3762 230.392   8
   5  -8  -5 61.6250 172.313   7
   5  -8   5 101.173 77.5616   1
   5   8  -5 183.222 106.260   5
  -5  -8   5 26.8883 151.085   3
  -5   8  -5 158.821 232.574   5
   5  -8  -5 214.681 131.746   2
  -5  -8  -5 189.514 153.234   2
   5  -8  -5 41.7786 98.7918   1
   6   8   5 2053.89 327.327   8
   6  -8   5 2016.01 199.043   1
   6  -8  -5 2289.05 314.037   7
   6  -8  -5 2171.52 230.002   1
   6   8  -5 2244.13 194.708   5
  -6  -8   5 1741.46 264.938   3
   6  -8  -5 2566.13 255.440   2
  -6  -8  -5 1988.23 262.752   2
  -6   8  -5 2375.89 365.444   5
   7   8   5 1435.83 284.817   8
   7  -8  -5 1135.33 253.996   7
   7  -8  -5 1389.29 204.739   1
   7   8  -5 1199.86 207.847   4
   7   8  -5 1285.84 155.363   5
  -7  -8   5 1090.91 234.705   3
   7  -8  -5 1304.27 206.222   2
  -7  -8  -5 1031.77 197.296   2
   7  -8   5 1174.49 167.460   1
  -7   8  -5 1213.47 323.275   5
   8   8   5 2369.95 275.056   4
   8   8   5 2327.97 341.523   8
   8  -8  -5 1810.06 296.768   7
   8  -8   5 2321.02 225.346   1
   8   8  -5 2123.57 253.846   4
   8   8  -5 2615.49 208.952   5
   8  -8  -5 2108.34 251.284   1
  -8  -8   5 2442.87 313.395   3
   8  -8  -5 2455.85 250.380   2
  -8  -8  -5 2136.37 260.126   2
  -8   8  -5 2236.13 404.805   5
   9   8   5-142.396 172.591   4
   9   8   5 186.851 216.564   8
   9  -8   5 43.3841 103.160   1
   9  -8  -5 147.624 191.897   7
   9   8  -5 83.7899 147.026   4
  -9  -8   5 206.344 167.192   3
   9   8  -5 103.532 91.9367   5
   9  -8  -5 109.240 137.299   1
   9  -8  -5-7.28573 100.660   2
  -9  -8  -5 48.7007 122.873   2
  -9   8  -5-434.036 317.156   5
  10   8   5 2894.56 317.609   4
  10   8   5 3149.62 393.991   8
  10  -8  -5 2382.75 348.730   7
  10   8  -5 2927.40 297.910   4
  10  -8   5 3054.47 279.019   1
  10  -8  -5 3017.02 322.648   1
 -10   8  -5 3051.65 464.699   5
  11   8   5 2083.32 292.620   4
  11   8   5 1141.36 302.623   8
  11  -8  -5 1601.66 305.738   7
  11   8  -5 1227.68 236.402   4
 -11   8  -5 679.046 289.732   5
  11  -8  -5 1283.08 239.899   1
  12   8   5 1395.06 247.473   4
  12   8   5 1399.40 319.708   8
  12  -8  -5 1681.21 317.811   7
  12   8  -5 1351.43 240.081   4
 -12   8  -5 1675.44 374.887   5
  12  -8  -5 1345.05 246.900   1
  13   8   5 195.211 190.894   4
  13   8   5-223.738 222.490   8
  13  -8  -5 27.9151 190.218   7
  13   8  -5-60.8007 165.704   4
 -13   8  -5-314.048 342.431   5
  13  -8  -5 86.0045 148.059   1
  14   8   5 9857.36 718.467   8
  14  -8  -5 8103.25 650.185   7
 -14   8  -5 10085.7 877.351   5
  14  -8  -5 8209.92 611.863   1
  14   8  -5 8520.10 565.014   4
  14   8   5 8451.26 598.805   4
  15  -8  -5-2.42878 165.746   1
  15   8   5 268.908 179.279   4
  15   8   5 189.267 254.086   8
  15  -8  -5 93.8136 214.166   7
  15   8  -5 278.177 192.982   4
 -15   8  -5 186.338 299.353   5
  16  -8  -5 2184.79 355.294   1
  16   8   5 2092.67 343.191   4
   0   9   5-46.5834 156.943   8
   0   9  -5 66.5490 144.169   5
   0  -9  -5 31.8687 172.892   2
  -1   9   5 1684.40 249.384   8
   1   9   5 1830.93 271.760   8
   1   9  -5 2283.73 237.699   5
  -1   9  -5 1151.08 210.148   5
   1  -9  -5 1570.84 231.813   2
  -1  -9  -5 1925.31 265.646   2
   2   9   5 1753.63 270.062   8
   2  -9  -5 1806.24 195.773   1
   2   9  -5 2087.30 216.737   5
  -2   9   5 2380.89 247.478   8
  -2  -9   5 1752.63 279.558   3
  -2   9  -5 1698.99 270.896   5
   2  -9  -5 2087.69 271.527   2
  -2  -9  -5 2123.79 287.536   2
   3  -9  -5 3580.61 328.118   2
  -3  -9  -5 3172.64 317.387   2
   3   9   5 2881.66 340.570   8
   3  -9  -5 3155.14 257.115   1
   3   9  -5 3238.16 250.586   5
  -3  -9   5 3101.14 342.334   3
  -3   9  -5 3553.93 368.349   5
   4  -9   5 8235.18 412.186   1
   4   9   5 7845.40 515.364   8
  -4  -9  -5 7938.17 492.993   2
   4  -9  -5 7867.55 414.795   1
   4  -9  -5 8361.13 486.284   2
   4   9  -5 8813.66 402.695   5
  -4  -9   5 8454.61 541.533   3
  -4   9  -5 8467.54 571.326   5
   5   9   5 123.554 206.169   8
   5  -9  -5 134.116 208.618   7
   5  -9   5 24.9109 87.1885   1
   5   9  -5 93.1730 98.3672   5
  -5  -9   5 141.782 181.363   3
   5  -9  -5 43.9163 145.369   2
  -5  -9  -5 43.0627 151.271   2
   5  -9  -5 75.7417 111.158   1
  -5   9  -5-27.5976 194.308   5
   6   9   5 9350.67 589.366   8
  -6  -9  -5 8542.43 522.411   2
   6   9  -5 9763.49 477.850   4
   6  -9   5 9551.49 461.217   1
   6  -9  -5 8928.20 596.376   7
   6  -9  -5 9492.30 488.297   1
   6   9  -5 10411.3 427.514   5
  -6  -9   5 9221.84 582.150   3
  -6   9  -5 9670.34 661.905   5
   6  -9  -5 9383.00 517.615   2
   7  -9  -5 1310.38 212.557   1
   7   9   5 1094.29 275.907   8
   7  -9  -5 974.239 273.249   7
   7   9  -5 1196.12 196.565   4
   7   9  -5 1170.48 151.233   5
  -7  -9   5 1036.72 243.732   3
   7  -9   5 865.112 149.700   1
   7  -9  -5 1020.95 191.005   2
  -7  -9  -5 948.256 204.109   2
  -7   9  -5 1163.77 311.009   5
   8   9   5 8748.34 602.229   8
   8  -9  -5 8394.76 477.494   2
  -8  -9  -5 8406.50 511.246   2
   8   9  -5 8359.56 467.897   4
   8  -9  -5 8303.51 595.363   7
   8  -9   5 8364.56 451.053   1
   8  -9  -5 7964.55 487.012   1
  -8  -9   5 7607.33 564.274   3
  -8   9  -5 8624.49 671.542   5
   9  -9  -5 3378.69 302.163   2
  -9  -9  -5 3037.49 300.910   2
   9   9   5 2517.72 348.769   8
   9  -9  -5 2823.02 370.661   7
   9  -9   5 3007.56 275.718   1
   9   9  -5 2733.66 292.943   4
   9   9   5 2705.31 297.526   4
   9  -9  -5 3138.07 321.869   1
  -9  -9   5 2636.68 359.887   3
  -9   9  -5 2994.99 462.664   5
  10   9   5 10040.8 679.547   8
[truncated: 176,821 more chars]
